# Supplementary material for: Targeting Microglial CD49a Inhibits Neuroinflammation and Demonstrates Therapeutic Potential for Parkinson's Disease
Source: Adv Sci (Weinh). 2025 Dec 29;13(13):e15138. doi: 10.1002/advs.202515138 (PMC12955899; doi:10.1002/advs.202515138)
Supplement: Supplementary file 2 — Supporting File 2: advs73461‐sup‐0002‐DataFile.zip. [file ADVS-13-e15138-s001.zip › gene_diff.xlsx]

## Sheet: gene_diff
st_gene_id	gene_id	gene_symbol	diffexp_log2fc_M-vs-M_S	diffexp_deseq2_qvalue_M-vs-M_S	diffexp_deseq2_pvalue_M-vs-M_S	diffexp_log2fc_C-vs-M	diffexp_deseq2_qvalue_C-vs-M	diffexp_deseq2_pvalue_C-vs-M
20440	20440	St6gal1	-0.0441646	0.964159	0.632458	-0.432527	3.64797e-06	7.51144e-08
70481	70481	Pnma1	0.0157821	0.999951	0.989163	-0.314708	0.944066	0.776995
11625	11625	Ahsg	0.0225597	0.999951	0.994172	-0.847701	0.944066	0.739592
18654	18654	Pgf	-0.0436086	0.975609	0.856137	0.303868	0.615958	0.220422
11656	11656	Alas2	1.88043	0.964159	0.532206	-0.917043	0.944066	0.822182
13516	13516	Epyc	-0.939226	0.964159	0.817955	1.00651	0.944066	0.805167
105247240	105247240	Gm42372	0.142149	0.964159	0.72331	-0.204964	0.943266	0.62323
17996	17996	Neb	0.00290748	0.999951	0.998208	-0.159555	0.977887	0.897618
12452	12452	Ccng2	0.059243	0.945637	0.433189	0.00765004	0.988326	0.916459
631323	631323	Gm12250	2.88044	0.757773	0.214972	-0.917043	0.944066	0.822182
74183	74183	Perm1	0.0257424	0.999951	0.930183	0.359735	0.677185	0.263868
271278	271278	BC024139	-0.464436	0.964159	0.70909	0.534672	0.944066	0.683706
65945	65945	Clstn1	0.151906	0.0264183	0.00109366	0.0227638	0.944066	0.625302
71846	71846	Syce2	0.0609159	0.893012	0.357258	0.0932038	0.510206	0.158422
74890	74890	Morn3	-0.903901	0.964159	0.733818	0.970495	0.944066	0.715324
16580	16580	Kifc5b	-0.0344959	0.964159	0.751915	0.113574	0.723862	0.301097
100503923	100503923	LOC100503923	-0.830312	0.964159	0.758267	1.85283	0.919849	0.575171
66497	66497	Cmss1	-0.0725729	0.964159	0.545096	-0.0671698	0.916925	0.56446
54197	54197	Rnf5	-0.1573	0.18247	0.0173186	0.0348275	0.919849	0.573401
353188	353188	Adam32	-0.552854	0.964159	0.687982	-0.545923	0.944066	0.630342
18508	18508	Pax6	-0.939226	0.964159	0.817955	1.00651	0.944066	0.805167
109637	109637	Upk1a	2.24034	0.789806	0.243484	-1.43575	0.906802	0.53008
67307	67307	Pbld2	0.244209	0.422521	0.0671573	0.0689782	0.936656	0.608478
12576	12576	Cdkn1b	0.0557829	0.964159	0.576779	-0.164451	0.360367	0.0899199
239554	239554	Foxred2	0.0413781	0.964159	0.648524	-0.0421793	0.944066	0.635807
232023	232023	Vopp1	-2.4	0.893012	0.35818	2.46699	0.767022	0.343371
65971	65971	Tbata	2.24034	0.790598	0.24444	-1.85014	0.783735	0.364255
216974	216974	Proca1	-0.939226	0.964159	0.817955	1.00651	0.944066	0.805167
67669	67669	Hikeshi	0.00600064	0.999826	0.924329	0.0993634	0.423461	0.1165
319772	319772	C130050O18Rik	0.0442545	0.999951	0.966895	-0.967254	0.653035	0.246167
66205	66205	Cd302	-0.0989787	0.762938	0.220273	0.261405	0.015882	0.00133185
69577	69577	Fastkd3	-0.370875	0.159722	0.0140768	-0.170464	0.599044	0.209502
99512	99512	Wdr47	-0.0321186	0.964159	0.785714	-0.130071	0.669312	0.257404
98732	98732	Rab3gap2	-0.0752761	0.486832	0.0869273	-0.173859	0.0015752	7.92826e-05
216119	216119	Ybey	-0.0889322	0.965595	0.821085	-0.269059	0.87578	0.471152
70325	70325	Pigw	-0.155397	0.964159	0.578339	-0.22421	0.816047	0.399944
12836	12836	Col7a1	0.178384	0.703962	0.17746	-0.0395756	0.944066	0.764195
226250	226250	Afap1l2	-1.84826	0.909813	0.386943	0.440021	0.944066	0.800944
58212	58212	Srrm3	-2.44735	0.884407	0.342312	0.650414	0.944066	0.745165
70396	70396	Asnsd1	0.0614306	0.539971	0.102919	0.0429747	0.699291	0.281998
102638555	102638555	Gm38510	0.966623	0.755404	0.212939	0.300226	0.944066	0.747991
68904	68904	Abhd13	-0.270251	0.0360163	0.00169249	-0.0947861	0.615958	0.220434
12142	12142	Prdm1	-0.0739745	0.999951	0.92619	0.225001	0.944066	0.769172
14065	14065	F2rl3	NA	NA	NA	-0.917043	0.944066	0.822182
114143	114143	Atp6v0b	0.0645809	0.48959	0.0876131	0.33425	1.51974e-15	5.59215e-18
21816	21816	Tgm1	0.260146	0.0270621	0.0011399	0.455018	7.28522e-06	1.64865e-07
235627	235627	Nbeal2	-0.00757349	0.999951	0.935275	-0.0228295	0.944066	0.803263
19062	19062	Inpp5k	-0.000942238	0.999951	0.991877	-0.0546659	0.910404	0.548688
58223	58223	Mmp19	-0.223857	0.342082	0.0478654	0.157669	0.507847	0.157021
268390	268390	Ahsa2	-0.0591702	0.910389	0.387428	0.186445	0.0669821	0.00835017
74533	74533	Gzf1	-0.0972315	0.81722	0.26909	-0.217864	0.0676008	0.00843952
74766	74766	Yipf2	0.433274	0.122074	0.00922257	0.152644	0.801028	0.382624
11993	11993	Aup1	-0.0407158	0.908268	0.384253	0.186071	0.00164751	8.38498e-05
21346	21346	Tagln2	0.0686323	0.348913	0.0492575	0.168804	5.12822e-07	8.16413e-09
217262	217262	Abca9	0.116395	0.983073	0.878321	-0.683013	0.73833	0.313672
67898	67898	Pef1	-0.0853641	0.85905	0.304631	0.041011	0.938196	0.612971
668929	668929	Rad21l	0.984327	0.964159	0.809378	NA	NA	NA
26370	26370	Cetn2	-0.0184821	0.964159	0.774958	0.13078	0.271162	0.0578346
100042625	100042625	Gstp-ps	0.0760823	0.964159	0.804216	0.17106	0.926522	0.592691
11798	11798	Xiap	-0.130549	0.248376	0.0281221	-0.0481446	0.803665	0.386104
208628	208628	Kntc1	-0.225516	0.324741	0.0437442	0.0917173	0.829769	0.413843
13434	13434	Trdmt1	0.0867057	0.964159	0.66104	-0.342324	0.319839	0.0737938
230967	230967	Cep104	-0.035459	0.964159	0.67516	0.0221895	0.944066	0.790424
20744	20744	Strbp	-0.047168	0.865141	0.314961	0.00597174	0.974119	0.892027
228361	228361	Ambra1	-0.0483896	0.964159	0.482975	-0.0148201	0.944143	0.823653
66861	66861	Dnajc10	0.132	0.0811441	0.00513225	0.122339	0.105685	0.0154441
16324	16324	Inhbb	NA	NA	NA	-0.917043	0.944066	0.822182
108151	108151	Sema3d	NA	NA	NA	-0.917043	0.944066	0.822182
14148	14148	Fdx1	0.12657	0.671097	0.158256	0.10219	0.691018	0.275588
368202	368202	Prss48	0.984327	0.964159	0.809378	NA	NA	NA
58864	58864	Tssk3	0.0194848	0.999951	0.993227	1.89561	0.906802	0.530565
75410	75410	Kmt2b	-0.0580613	0.906865	0.382884	-0.142907	0.152096	0.0254745
67087	67087	Ctnnbip1	0.0190744	0.97219	0.846374	0.00839372	0.994004	0.927698
72287	72287	Plekhf1	-0.0846463	0.964159	0.678046	-0.310043	0.391931	0.10321
115489981	115489981	LOC115489981	-0.300321	0.483424	0.0856189	0.0937993	0.918812	0.568533
66588	66588	Cmpk1	-0.0167554	0.964159	0.72013	-0.00301237	0.995494	0.945346
233064	233064	Wdr62	0.0843257	0.888503	0.347881	0.0142523	0.967217	0.875974
636741	636741	Zfp964	-0.435296	0.868312	0.320666	0.315848	0.864227	0.456569
102124	102124	Enkd1	-0.125164	0.62895	0.138963	0.271058	0.0181396	0.00156802
118568340	118568340	LOC118568340	-0.0181037	0.999951	0.951161	0.123288	0.944066	0.68306
69956	69956	Ptcd3	-0.0349849	0.964159	0.531571	-0.0543051	0.747359	0.321589
252972	252972	Tpcn1	-0.0345296	0.964159	0.630649	-0.182259	0.0636265	0.00778938
67768	67768	N6amt1	-0.0191266	0.987174	0.889875	0.105053	0.846529	0.436198
103551	103551	Epop	0.00868451	0.999951	0.979127	-0.00643996	0.995494	0.984491
30926	30926	Glrx3	0.0680767	0.501265	0.0909892	0.0894416	0.156071	0.0264544
16329	16329	Inpp1	-0.763244	0.829835	0.279842	0.417147	0.905258	0.520188
20222	20222	Sf3a2	0.053441	0.964159	0.520671	0.0610734	0.869721	0.463627
18669	18669	Abcb1b	-0.0265368	0.964159	0.753242	-0.0400862	0.941347	0.618728
93684	93684	Selenof	-0.0349786	0.90543	0.379345	0.0931484	0.130503	0.0205872
19139	19139	Prps1	-0.0264796	0.964159	0.500378	0.0979629	0.069878	0.00886907
80981	80981	Arl4d	0.279372	0.783728	0.236398	-0.0605963	0.944066	0.803377
193670	193670	Rnf185	0.0265745	0.964159	0.68943	-0.0100938	0.968989	0.879627
67998	67998	Retreg3	-0.111681	0.631467	0.140249	-0.0872538	0.629001	0.229469
12919	12919	Crhbp	-0.241851	0.976439	0.859995	0.0441091	0.995494	0.972412
11418	11418	Asic2	NA	NA	NA	-0.917043	0.944066	0.822182
12695	12695	Patj	-1.85885	0.964159	0.536089	1.92615	0.905258	0.519973
215193	215193	Utp25	0.00678326	0.999951	0.938484	-0.122145	0.490507	0.148304
12858	12858	Cox5a	0.0230844	0.964159	0.592956	0.223151	1.56184e-05	3.82214e-07
384569	384569	Nova2	0.195531	0.964159	0.508131	-0.0255127	0.995494	0.932337
76561	76561	Snx7	0.220105	0.00284822	6.39229e-05	0.0573561	0.745417	0.320018
114654	114654	Ly6g6d	-0.162054	0.985963	0.88551	1.44951	0.73038	0.306403
118568028	118568028	LOC118568028	0.984327	0.964159	0.809378	NA	NA	NA
320429	320429	Trank1	0.114626	0.964159	0.67912	-0.392274	0.445801	0.126018
57776	57776	Ttyh1	-0.54576	0.949305	0.440952	0.700463	0.755082	0.330525
20833	20833	Ssrp1	-0.00672241	0.971291	0.84199	0.0640954	0.373433	0.0953997
70237	70237	Bhlhb9	-0.939226	0.964159	0.817955	-0.858494	0.944066	0.74812
320678	320678	Iffo1	-0.158574	0.732838	0.197028	0.157916	0.565227	0.189599
218543	218543	Srek1	0.0455381	0.964159	0.47912	-0.0255615	0.944066	0.671701
76246	76246	Rtf1	0.04323	0.964159	0.528967	-0.0670168	0.737166	0.312505
54003	54003	Nell2	1.88001	0.964159	0.562527	NA	NA	NA
320827	320827	Cracd	-2.45552	0.9033	0.37549	2.5219	0.783068	0.361141
105847	105847	Lmf2	0.10247	0.67612	0.160333	0.0776248	0.706657	0.288502
17977	17977	Ncoa1	0.0807609	0.908842	0.384676	-0.148572	0.388025	0.10139
99663	99663	Clca4a	1.03502	0.80064	0.255192	-1.25994	0.472004	0.139573
27387	27387	Sh2d3c	0.145451	0.197533	0.019488	-0.172371	0.0390473	0.00412538
77622	77622	Apex2	-0.0346801	0.964159	0.708326	0.241582	0.069979	0.00889872
619309	619309	Muc3a	-0.939226	0.964159	0.817955	1.00651	0.944066	0.805167
231885	231885	Gm4871	-1.27418	0.863799	0.312548	1.02273	0.809557	0.392769
67126	67126	Atp5e	0.074929	0.729612	0.194812	0.21321	0.129826	0.0204474
192160	192160	Casc3	-0.0207852	0.964159	0.729523	-0.0521754	0.766239	0.341967
627375	627375	Gm6750	0.0385056	0.964159	0.809925	0.123744	0.858523	0.448334
243302	243302	Gm4963	-1.76251	0.845962	0.29383	3.68031	0.682658	0.268669
277463	277463	Gpr107	0.0583062	0.964159	0.47756	-0.0828291	0.748208	0.322965
233575	233575	Pgap2	-0.0159585	0.964159	0.735526	0.149642	0.0158927	0.00133511
319322	319322	Sf3b2	0.00547882	0.976601	0.860777	0.0666805	0.147905	0.024539
225600	225600	Pde6a	-1.87213	0.90499	0.378497	-0.280337	0.958167	0.852195
384763	384763	Zfp667	0.201775	0.859336	0.30513	-0.38216	0.241929	0.0485099
76646	76646	Wdr38	0.984327	0.964159	0.809378	NA	NA	NA
15466	15466	Hrh2	0.0225597	0.999951	0.994192	0.0447431	0.995494	0.9885
26942	26942	Spag1	0.133348	0.964159	0.528892	0.297272	0.532261	0.170662
67489	67489	Ap4b1	0.150413	0.556333	0.109439	-0.201384	0.16857	0.0294092
68250	68250	Ciao2a	0.00387747	0.999951	0.940672	0.141595	0.0476827	0.00535768
258783	258783	Olfr920	-0.474969	0.964159	0.602966	-0.310478	0.944066	0.697247
17354	17354	Mllt10	0.0565413	0.964159	0.544022	-0.126699	0.552463	0.182331
212167	212167	Gsap	-0.042208	0.964159	0.746874	-0.115997	0.783735	0.364361
66294	66294	Fam3a	0.184236	0.552903	0.107968	0.0653716	0.920282	0.579013
18784	18784	Pla2g5	0.200807	0.144607	0.0120109	0.0462252	0.919171	0.57053
12388	12388	Ctnnd1	-0.0333427	0.962192	0.456842	-0.174527	0.000895496	3.97645e-05
69928	69928	Cenps	0.091091	0.964159	0.599611	0.183231	0.747558	0.321746
80914	80914	Uck2	0.244609	2.95233e-07	1.67106e-09	0.0368938	0.7916	0.372652
100038948	100038948	Mup9	-0.939226	0.964159	0.817955	1.00651	0.944066	0.805167
19063	19063	Ppt1	-0.0354183	0.912847	0.393807	0.00859422	0.949597	0.836662
68603	68603	Pmvk	-0.0240551	0.964159	0.726503	-0.0590646	0.799576	0.381352
319166	319166	H2ac8	0.507207	0.109272	0.00774559	0.135848	0.886099	0.485695
19647	19647	Rbbp6	-0.00132575	0.999951	0.986246	-0.246716	0.00642535	0.000435374
433091	433091	Pnpla1	0.248466	0.964159	0.768924	-0.621598	0.846529	0.436408
11938	11938	Atp2a2	-0.0660289	0.35603	0.0510356	-0.143861	0.000248834	8.83295e-06
231727	231727	B3gnt4	1.43677	0.875434	0.330449	-0.373775	0.944102	0.822511
14537	14537	Gcnt1	-0.24754	0.227928	0.0244138	-0.17771	0.318875	0.0733873
21376	21376	Tbrg1	0.0381332	0.925431	0.408895	0.168402	0.00116253	5.48341e-05
320707	320707	Atp2b3	-2.28687	0.631597	0.140658	0.189692	0.961932	0.858594
102060	102060	Gadd45gip1	0.104422	0.530253	0.0999851	0.186856	0.0476561	0.00535155
223601	223601	Cyrib	0.182659	0.000155555	2.17444e-06	0.054511	0.520767	0.164236
270152	270152	Jaml	0.588056	0.590031	0.123111	-0.700947	0.262966	0.0552365
68721	68721	1110032A03Rik	0.127633	0.964159	0.602576	0.0185607	0.995494	0.940919
67405	67405	Nts	1.86929	0.964159	0.566112	NA	NA	NA
16529	16529	Kcnk5	NA	NA	NA	-0.917043	0.944066	0.822182
55988	55988	Snx12	0.161557	0.0821899	0.00524708	0.109402	0.297403	0.0661091
20439	20439	Siah2	0.130673	0.964159	0.611768	-0.0739031	0.944066	0.771569
353499	353499	Tmc4	0.0993195	0.987097	0.889434	0.046319	0.995494	0.949107
53945	53945	Slc40a1	0.586743	5.68926e-13	1.12332e-15	-0.366718	2.74988e-05	7.269e-07
14803	14803	Grid1	1.91845	0.884508	0.343584	-2.17372	0.669615	0.257653
212114	212114	Nhlrc3	0.162951	0.686114	0.165816	-0.0583732	0.934707	0.604999
170722	170722	Nxf7	0.129347	0.320378	0.0426608	0.131319	0.246771	0.0501301
78670	78670	Plekhj1	-0.101251	0.910933	0.389147	0.167875	0.441962	0.124061
231470	231470	Fras1	0.0225598	0.999951	0.994129	-1.43615	0.905258	0.511487
11854	11854	Rhod	NA	NA	NA	-2.39298	0.81236	0.396854
70080	70080	Igsf23	0.0209201	0.999951	0.984667	0.238502	0.949279	0.835192
66599	66599	Rdm1	0.179891	0.778776	0.233104	0.0414962	0.944066	0.788731
619301	619301	Tmem253	0.408321	0.93227	0.416152	-0.306099	0.910404	0.542066
386463	386463	Cdsn	1.32096	0.962749	0.457502	-0.929317	0.944066	0.63357
328329	328329	Mast4	0.452479	0.884407	0.339854	-0.232264	0.944066	0.633731
77976	77976	Nuak1	0.0169038	0.999951	0.979524	-0.077469	0.982232	0.90549
104721	104721	Ddx1	0.0644707	0.627144	0.1378	-0.0344435	0.835285	0.419044
66094	66094	Lsm7	0.0678924	0.947012	0.437264	0.119251	0.549726	0.180893
66531	66531	Cmc2	-0.0434776	0.964159	0.591767	0.0759027	0.769798	0.345306
13822	13822	Epb41l2	0.0104753	0.964159	0.789052	-0.108107	0.0453042	0.00500996
382639	382639	Zbtb42	0.285661	0.865141	0.31549	0.371653	0.643211	0.239157
384309	384309	Trim56	-0.0154886	0.999951	0.945055	-0.142469	0.901376	0.504372
380755	380755	Lsmem1	NA	NA	NA	-1.81467	0.910404	0.551493
18682	18682	Phkg1	-0.138964	0.975041	0.852985	-0.493353	0.869118	0.462661
216829	216829	Mmgt2	-0.0651406	0.964159	0.660197	-0.019961	0.973081	0.888982
70757	70757	Hacd2	0.1408	0.762908	0.220025	0.0247885	0.947682	0.83191
108857	108857	Ankhd1	-0.0940051	0.685888	0.165546	-0.226541	0.0048762	0.000310517
56350	56350	Arl3	-0.0128492	0.971291	0.842666	0.0413937	0.897298	0.500141
74309	74309	Osbp2	-0.253732	0.209421	0.0214052	0.351407	0.0192191	0.00170053
18557	18557	Cdk18	0.12652	0.133685	0.0106287	0.0244631	0.939355	0.615859
73674	73674	Wdr75	-0.149164	0.0427168	0.00213387	-0.0162478	0.944066	0.718807
68226	68226	Efcab2	-0.419525	0.72431	0.189083	0.486198	0.45278	0.129624
81906	81906	Cyp4x1	1.83566	0.529445	0.0997163	-1.13596	0.794773	0.37676
226551	226551	Suco	-0.0877456	0.70313	0.176255	0.0830179	0.589414	0.2038
14011	14011	Etv6	0.296858	0.0539137	0.0029132	0.042286	0.944066	0.699601
115488379	115488379	Gm6526	0.0225597	0.999951	0.994192	1.00651	0.944066	0.805167
118567631	118567631	LOC118567631	-0.173528	0.988745	0.896574	0.248969	0.954833	0.845537
13479	13479	Dpep1	0.984327	0.964159	0.809378	NA	NA	NA
56692	56692	Lamtor3	0.072961	0.766289	0.22332	0.0292137	0.944066	0.626206
228140	228140	Tnks1bp1	0.0611066	0.964159	0.708643	-0.0999679	0.906802	0.531815
17750	17750	Mt2	0.148115	3.38786e-07	1.96216e-09	0.754724	3.37033e-233	2.21717e-237
101214	101214	Tra2a	0.112033	0.118827	0.00880606	0.104378	0.107651	0.0158453
226090	226090	Ermp1	0.12468	0.216543	0.0225749	0.0655342	0.629162	0.229629
14051	14051	Eya4	-0.125729	0.964159	0.531044	-0.409954	0.132953	0.0211748
104082	104082	Wdr7	0.124166	0.511699	0.0939314	-0.196121	0.0465462	0.00518099
70835	70835	Prss22	0.307054	0.966108	0.823082	0.759557	0.944066	0.644032
239833	239833	Lmln	0.379617	0.480721	0.0844115	-0.293012	0.576404	0.195623
258687	258687	Olfr1454	1.86929	0.964159	0.566112	NA	NA	NA
21353	21353	Tank	-0.0327005	0.964159	0.676376	-0.291665	0.00185693	9.72383e-05
56520	56520	Nme4	-0.255101	0.0568405	0.00313495	0.115728	0.514765	0.160786
102866	102866	Pls3	0.404572	2.92669e-16	4.04505e-19	0.0678858	0.489309	0.147588
56443	56443	Arpc1a	0.0779686	0.692274	0.168533	0.105382	0.24595	0.0499311
13877	13877	Erh	-0.02379	0.964159	0.498603	0.155318	0.00024211	8.44144e-06
16202	16202	Ilk	0.200851	0.0279163	0.00118875	0.00365347	0.995494	0.953757
19249	19249	Ptpn13	0.449426	0.964159	0.641899	0.394722	0.944066	0.725263
21819	21819	Tg	-0.567176	0.964159	0.68738	1.64086	0.745574	0.320134
16520	16520	Kcnj4	-0.147458	0.964159	0.765324	-0.0148485	0.995494	0.974011
268949	268949	Mucl3	-0.939226	0.964159	0.817955	-1.4396	0.906802	0.528663
58869	58869	Pex5l	NA	NA	NA	-0.917043	0.944066	0.822182
229900	229900	Gbp7	-0.146535	0.955015	0.448594	0.315906	0.379836	0.0981492
224432	224432	Scaf4	0.107274	0.765006	0.22204	-0.0715833	0.826711	0.410399
232334	232334	Vgll4	-0.0171555	0.975907	0.857024	-0.310258	0.014667	0.00121092
214531	214531	Tmprss13	-0.939226	0.964159	0.817955	1.00651	0.944066	0.805167
217692	217692	Sipa1l1	0.0112879	0.973845	0.849823	-0.0241291	0.944066	0.673096
65099	65099	Irak1bp1	0.0529385	0.964159	0.593909	-0.0216303	0.947035	0.829925
54131	54131	Irf3	-0.205002	0.688536	0.166945	-0.255097	0.283715	0.0614288
104479	104479	Ccdc117	0.0328369	0.950659	0.442231	0.165465	0.00149488	7.40509e-05
641376	641376	Tomm40l	-0.146231	0.387124	0.0588559	0.148717	0.201646	0.0373949
246727	246727	Oas3	0.0736164	0.565881	0.112551	0.610651	5.52403e-27	7.99478e-30
240916	240916	Vsig8	-0.39714	0.964159	0.634919	0.348084	0.944066	0.674338
207393	207393	Elfn2	-0.626643	0.228628	0.0245758	-0.0457718	0.95718	0.849693
72836	72836	Pot1b	-0.0231647	0.976897	0.861914	0.0713841	0.920282	0.578764
238393	238393	Serpina3f	0.350424	0.594407	0.125503	1.12266	0.00195482	0.000102879
69601	69601	Dab2ip	0.124934	0.442427	0.0729273	-0.074452	0.718298	0.297082
22245	22245	Uck1	-0.0972278	0.452894	0.0755022	0.240918	0.000314265	1.14741e-05
16165	16165	Il13ra2	0.984327	0.964159	0.809378	NA	NA	NA
67671	67671	Rpl38	0.136779	0.767238	0.225112	0.136517	0.70889	0.28974
110417	110417	Pigh	0.0591342	0.964159	0.754165	0.104461	0.922478	0.587556
235584	235584	Dusp7	-0.0251474	0.964159	0.731102	-0.0289964	0.944066	0.696537
12569	12569	Cdk5r1	0.283549	0.964159	0.509913	-0.0907438	0.949131	0.834606
20305	20305	Ccl6	-0.0876861	0.964159	0.680287	0.403917	0.297403	0.0661008
60411	60411	Cenpk	-0.0377367	0.964159	0.802688	0.244329	0.412473	0.111491
85031	85031	Pla1a	-0.00590166	0.999951	0.945548	-0.0147998	0.960727	0.856417
76652	76652	Actrt3	-0.939226	0.964159	0.817955	1.00651	0.944066	0.805167
26885	26885	Casp8ap2	-0.174985	0.659918	0.15341	-0.102224	0.796411	0.378165
110616	110616	Atxn3	-0.0440456	0.964159	0.508504	-0.191442	0.018225	0.0015814
68291	68291	Mto1	-0.1121	0.702443	0.175674	0.00246697	0.995494	0.97499
213783	213783	Plekhg1	0.984327	0.964159	0.809378	NA	NA	NA
12705	12705	Cited1	0.803145	0.355905	0.0509941	-0.199424	0.944066	0.659058
382913	382913	Neil2	0.146546	0.238974	0.0263186	-0.00513413	0.995494	0.938784
20068	20068	Rps17	0.117314	0.00444623	0.000109444	0.153444	0.000159418	5.13881e-06
69772	69772	Bdh2	-0.038381	0.964159	0.815208	-0.238738	0.445801	0.126018
28080	28080	Atp5o	0.0682573	0.344426	0.0483066	0.100262	0.0646764	0.00795513
14408	14408	Gabrr1	0.984327	0.964159	0.809378	NA	NA	NA
230027	230027	Coq3	0.107744	0.808154	0.262488	-0.14293	0.460395	0.133716
13429	13429	Dnm1	0.120923	0.47076	0.0812383	0.104705	0.47357	0.140348
16987	16987	Lss	-0.13332	0.24094	0.0266883	0.122163	0.2371	0.047105
238123	238123	Cog5	0.0806284	0.808154	0.262335	-0.128678	0.257641	0.053457
15200	15200	Hbegf	-0.0448747	0.964159	0.520733	0.235833	0.0278311	0.0026804
213649	213649	Arhgef19	0.111896	0.964159	0.732639	-0.0440151	0.974119	0.892111
234964	234964	Deup1	0.984327	0.964159	0.809378	-0.917043	0.944066	0.822182
66943	66943	Slc66a2	0.132092	0.70313	0.17633	-0.0883754	0.781369	0.357147
18389	18389	Oprl1	-1.87662	0.890382	0.354263	-1.12081	0.793844	0.37585
69528	69528	1700030J22Rik	0.326824	0.964159	0.570031	-0.304621	0.930717	0.598218
56368	56368	Cyb561d2	0.262663	0.964159	0.473481	-0.19628	0.928562	0.595188
77591	77591	Ddx10	0.0496542	0.947012	0.437876	-0.119611	0.275339	0.0589946
69282	69282	1700001J03Rik	0.0853727	0.987481	0.891769	-0.602997	0.709537	0.290238
72179	72179	Fbxl2	1.87491	0.964159	0.534111	-2.39838	0.782283	0.359016
268903	268903	Nrip1	0.140936	0.785756	0.240543	-0.210855	0.322034	0.0745512
59048	59048	C1galt1c1	-0.279658	0.577899	0.117563	-0.057436	0.944066	0.729725
72124	72124	Seh1l	-0.139922	0.291742	0.0368896	0.00610914	0.992544	0.925356
234155	234155	Mboat4	0.923026	0.964159	0.715285	0.0447431	0.995494	0.988523
76773	76773	Wdyhv1	-0.0613099	0.964159	0.608643	-0.0208066	0.962096	0.86007
50995	50995	Uba2	-0.0333261	0.931733	0.415391	0.000740848	0.995494	0.98522
13528	13528	Dtnb	-0.219294	0.164622	0.0148491	0.0965657	0.657152	0.249014
75786	75786	Ckap5	0.00801181	0.969506	0.8338	-0.107193	0.0215509	0.00194229
110012	110012	Tpgs1	0.160093	0.947012	0.436921	-0.0536821	0.944066	0.789413
22230	22230	Ufd1	0.0144184	0.97124	0.837871	0.036898	0.938287	0.613784
22390	22390	Wee1	-0.305107	0.109894	0.00787742	-0.289762	0.0438933	0.00481351
664804	664804	Gm7347	NA	NA	NA	-0.917043	0.944066	0.822182
100503670	100503670	Rpl5	-0.0563408	0.164622	0.0148544	0.15329	3.83694e-10	3.25614e-12
18546	18546	Pcp4	-0.384711	0.964159	0.741528	1.44743	0.725355	0.302482
56760	56760	Clec1b	0.625546	0.964159	0.542266	-0.77825	0.847293	0.437228
54614	54614	Prpf40b	-0.178353	0.0454441	0.00232301	0.0355329	0.909629	0.537593
24132	24132	Zfp53	-0.123432	0.95445	0.447392	-0.00650243	0.995494	0.967332
241688	241688	Dzank1	-0.353791	0.964159	0.750796	0.056755	0.995494	0.956379
225164	225164	Mib1	-0.0674096	0.651851	0.149856	-0.148113	0.0131458	0.00104438
216443	216443	Mars1	-0.0681207	0.559986	0.110765	0.179278	0.000471537	1.83639e-05
18101	18101	Nmbr	0.91827	0.964159	0.730457	0.0447433	0.995494	0.98841
67267	67267	Uqcc2	-0.000940402	0.999951	0.989576	0.207986	0.038071	0.0039997
100862072	100862072	Gm21451	0.0158383	0.999951	0.986432	0.507593	0.944066	0.632366
11702	11702	Amd1	-0.153944	0.232257	0.0252171	-0.261976	0.000525555	2.08479e-05
66168	66168	Grina	0.177787	0.000128356	1.7149e-06	0.215318	1.22625e-08	1.39558e-10
71860	71860	Cfap52	-3.39973	0.529441	0.0994837	2.50607	0.569562	0.191848
66377	66377	Ndufc1	0.010807	0.975907	0.857181	0.309528	2.92858e-05	7.8604e-07
15160	15160	Serpind1	-0.378653	0.677433	0.161088	0.730293	0.0802141	0.0106857
20681	20681	Sox8	0.984327	0.964159	0.809378	NA	NA	NA
68195	68195	Rnaset2b	0.0702914	0.873817	0.328213	0.31145	0.00113681	5.31725e-05
13496	13496	Arid3a	0.335167	0.437792	0.0717167	-0.268121	0.50444	0.155283
13690	13690	Eif4g2	0.00315337	0.992221	0.909698	0.108538	0.000529026	2.10204e-05
15107	15107	Hadh	-0.0700686	0.859807	0.305748	-0.00524699	0.995494	0.940614
57170	57170	Dolpp1	0.0635958	0.964159	0.502915	0.164569	0.337944	0.0809097
56635	56635	Prl2a1	1.87491	0.964159	0.534111	NA	NA	NA
14869	14869	Gstp2	-1.7331	0.755413	0.213108	0.209386	0.951375	0.839737
56401	56401	P3h1	0.145805	0.337564	0.0469222	0.118679	0.439855	0.123354
66935	66935	Cir1	0.0650318	0.906757	0.38254	0.0139309	0.958167	0.851889
319180	319180	H2bc7	0.17301	0.964159	0.74369	1.08062	0.318976	0.0734645
68981	68981	Snrpa1	0.114689	0.14553	0.0121164	0.0957744	0.226773	0.0443968
56874	56874	Rnf32	-2.56113	0.430236	0.0693089	0.458749	0.944066	0.627133
78405	78405	Ntf5	0.631497	0.866502	0.318565	0.38737	0.935474	0.60609
106795	106795	Tcf19	-0.217179	0.264932	0.031229	0.28615	0.0455882	0.00505036
80912	80912	Pum1	0.051173	0.964159	0.52968	-0.075351	0.765185	0.340787
53381	53381	Prdx4	0.20798	2.32789e-05	2.34413e-07	0.235208	9.09482e-07	1.54961e-08
19070	19070	Mob4	-0.186597	0.118549	0.00876982	-0.0758236	0.681373	0.267179
329502	329502	Pla2g4e	-0.939226	0.964159	0.817955	0.0447433	0.995494	0.988391
20192	20192	Ryr3	-0.569784	0.964159	0.776502	0.0417244	0.995494	0.981266
214572	214572	Prmt7	-0.159645	0.00870365	0.000258921	0.0804412	0.306281	0.0689986
109145	109145	Gins4	0.13828	0.471069	0.0813658	-0.0580914	0.873399	0.467943
192285	192285	Phf21a	0.249546	0.0426837	0.0021266	-0.0702065	0.821504	0.404602
68694	68694	Lce1e	0.984327	0.964159	0.809378	NA	NA	NA
236690	236690	Nyx	0.00593133	0.999951	0.996104	0.258878	0.949279	0.835346
103406	103406	Zfr2	0.213082	0.964159	0.530615	-0.679369	0.152096	0.0254483
106759	106759	Ticam1	0.000663031	0.999951	0.994981	-0.318213	0.00982295	0.000731503
77031	77031	Slc9a8	0.085786	0.910709	0.388024	0.0636033	0.906802	0.523982
13115	13115	Cyp27b1	-0.0980816	0.993833	0.91304	0.164339	0.962087	0.859479
22218	22218	Sumo1	0.0454903	0.798036	0.253371	0.126511	0.0244976	0.00229006
100233208	100233208	Gm10778	-0.122567	0.964159	0.659711	0.0204838	0.995494	0.938416
140571	140571	Plxnb3	0.160342	0.964159	0.570687	-0.770093	0.0240625	0.00223513
17144	17144	Magea8	-0.562465	0.964159	0.687175	1.04724	0.885204	0.483826
235040	235040	Atg4d	-0.203929	0.740487	0.20235	0.17914	0.696505	0.279747
20844	20844	Stam	0.00996039	0.984165	0.879992	-0.18445	0.0298124	0.00294181
12991	12991	Csn2	NA	NA	NA	-0.917043	0.944066	0.822182
360213	360213	Trim46	-0.105974	0.964159	0.801554	0.0693223	0.964073	0.868306
66966	66966	Trit1	-0.0667716	0.887551	0.346924	0.143117	0.212685	0.0403373
30957	30957	Mapk8ip3	-0.0838408	0.528299	0.0991049	-0.0498356	0.755606	0.330953
20853	20853	Stau1	-0.0583899	0.795764	0.249036	-0.0390663	0.846101	0.435026
70239	70239	Gtf3c5	-0.137442	0.540738	0.103279	0.0623746	0.859118	0.449409
67119	67119	Ccdc159	-0.00630912	0.999951	0.980772	-0.081737	0.944066	0.752724
15896	15896	Icam2	-0.473091	0.964159	0.485017	-0.0155014	0.995494	0.980042
16145	16145	Igtp	-0.180882	0.84125	0.289749	-0.00577288	0.995494	0.972571
114664	114664	Hsd17b11	0.14005	0.748212	0.207879	-0.0506248	0.944066	0.647564
74178	74178	Stk40	0.159552	0.528299	0.09913	0.114291	0.664923	0.254061
12355	12355	Nr1i3	-0.575405	0.964159	0.77335	2.50831	0.754719	0.329698
67181	67181	Ctdnep1	0.0571984	0.884407	0.343221	0.0872936	0.489936	0.147874
213499	213499	Fbxo42	-0.150533	0.302009	0.0388927	-0.133205	0.257696	0.0534854
69861	69861	2010003K11Rik	NA	NA	NA	-0.917043	0.944066	0.822182
71826	71826	1700001F09Rik	-0.939226	0.964159	0.817955	1.00651	0.944066	0.805167
320299	320299	Iqcb1	-0.0572518	0.900901	0.36993	0.0982791	0.453619	0.130236
24075	24075	Taf10	0.0876682	0.695259	0.171412	0.277758	0.000477855	1.86728e-05
18673	18673	Phb	-0.0805712	0.26252	0.0306781	0.136443	0.0032164	0.000185566
93706	93706	Pcdhgc3	5.0577	0.678091	0.161814	-4.52363	0.657325	0.249357
11409	11409	Acads	-0.0226756	0.964159	0.705636	0.0818313	0.554624	0.183415
19718	19718	Rfc2	-0.134082	0.137288	0.0109964	0.0389494	0.85834	0.44762
22403	22403	Ccn5	0.984327	0.964159	0.809378	NA	NA	NA
320398	320398	Lrig3	0.288548	0.946335	0.435362	-0.151971	0.944066	0.688925
66661	66661	Srp72	0.000750916	0.999951	0.98432	0.00273928	0.995494	0.94402
71843	71843	R3hcc1	-0.0508456	0.964159	0.610626	-0.0611321	0.906802	0.527512
21830	21830	Theg	NA	NA	NA	-1.80893	0.910404	0.55348
80891	80891	Fcrls	1.50679	0.964159	0.506765	0.0447433	0.995494	0.98841
21927	21927	Tnfaip1	-0.0633623	0.702443	0.175538	0.0397344	0.805938	0.388894
17391	17391	Mmp24	0.00512514	0.999951	0.998127	1.92615	0.905258	0.519973
72144	72144	Slc37a3	-0.0566933	0.964159	0.651755	-0.044957	0.944066	0.710819
227929	227929	Cytip	0.421581	0.0505768	0.00269294	-0.442839	0.0209636	0.0018797
59069	59069	Tpm3	0.247553	5.00069e-15	7.89895e-18	0.0977185	0.015553	0.00129531
54200	54200	Sult2b1	-0.457271	0.845267	0.293252	-0.116598	0.944066	0.76677
76890	76890	Memo1	-0.0143111	0.964159	0.798439	-0.048146	0.793189	0.375037
14429	14429	Galr3	1.92361	0.89969	0.365069	1.00651	0.944066	0.805167
21981	21981	Ppp1r13b	-0.0981613	0.893012	0.357558	-0.136211	0.516393	0.161748
75316	75316	Taf1d	0.0433063	0.964159	0.462214	0.045981	0.845541	0.433979
14772	14772	Grk4	0.0956798	0.964159	0.752993	-0.402254	0.507847	0.157016
68026	68026	Pclaf	0.0553831	0.752119	0.211023	0.0313914	0.874126	0.469294
13483	13483	Dpp6	0.415371	0.964159	0.810114	-0.942051	0.913979	0.558633
19024	19024	Ppfibp2	0.293271	0.482885	0.0853646	-0.0541563	0.944066	0.767106
68159	68159	Stx19	0.00441433	0.999951	0.998075	1.54986	0.893436	0.494138
235300	235300	Tlcd5	2.46182	0.884407	0.341182	NA	NA	NA
52668	52668	Ifi27	0.0653149	0.46749	0.0800605	0.145186	0.00162704	8.2631e-05
386454	386454	Rnf39	0.0225599	0.999951	0.994102	1.00651	0.944066	0.805167
66898	66898	Baiap2l1	-0.0387995	0.990287	0.902852	-0.478276	0.372994	0.09523
14056	14056	Ezh2	0.0403631	0.893012	0.356877	0.0493445	0.67449	0.260948
19348	19348	Kif20a	-0.000237184	0.999951	0.99565	-0.0458299	0.751878	0.326303
65116	65116	Prrg2	0.16577	0.943694	0.428432	-0.0919546	0.944066	0.666042
68098	68098	Rchy1	0.168237	0.500559	0.0907293	-0.167029	0.309508	0.0701419
246228	246228	Vwa1	-0.286915	0.964159	0.731375	-0.194892	0.944066	0.80089
667034	667034	Pnp2	1.49942	0.72578	0.191882	-1.32268	0.652568	0.245546
74569	74569	Ttc17	0.0888233	0.801118	0.255984	-0.188047	0.107	0.0157323
319555	319555	Nwd1	NA	NA	NA	-0.917043	0.944066	0.822182
66054	66054	Cndp2	0.10433	0.0291846	0.0012574	0.132348	0.00068715	2.85691e-05
66637	66637	Tsen15	-0.0549545	0.964159	0.53087	0.116734	0.528057	0.168052
74148	74148	Cluh	-0.0816064	0.349932	0.0496682	0.0237351	0.910404	0.545741
104771	104771	Jkamp	-0.12383	0.884407	0.341836	-0.0802924	0.905258	0.516317
76630	76630	Stambpl1	0.0849092	0.808972	0.263339	0.0533558	0.905258	0.517406
100044509	100044509	Tgfbr3l	-1.44728	0.443085	0.0732607	0.3644	0.920282	0.578609
242235	242235	Lrit3	NA	NA	NA	-0.917043	0.944066	0.822182
12290	12290	Cacna1e	0.984327	0.964159	0.809378	NA	NA	NA
381110	381110	Rmdn2	0.563018	0.462776	0.0787943	-0.114367	0.944066	0.741365
76282	76282	Gpt	-0.0321255	0.964159	0.58832	0.124493	0.198448	0.0363865
66840	66840	Wdr45b	0.0407048	0.964159	0.498015	0.0818981	0.578858	0.197218
76804	76804	Kdm4c	0.156745	0.286505	0.0355041	-0.301749	0.00043472	1.67013e-05
17295	17295	Met	0.105429	0.726557	0.192224	-0.163036	0.234259	0.0463622
225884	225884	Gstp3	0.918269	0.964159	0.731913	-0.852648	0.944066	0.73786
16149	16149	Cd74	0.119805	0.00710303	0.00020289	0.352948	2.02884e-23	4.00402e-26
70551	70551	Tmtc4	0.139569	0.949202	0.440573	-0.266388	0.452787	0.12981
229927	229927	Clca3b	1.89149	0.964159	0.558664	NA	NA	NA
70315	70315	Hdac8	0.00415279	0.999951	0.9736	-0.121601	0.740876	0.316314
99683	99683	Sec24b	-0.0769059	0.80064	0.255598	-0.0789076	0.612497	0.218027
320208	320208	Tmem91	-1.69576	0.748634	0.208449	0.766483	0.890087	0.491104
229584	229584	Pogz	0.0399589	0.964159	0.660478	-0.247868	0.0348393	0.00358913
69833	69833	Polr2f	-0.0706863	0.631367	0.139987	0.147242	0.0255214	0.00240591
18023	18023	Nfe2l1	0.201005	0.000336464	5.13753e-06	0.0131791	0.944066	0.749883
110147	110147	Ehmt2	-0.0642668	0.359899	0.0522463	0.00896753	0.944066	0.778929
231507	231507	Plac8	-1.82877	0.964159	0.5465	-0.544866	0.944066	0.786733
218629	218629	Dhx29	-0.209058	0.21094	0.021741	0.140824	0.370959	0.0943686
231821	231821	Adap1	0.137216	0.255362	0.0294622	0.0658989	0.734372	0.309431
237221	237221	Gemin8	-0.160968	0.590031	0.123178	0.122916	0.620189	0.222846
73469	73469	Rnf38	-0.00413091	0.999951	0.969681	-0.108187	0.699998	0.282779
83564	83564	Nlrp4c	1.88553	0.964159	0.530429	-0.917043	0.944066	0.822182
109254	109254	Adtrp	1.89149	0.964159	0.558664	NA	NA	NA
110902	110902	Chrna2	0.0225597	0.999951	0.994172	-0.846902	0.944066	0.753848
17258	17258	Mef2a	-0.0446825	0.945969	0.433982	-0.266014	1.56949e-05	3.85119e-07
56434	56434	Tspan3	0.0454586	0.868312	0.322172	0.201514	0.000849929	3.70142e-05
71529	71529	Kazn	1.83547	0.796688	0.250217	0.0254921	0.996009	0.99116
20535	20535	Slc4a2	0.212988	0.0473726	0.00246658	0.169891	0.138816	0.0223826
210162	210162	Zkscan2	0.0208428	0.999951	0.94623	-0.368165	0.554979	0.183642
66108	66108	Ndufa9	0.0295349	0.964159	0.517037	0.0675292	0.444126	0.124931
78977	78977	Popdc3	-0.145224	0.964159	0.783985	-0.0651933	0.977887	0.897667
54445	54445	Unc93b1	-0.0138159	0.97124	0.838178	0.150945	0.16651	0.028973
230903	230903	Fbxo44	1.17326	0.893012	0.358628	-0.254922	0.962823	0.865153
240066	240066	Zfp870	-0.357168	0.930637	0.414271	-0.245374	0.906802	0.523991
19777	19777	Uri1	-0.0280553	0.964159	0.756228	-0.160225	0.293313	0.0647755
67738	67738	Ppid	-0.0850293	0.180643	0.0169777	0.0455556	0.620225	0.222987
193838	193838	Eme2	-0.247189	0.964159	0.552718	0.491624	0.665355	0.254412
71461	71461	Ptk7	0.225805	0.975907	0.857403	0.646725	0.944066	0.663504
72018	72018	Fundc1	-0.117305	0.773806	0.228261	-0.173021	0.293717	0.0649033
72805	72805	Zfp839	0.10481	0.92602	0.409499	-0.231047	0.286762	0.0624987
19142	19142	Prss12	0.0225598	0.999951	0.994119	1.00651	0.944066	0.805167
21681	21681	Alyref	-0.0674919	0.90543	0.37962	0.167892	0.0962384	0.0136118
66340	66340	Psenen	0.0222443	0.964159	0.753747	0.252557	0.00673777	0.000461418
433415	433415	Gm13420	-0.789455	0.964159	0.554123	0.272693	0.944121	0.822952
77358	77358	9430069I07Rik	0.435327	0.964159	0.794972	-0.367087	0.945077	0.825585
231630	231630	Ficd	-0.27936	0.964159	0.530391	0.314986	0.880783	0.47704
66648	66648	Tpgs2	-0.0756753	0.959893	0.453848	0.100134	0.748208	0.32332
217232	217232	Cdc27	-0.0600123	0.883427	0.338951	-0.119947	0.22564	0.0440711
19357	19357	Rad21	-0.00212385	0.999951	0.945659	-0.0761991	0.0799303	0.0106427
140570	140570	Plxnb2	0.0274272	0.900623	0.368038	0.132947	0.000862423	3.77285e-05
29867	29867	Cabp1	0.747477	0.964159	0.662939	-0.347095	0.99461	0.928787
14467	14467	Nipsnap2	-0.0547486	0.964159	0.488668	-0.170093	0.14548	0.0240409
65254	65254	Dpysl5	-1.78556	0.964159	0.590515	1.85283	0.919849	0.575171
13033	13033	Ctsd	0.0645528	0.0907277	0.0059786	0.101879	0.000147637	4.72018e-06
75124	75124	Nxnl2	-0.939226	0.964159	0.817955	1.00651	0.944066	0.805167
68971	68971	Tamm41	-0.0972226	0.929323	0.413284	0.103748	0.814912	0.398852
213522	213522	Plekhg6	-0.0654601	0.985963	0.884669	-0.0974404	0.944102	0.822743
67036	67036	Mrpl45	0.0178282	0.964159	0.720724	0.0720471	0.489173	0.147515
53334	53334	Gosr1	-0.00696442	0.995585	0.916874	-0.0718735	0.681331	0.267017
75782	75782	Lca5	-0.158015	0.804767	0.259183	-0.0788159	0.910404	0.550568
54612	54612	Sfrp5	NA	NA	NA	-0.917043	0.944066	0.822182
108167700	108167700	Gm46139	-0.365435	0.964159	0.722121	-0.0930235	0.990716	0.921697
436022	436022	Dnaaf3	1.08054	0.595696	0.126126	0.15616	0.961656	0.857652
116903	116903	Calcb	0.603982	0.964159	0.660376	-0.758471	0.918966	0.569358
56353	56353	Rybp	0.169135	0.00428834	0.000104428	-0.0672539	0.446326	0.126255
80292	80292	Zxdc	-0.365941	0.0691912	0.00413034	0.00585126	0.995494	0.96073
244551	244551	Nanos3	0.984327	0.964159	0.809378	-1.80943	0.92067	0.582856
94245	94245	Dtnbp1	0.0886628	0.858098	0.303308	0.0230162	0.944066	0.78705
15504	15504	Dnajb3	-0.885888	0.964159	0.739665	0.954074	0.944066	0.720902
11601	11601	Angpt2	0.220901	0.964159	0.563603	-0.0911075	0.944102	0.822584
78655	78655	Eif3j1	-0.106451	0.159722	0.0140441	-0.0268681	0.906802	0.5243
30963	30963	Hacd1	0.150402	0.612306	0.132291	0.209956	0.201013	0.0371453
20286	20286	Zc3h7b	-0.00292383	0.999951	0.965661	0.0997648	0.478082	0.142283
27279	27279	Tnfrsf12a	0.220087	0.533764	0.100862	0.0524816	0.944066	0.70325
22138	22138	Ttn	-0.130896	0.966108	0.823865	0.141829	0.944066	0.810587
260423	260423	H3c7	0.685283	0.0503915	0.00267644	0.285898	0.739265	0.314848
192657	192657	Ell2	-0.179443	0.0700914	0.00422099	-0.108614	0.326929	0.0766082
67729	67729	Mansc1	-0.893671	0.964159	0.722185	-0.529513	0.944066	0.801877
16890	16890	Lipe	0.195772	0.706744	0.178895	-0.00582373	0.995494	0.96888
21648	21648	Dynlt1b	0.112635	0.239066	0.0263549	0.0827092	0.394436	0.104129
18816	18816	Serpinf2	-0.85911	0.964159	0.734849	0.926764	0.944066	0.715082
12212	12212	Chic1	0.475275	0.964159	0.587916	0.500943	0.944066	0.631046
18150	18150	Npm3	-0.0751334	0.7672	0.223797	0.103753	0.356338	0.0884111
53382	53382	Txnl1	-0.00402759	0.999696	0.923834	0.100066	0.156936	0.026636
18751	18751	Prkcb	0.273375	0.964159	0.708582	-0.279718	0.944066	0.706093
100188919	100188919	Gm45915	1.06315	0.3799	0.0572825	0.171875	0.944066	0.806485
77929	77929	Yipf6	-0.122414	0.745706	0.206572	0.0763704	0.80868	0.391461
22163	22163	Tnfrsf4	0.193641	0.974786	0.852114	0.237901	0.948058	0.833014
68040	68040	Zfp593	-0.104092	0.76175	0.219215	0.110691	0.568834	0.191333
17119	17119	Mxd1	0.258757	0.0519442	0.00277601	-0.0229068	0.944066	0.79821
242608	242608	Podn	0.984327	0.964159	0.809378	NA	NA	NA
100535	100535	Oas1d	0.00971071	0.999951	0.991128	-0.245594	0.944066	0.763836
21951	21951	Tnks	-0.179388	0.181191	0.017041	-0.179612	0.0681486	0.00853595
106039	106039	Gga1	0.0717719	0.732684	0.196699	0.0257585	0.939009	0.615311
23920	23920	Insrr	0.0190857	0.999951	0.980682	0.634243	0.87578	0.47122
69047	69047	Atp2c2	-0.274263	0.976439	0.859718	1.34094	0.875365	0.470381
67775	67775	Rtp4	-0.000827874	0.999951	0.996442	0.525482	0.0731658	0.00942272
13041	13041	Ctsw	0.479751	0.964159	0.793401	0.587197	0.944066	0.782758
319164	319164	H2ac6	0.555655	0.0165958	0.000600742	0.297399	0.013442	0.00107529
14739	14739	S1pr2	0.0372012	0.972672	0.847455	-0.522343	0.0237942	0.00220632
15159	15159	Hccs	-0.0335165	0.964159	0.612442	-0.0185553	0.944066	0.787943
226075	226075	Glis3	-0.71987	0.964159	0.513629	0.788699	0.887893	0.488339
98402	98402	Sh3bp4	-0.866983	0.833783	0.283743	0.54351	0.846794	0.436739
67936	67936	Wdr55	-0.140632	0.337075	0.0467654	0.115448	0.374785	0.0959337
18632	18632	Pex11b	0.0524722	0.964159	0.471524	0.0034972	0.995494	0.961368
545652	545652	Gm13275	-1.08614	0.865141	0.314799	0.251951	0.944066	0.761949
70382	70382	Kctd2	-0.0319708	0.964159	0.811699	-5.59329e-05	0.999856	0.99967
231834	231834	Snx8	0.0344705	0.964159	0.52208	-0.0318781	0.908099	0.536061
108168084	108168084	Gm46415	-1.57695	0.883427	0.339093	-0.360434	0.944066	0.756335
217707	217707	Coq6	0.0136412	0.981144	0.87295	0.00152126	0.995494	0.986429
269536	269536	Tex10	0.0457496	0.964159	0.569936	-0.193348	0.104734	0.015275
115490169	115490169	Gm52806	1.88043	0.964159	0.532206	-1.81532	0.910404	0.551268
67892	67892	Coa6	-0.0868328	0.964159	0.514547	0.204559	0.423063	0.11624
547253	547253	Parp14	0.142812	0.868312	0.321953	0.322974	0.181977	0.0324903
223696	223696	Tomm22	0.0881682	0.557922	0.109903	0.117855	0.163404	0.0282284
74648	74648	S100pbp	-0.0418187	0.964159	0.567786	-0.232247	0.00913898	0.000668545
18807	18807	Pld3	0.0348718	0.964159	0.479057	0.132847	0.0595463	0.00714509
15235	15235	Mst1	-0.0175362	0.999951	0.925387	0.106651	0.919171	0.570473
236900	236900	Pdk3	0.104907	0.86311	0.310231	-0.0245988	0.944066	0.804112
74558	74558	Gvin1	-0.27763	0.715249	0.182603	0.0032389	0.995494	0.986341
20528	20528	Slc2a4	0.286378	0.863799	0.312979	0.195592	0.905258	0.512855
22401	22401	Zmat3	-0.173577	0.367227	0.0541861	0.103085	0.646891	0.241802
68255	68255	Tmem86b	0.168872	0.964159	0.516684	0.145478	0.936427	0.607963
14841	14841	Haspin	-0.313311	0.159722	0.0140627	-0.0141772	0.981723	0.904482
320202	320202	Lefty2	0.776528	0.964159	0.635851	2.46073	0.769798	0.345475
71960	71960	Myh14	0.262537	0.964159	0.724316	-0.115626	0.968866	0.879092
51886	51886	Fubp1	0.178839	0.0094847	0.000289647	0.10259	0.249778	0.0509852
100043721	100043721	Gm4606	-1.37527	0.883197	0.336503	3.88113	0.180275	0.0320916
18015	18015	Nf1	0.0093846	0.984469	0.881123	-0.16963	0.0444613	0.00490505
12353	12353	Car6	0.133118	0.981144	0.873047	1.15753	0.674243	0.260705
228026	228026	Pdk1	-0.0426079	0.889027	0.348516	-0.163844	0.00446508	0.000277286
68018	68018	Cert1	-0.0119361	0.975859	0.856728	-0.160998	0.0923258	0.0128799
277939	277939	C2cd3	-0.0378269	0.964159	0.637636	0.00495447	0.995494	0.948716
242341	242341	Atp6v0d2	-0.153417	0.316699	0.0419584	-0.0340097	0.944066	0.631296
69470	69470	Tmem127	-0.333032	0.104393	0.00727605	-0.107168	0.773632	0.348722
233033	233033	Samd4b	0.052448	0.748842	0.209003	0.0551579	0.55225	0.182158
12395	12395	Runx1t1	0.984327	0.964159	0.809378	NA	NA	NA
257635	257635	Sdsl	0.151313	0.964159	0.560465	0.0553022	0.94752	0.831371
67437	67437	Ssr3	0.0876415	0.181356	0.0170805	0.0140993	0.944066	0.699238
269198	269198	Nbeal1	-0.0771462	0.833724	0.283633	-0.125313	0.205735	0.0385035
16912	16912	Psmb9	-0.0356368	0.964159	0.781671	0.124828	0.751128	0.325336
16773	16773	Lama2	1.35231	0.954973	0.448128	1.89561	0.906802	0.530565
66307	66307	Isoc1	-0.0186925	0.964159	0.792466	-0.0560271	0.82707	0.411114
320595	320595	Phf8	0.0911682	0.775938	0.229983	-0.0612154	0.831371	0.415385
12696	12696	Cirbp	0.0774301	0.964159	0.555592	0.0741255	0.92067	0.581628
211612	211612	Ptchd1	-0.133667	0.742959	0.204717	-0.119745	0.629279	0.229713
68151	68151	Wls	-0.0539706	0.964159	0.518769	-0.143927	0.315257	0.0721088
21685	21685	Tef	0.120581	0.612311	0.132454	-0.0672009	0.808305	0.390954
53608	53608	Map3k6	-0.0529393	0.964159	0.816235	0.0967374	0.944066	0.667604
84113	84113	Ptov1	0.0464827	0.964159	0.606388	-0.0865774	0.720933	0.29912
67432	67432	Hoga1	0.270245	0.964159	0.561462	-0.0851409	0.9618	0.858292
668725	668725	Mrgpra9	0.984327	0.964159	0.809378	NA	NA	NA
233726	233726	Ipo7	-0.108087	0.0265091	0.00110615	0.0203834	0.906802	0.527868
212862	212862	Chpt1	-0.0349177	0.964159	0.695358	0.154035	0.32368	0.0752293
66268	66268	Pigyl	0.119328	0.964159	0.498439	0.147422	0.841496	0.430334
104111	104111	Adcy3	0.544706	0.964159	0.615829	-0.325359	0.944066	0.766279
56737	56737	Alg2	0.491116	0.182252	0.017257	-0.23385	0.688986	0.274116
241322	241322	Zbtb6	-0.291751	0.326387	0.0440582	-0.184428	0.519822	0.163707
66169	66169	Tomm7	0.0354859	0.964159	0.592862	0.239004	0.0082676	0.000586852
23937	23937	Mab21l2	-0.893671	0.964159	0.722185	0.0606797	0.995494	0.977895
64454	64454	Slc5a4b	-0.569358	0.964159	0.56688	1.05226	0.753272	0.32767
237253	237253	Lrp11	-0.200456	0.588279	0.122271	0.0273994	0.946375	0.828211
56349	56349	Net1	-0.000501639	0.999951	0.995653	-0.14565	0.366971	0.092799
230085	230085	Phf24	-1.82877	0.964159	0.5465	1.89561	0.906802	0.530565
30949	30949	Lcmt1	-0.00855053	0.999951	0.92726	-0.0341667	0.944066	0.703659
13831	13831	Epc1	-0.0798069	0.964159	0.615773	-0.0425791	0.944066	0.786832
12813	12813	Col10a1	1.5068	0.964159	0.508326	-1.84708	0.805938	0.388725
20017	20017	Polr1b	-0.0325896	0.964159	0.599583	-0.150749	0.0690432	0.00872899
18301	18301	Fxyd5	0.000572922	0.999951	0.988219	0.103548	0.0195189	0.0017309
115489931	115489931	LOC115489931	0.984327	0.964159	0.809378	NA	NA	NA
78832	78832	Cacul1	0.00207447	0.999951	0.972849	-0.166297	0.0410124	0.00442473
217874	217874	Rd3l	NA	NA	NA	-0.917043	0.944066	0.822182
16792	16792	Laptm5	0.0661245	0.443085	0.0732882	-0.0321442	0.80157	0.383611
68145	68145	Etaa1	-0.221617	0.703962	0.177134	-0.241396	0.390638	0.102664
14302	14302	Frk	0.497336	0.840749	0.289122	-0.245949	0.938196	0.613251
626391	626391	Zfp951	-0.0958778	0.998422	0.921999	-1.15401	0.491001	0.148639
118568062	118568062	LOC118568062	0.0225598	0.999951	0.994129	0.0447433	0.995494	0.988391
75106	75106	4930519F16Rik	0.61157	0.964159	0.588029	1.03978	0.890087	0.491089
102639598	102639598	Gm14296	0.919411	0.552274	0.107809	-0.968039	0.392253	0.103372
71653	71653	Shtn1	0.0761865	0.964159	0.544136	-0.0942498	0.859568	0.449717
105732	105732	Fam83h	-0.229132	0.941417	0.424849	-0.125022	0.938196	0.613141
13521	13521	Slc26a2	-0.156544	0.946335	0.435274	-0.0747156	0.944066	0.66967
13179	13179	Dcn	-0.565732	0.910709	0.388255	1.2174	0.364013	0.0913731
11864	11864	Arnt2	0.064738	0.964159	0.673581	0.022348	0.973143	0.889325
21778	21778	Tex9	-0.156909	0.795589	0.248794	0.0138927	0.988908	0.91831
77862	77862	Thyn1	0.0378347	0.964159	0.585661	0.0876863	0.599178	0.209697
223642	223642	Zc3h3	-0.105908	0.592129	0.124162	0.0685599	0.745962	0.320645
216622	216622	Fem1al	0.757905	0.964159	0.61953	1.52586	0.885204	0.483946
228802	228802	Bpifb5	1.01998	0.964159	0.498007	-1.68897	0.587732	0.202445
108168771	108168771	Gm50595	0.57907	0.964159	0.513697	-0.510001	0.913717	0.558172
108943	108943	Trmt10a	-0.0228433	0.988745	0.896393	-0.231476	0.513878	0.160407
53609	53609	Clasrp	-0.0745586	0.888279	0.347568	-0.0507316	0.893904	0.495006
13419	13419	Dnase1	-0.903901	0.964159	0.733818	1.9366	0.910404	0.547184
19277	19277	Ptpro	0.0563	0.976439	0.859846	-0.128433	0.944066	0.677753
235047	235047	Zfp809	-0.533324	0.71988	0.186105	0.0843449	0.944066	0.814535
100206	100206	Adprhl2	-0.0844194	0.964159	0.486786	-0.0213457	0.962087	0.85941
230674	230674	Kdm4a	0.165951	0.109894	0.0078837	0.00691339	0.987186	0.913931
272381	272381	Lrrc4b	0.0225599	0.999951	0.994111	0.0447433	0.995494	0.988358
241035	241035	Pkhd1	1.88553	0.964159	0.530429	NA	NA	NA
73318	73318	Ube2d2b	0.268263	0.971291	0.842085	3.24668	0.455819	0.131369
74013	74013	Rftn2	-0.283145	0.667086	0.156783	-0.0601653	0.944066	0.754029
217325	217325	Llgl2	0.248576	0.582787	0.11971	-0.0821026	0.936748	0.609132
17341	17341	Bhlha15	0.0557341	0.999951	0.980725	1.85283	0.919849	0.575171
102637839	102637839	Gm10476	0.984327	0.964159	0.809378	NA	NA	NA
18601	18601	Padi3	-0.00643886	0.999951	0.989099	0.10934	0.944066	0.817259
97961	97961	Nol12	-0.10609	0.860135	0.306408	0.000630756	0.99778	0.995037
100383	100383	Bsdc1	-0.0240685	0.964159	0.73248	-0.0419486	0.910404	0.542609
14186	14186	Fgfr4	NA	NA	NA	-0.917043	0.944066	0.822182
21689	21689	Tekt1	0.984327	0.964159	0.809378	NA	NA	NA
217843	217843	Unc79	-0.00695478	0.999951	0.996265	-0.19643	0.972132	0.88626
81703	81703	Jdp2	0.0742652	0.875997	0.331108	-0.0132211	0.962659	0.863895
71664	71664	Mettl7b	0.984327	0.964159	0.809378	NA	NA	NA
72349	72349	Dusp3	0.0892452	0.594137	0.125365	0.0151377	0.944066	0.794682
320158	320158	Zmat4	0.0225599	0.999951	0.994111	1.00651	0.944066	0.805167
67942	67942	Atp5g2	-0.02252	0.964159	0.552078	0.161511	0.000300326	1.09256e-05
75422	75422	Mettl5	-0.0498153	0.964159	0.599237	0.087247	0.766899	0.3429
16210	16210	Impact	-0.00847198	0.999145	0.922942	-0.0735775	0.808305	0.391057
211446	211446	Exoc3	-0.0651905	0.9033	0.375553	-0.0323589	0.944066	0.665022
21955	21955	Tnnt1	0.414647	0.784331	0.23697	0.104952	0.944066	0.785219
18642	18642	Pfkm	-0.201114	0.00250344	5.50315e-05	-0.129981	0.0719655	0.00920341
74211	74211	1700017B05Rik	-0.00457122	0.999951	0.951132	-0.317137	0.00012537	3.91756e-06
67900	67900	Mtfp1	-0.0759529	0.964159	0.625775	0.106624	0.88731	0.48753
109229	109229	Fam118b	-0.0537593	0.964159	0.700078	0.0299034	0.946375	0.828029
209773	209773	Dennd2a	-0.0817649	0.89969	0.365345	-0.180515	0.179262	0.0318287
26447	26447	Poli	-0.0224504	0.978568	0.866507	-0.26442	0.192008	0.0348875
16874	16874	Lhx6	-0.404047	0.964159	0.807582	0.46341	0.944066	0.780238
15203	15203	Heph	0.984327	0.964159	0.809378	NA	NA	NA
66136	66136	Znrd1	0.0363338	0.964159	0.724932	0.154774	0.490792	0.148487
18771	18771	Pknox1	-0.0149812	0.989032	0.897726	-0.291779	0.0684576	0.00860395
78252	78252	Nxpe2	1.86929	0.964159	0.566112	-1.81532	0.910404	0.551268
223753	223753	Cerk	-0.13905	0.111733	0.00809504	-0.141259	0.0399382	0.00424316
19650	19650	Rbl1	0.0234556	0.964159	0.71775	-0.0722502	0.655338	0.247934
101540	101540	Prkd2	0.0547343	0.964159	0.618949	-0.104169	0.757742	0.333697
11596	11596	Ager	-0.543706	0.964159	0.697638	0.61145	0.944066	0.662823
227334	227334	Usp40	-0.0603515	0.964159	0.592545	-0.0723613	0.905258	0.517601
57266	57266	Cxcl14	-0.060553	0.964159	0.719959	-0.0647235	0.944066	0.693238
14601	14601	Ghrh	NA	NA	NA	-0.917043	0.944066	0.822182
110911	110911	Cds2	0.118389	0.0412459	0.00204139	-0.135655	0.00445966	0.000276657
23854	23854	Def8	0.0181047	0.964159	0.717885	0.00465229	0.993191	0.926743
20698	20698	Sphk1	0.250889	0.964159	0.648537	-0.140212	0.944066	0.802503
68977	68977	Haghl	0.322141	0.122074	0.00923111	0.0955716	0.881035	0.477408
68298	68298	Ncapd2	0.0706458	0.361398	0.0527326	-0.0818018	0.153127	0.0257675
69568	69568	Vkorc1l1	-0.0303764	0.964159	0.698054	-0.150082	0.23373	0.0462202
242521	242521	Klhl9	-0.061463	0.841073	0.289288	0.0609856	0.702622	0.284789
108156	108156	Mthfd1	-0.200524	7.49805e-05	9.22821e-07	0.112332	0.0427263	0.00466023
606496	606496	Gsk3a	0.0437479	0.891769	0.355675	0.123062	0.0851619	0.0115297
77701	77701	Lcn12	-0.403197	0.964159	0.80955	2.91576	0.604498	0.212793
66481	66481	Rps21	0.117211	0.868312	0.321471	0.0794228	0.879423	0.474365
67591	67591	Ubl4b	NA	NA	NA	-0.917043	0.944066	0.822182
118568301	118568301	LOC118568301	0.0167934	0.999951	0.98354	-0.209558	0.944066	0.78535
12380	12380	Cast	0.0637494	0.693198	0.169216	-0.12888	0.0404413	0.004324
170625	170625	Snx18	-0.00957976	0.976439	0.859435	-0.101767	0.274261	0.0586735
24099	24099	Tnfsf13b	0.755233	0.0245891	0.000998516	-0.0795633	0.944066	0.75713
319278	319278	Shfl	-0.0785337	0.964159	0.50317	0.0994327	0.802444	0.384901
28135	28135	Cep63	-0.253434	0.703062	0.176113	0.0738767	0.944066	0.681498
15258	15258	Hipk2	0.0765243	0.793368	0.24625	0.0929113	0.553258	0.182656
236930	236930	Ercc6l	-0.169926	0.296703	0.0378837	-0.0473823	0.910404	0.548
12000	12000	Avpr2	NA	NA	NA	-1.81467	0.910404	0.551493
229007	229007	Zgpat	-0.117818	0.890314	0.352591	-0.0974976	0.835547	0.419963
20403	20403	Itsn2	-0.0917161	0.693256	0.169946	-0.0224517	0.944066	0.729
628813	628813	Gm11437	0.984327	0.964159	0.809378	NA	NA	NA
100042024	100042024	Gm3629	-1.82877	0.964159	0.5465	-0.548332	0.944066	0.785288
12361	12361	Cask	0.0852433	0.884407	0.342676	-0.0460825	0.933625	0.602333
66253	66253	Aig1	-0.193552	0.740487	0.20201	-0.0681709	0.944066	0.629934
228421	228421	Kif18a	-0.108566	0.725019	0.190917	-0.209056	0.0563237	0.0066213
246196	246196	Zfp277	-0.00152273	0.999951	0.982594	-0.00716	0.989279	0.919276
118568152	118568152	LOC118568152	-0.169116	0.0822192	0.00525853	0.0996681	0.742701	0.317728
72789	72789	Veph1	1.50987	0.964159	0.505636	0.0447433	0.995494	0.988413
69464	69464	Krtap4-13	0.984327	0.964159	0.809378	NA	NA	NA
54638	54638	Ccdc22	0.0967133	0.784489	0.237434	0.0621036	0.845464	0.433661
207742	207742	Rnf43	0.355486	0.86311	0.309184	-0.30505	0.801331	0.383317
78249	78249	Adgrf4	-0.939226	0.964159	0.817955	-0.853197	0.944066	0.736305
27047	27047	Omd	-0.893693	0.964159	0.722428	-0.940472	0.934707	0.604093
319183	319183	H2bc11	0.320645	0.704627	0.177942	0.348424	0.507106	0.156526
18591	18591	Pdgfb	0.112929	0.825702	0.276229	-0.0404057	0.944066	0.683082
19260	19260	Ptpn22	-0.168092	0.703962	0.177243	-0.0751444	0.906802	0.52459
57275	57275	Lenep	0.439543	0.964159	0.792905	-1.69111	0.578749	0.197076
214489	214489	BC003965	-0.0641637	0.964159	0.705025	-0.091176	0.919171	0.571212
67486	67486	Polr3g	-0.232132	0.174746	0.0162164	-0.13454	0.449525	0.127544
56221	56221	Ccl24	-0.392109	0.964159	0.70767	0.166539	0.961993	0.858898
77305	77305	Wdr82	-0.0418633	0.964159	0.545622	-0.157027	0.120944	0.018594
320799	320799	Zhx3	-0.106761	0.927914	0.411307	-0.238384	0.23765	0.0472611
64602	64602	Ireb2	-0.0632058	0.800817	0.255783	-0.105694	0.235246	0.0466283
207215	207215	Fbxo40	-0.370025	0.964159	0.503534	-0.166154	0.944066	0.735352
233824	233824	Cog7	-0.0129913	0.987633	0.892926	-0.109577	0.660017	0.251007
71920	71920	Epgn	NA	NA	NA	-1.80943	0.92067	0.582856
100503545	100503545	Nuggc	0.913889	0.964159	0.717136	0.0447433	0.995494	0.98841
329509	329509	1810024B03Rik	0.984327	0.964159	0.809378	-0.917043	0.944066	0.822182
17954	17954	Nap1l2	NA	NA	NA	-0.917043	0.944066	0.822182
104816	104816	Aspg	1.02915	0.964159	0.585752	-1.27818	0.880578	0.47635
114585	114585	D17H6S53E	0.0245826	0.999951	0.932277	0.0787096	0.944066	0.790983
14659	14659	Glrp1	0.0928949	0.964159	0.647315	-0.0695454	0.944066	0.725043
231252	231252	Chrna9	0.923	0.964159	0.713906	-1.84743	0.801206	0.382867
319579	319579	Defb20	-0.939226	0.964159	0.817955	1.00651	0.944066	0.805167
21408	21408	Zfp354a	-0.159936	0.950659	0.442123	0.0387123	0.956697	0.849075
18830	18830	Pltp	-0.651695	0.964159	0.594591	0.45195	0.944066	0.706246
68865	68865	Arv1	-0.195758	0.311029	0.0407977	0.035623	0.944066	0.718496
231986	231986	Jazf1	0.174166	0.964159	0.759973	0.368779	0.915575	0.560551
12663	12663	Chml	-0.244709	0.321718	0.0430649	0.0555077	0.944066	0.638451
107515	107515	Lgr4	-0.79692	0.76175	0.218766	-0.540652	0.703557	0.285986
14061	14061	F2	0.287756	0.969506	0.832149	2.25696	0.639775	0.237438
67160	67160	Eef1g	-0.0757884	0.0800335	0.00502389	0.169101	3.90898e-09	4.06301e-11
240261	240261	Ccdc112	0.0473771	0.964159	0.637386	-0.013521	0.974119	0.891879
100039786	100039786	Gm2423	0.0287656	0.964159	0.740714	0.120542	0.534998	0.17249
574403	574403	Insyn2b	-0.893671	0.964159	0.722185	0.0654168	0.995494	0.97619
67231	67231	Tbc1d20	0.109544	0.10432	0.00725722	0.0571584	0.515407	0.161054
69487	69487	Ndufaf5	-0.109411	0.803744	0.258093	0.282832	0.0256614	0.00242079
317677	317677	C1s2	0.0231598	0.999951	0.982486	-0.0869419	0.99461	0.92876
246104	246104	Rhbdl3	-0.939226	0.964159	0.817955	-0.847701	0.944066	0.739592
18102	18102	Nme1	-0.0364443	0.964159	0.476096	0.310668	4.00111e-07	6.10656e-09
69957	69957	Cdc16	-0.00461664	0.999951	0.946941	-0.0131578	0.958933	0.853394
71816	71816	Rnf180	-1.11232	0.868636	0.32318	-0.499246	0.912129	0.556122
71735	71735	Lrwd1	-0.0808971	0.777743	0.232565	0.0481267	0.869776	0.463782
78244	78244	Dnajc21	0.0737802	0.613882	0.132898	0.0716041	0.498053	0.151765
108958	108958	Miga2	-0.0961324	0.906169	0.381768	0.0835319	0.849357	0.439396
327942	327942	Pigl	-0.19887	0.496986	0.0896891	0.13497	0.615958	0.220424
208171	208171	Tmprss7	0.984327	0.964159	0.809378	-0.917043	0.944066	0.822182
100862066	100862066	Cfap99	-0.680116	0.964159	0.476878	0.940432	0.763002	0.339262
272551	272551	Gins2	-0.116481	0.442467	0.0730035	0.141268	0.154631	0.0261126
27369	27369	Dguok	-0.184335	0.802583	0.256928	0.0829278	0.932788	0.601063
66813	66813	Bcl2l14	1.02826	0.7217	0.187404	-0.202694	0.944066	0.818775
72050	72050	Poglut2	-0.000437997	0.999951	0.995161	-0.0388876	0.926627	0.593029
68889	68889	Ubac2	-0.101903	0.845962	0.293745	0.143388	0.46989	0.138516
338354	338354	Zfp780b	-0.395932	0.435171	0.0711442	-0.0455938	0.9446	0.824793
67967	67967	Pold3	0.0429993	0.964159	0.530202	0.0693717	0.744441	0.319111
193796	193796	Kdm4b	0.0901758	0.800621	0.254949	0.0454617	0.914083	0.558817
14651	14651	Hagh	-0.00841153	0.985315	0.882788	0.102674	0.306355	0.0690462
226866	226866	Sbspon	-0.939226	0.964159	0.817955	-1.43575	0.906802	0.53008
232431	232431	Gprc5a	0.339616	0.378108	0.0566805	-0.32633	0.298624	0.066518
57740	57740	Stk32c	-0.776381	0.934778	0.418503	1.03309	0.736312	0.311459
14105	14105	Srsf10	-0.00853348	0.982152	0.875457	-0.130119	0.0689546	0.00870949
27260	27260	Plek2	1.86929	0.964159	0.566112	-2.3975	0.782283	0.359312
75553	75553	Zc3h14	0.119934	0.016969	0.000620954	0.0191112	0.917336	0.565392
235633	235633	Als2cl	0.0528216	0.964159	0.530593	0.0935845	0.661395	0.25201
75172	75172	Ccdc146	0.010375	0.999951	0.994718	-0.946448	0.88031	0.47593
631624	631624	Gm7072	0.151546	0.833783	0.283827	-0.0889675	0.905258	0.51712
66753	66753	Erlec1	0.230619	0.199018	0.0197831	0.000850682	0.996747	0.993009
70727	70727	Rasgef1a	0.00744381	0.999951	0.997403	0.0596052	0.995494	0.979276
26889	26889	Cln8	-0.00611945	0.992112	0.907117	-0.0594972	0.632061	0.231519
66631	66631	Mfsd14b	0.217978	0.0268352	0.00112682	-0.168005	0.0735347	0.00951051
118568308	118568308	LOC118568308	0.42156	0.732684	0.196842	0.172006	0.944066	0.638768
19167	19167	Psma3	-0.0811623	0.23744	0.0260974	0.126533	0.00939332	0.00069024
55979	55979	Agpat1	0.0906033	0.716774	0.18502	0.134976	0.250761	0.0513228
100561	100561	Slc15a4	0.240205	0.10818	0.00761852	-0.227667	0.0923258	0.0128757
109232	109232	Sccpdh	0.178584	0.26252	0.0306638	0.151588	0.339906	0.0818236
17035	17035	Lxn	0.0234059	0.980087	0.870859	0.255648	0.345049	0.083737
57320	57320	Park7	-0.0575801	0.533764	0.100893	0.0926842	0.0732377	0.00945651
66691	66691	Gapvd1	-0.0193583	0.964159	0.675026	-0.0131322	0.944066	0.775495
210274	210274	Shank2	NA	NA	NA	-0.917043	0.944066	0.822182
108168373	108168373	Gm46617	0.583997	0.964159	0.460495	-0.143381	0.962823	0.865094
22214	22214	Ube2h	-0.0790439	0.693256	0.169759	-0.200833	0.00198527	0.000104742
72461	72461	Prcp	0.00545686	0.999951	0.935928	-0.0875418	0.529375	0.168727
56314	56314	Zfp113	-0.332218	0.483424	0.0855693	-0.111158	0.910404	0.543098
21952	21952	Tnni1	NA	NA	NA	-0.917043	0.944066	0.822182
72949	72949	Ccnt2	-0.0653098	0.9033	0.37639	0.0484407	0.905258	0.516519
22410	22410	Wnt10b	0.405388	0.784489	0.237691	-0.440205	0.58512	0.201219
109212	109212	Pimreg	-0.0620619	0.959499	0.453104	-0.0665728	0.820895	0.40367
11949	11949	Atp5c1	-0.080484	0.181932	0.0172066	0.0662808	0.31265	0.0712467
17172	17172	Ascl1	-1.28915	0.964159	0.471804	0.766558	0.944066	0.63
241197	241197	Serpinb10	0.928301	0.964159	0.728522	0.0447431	0.995494	0.988523
100041621	100041621	Gm3435	-0.277317	0.891341	0.355368	0.764382	0.144658	0.0238195
73316	73316	Calr3	-0.0902646	0.95389	0.446016	0.344695	0.0308247	0.00308227
15526	15526	Hspa9	-0.00995495	0.964159	0.686619	0.0329221	0.567783	0.190905
192775	192775	Kcnh6	-0.128781	0.964159	0.743661	0.415243	0.712008	0.292138
66395	66395	Ahnak	-0.110553	0.0798534	0.00496066	-0.0786609	0.170954	0.0299824
18452	18452	P4ha2	0.288546	0.288944	0.0363143	0.364218	0.122673	0.0189405
258695	258695	Olfr1453	-0.939226	0.964159	0.817955	0.0447433	0.995494	0.988391
22037	22037	Trap1a	-0.342167	0.964159	0.520404	-0.0290872	0.995494	0.951803
244954	244954	Prss35	-0.429932	0.94489	0.430183	0.668263	0.636661	0.23455
19711	19711	Resp18	-1.81864	0.964159	0.550033	0.926778	0.944066	0.714814
67269	67269	Agtpbp1	-0.0539876	0.90941	0.385814	-0.113794	0.263737	0.0554852
229279	229279	Hnrnpa3	0.0605817	0.471069	0.0814465	0.0650442	0.578561	0.19685
52609	52609	Cbx7	-0.0021625	0.999951	0.98352	-0.171542	0.358296	0.0891437
56365	56365	Clcnkb	-0.465855	0.964159	0.613773	-0.0514794	0.995494	0.951708
67458	67458	Ergic1	0.0326955	0.964159	0.527508	-0.0216321	0.944066	0.649923
435818	435818	Slc2a7	0.984327	0.964159	0.809378	NA	NA	NA
59013	59013	Hnrnph1	0.179979	0.000214838	3.15314e-06	0.129602	0.0220995	0.00200918
100041735	100041735	Gm3488	0.984327	0.964159	0.809378	NA	NA	NA
233490	233490	Crebzf	-0.0170334	0.964159	0.762329	-0.091069	0.397918	0.105808
13199	13199	Ddn	-0.0332185	0.999951	0.938144	-0.227773	0.920626	0.579469
26897	26897	Acot1	0.0225599	0.999951	0.994102	-0.847727	0.944066	0.737817
94044	94044	Bcl2l13	-0.0612128	0.748634	0.208222	0.00468474	0.991769	0.923459
102920	102920	Cenpi	-0.124418	0.739363	0.201021	-0.0537899	0.917728	0.565814
19009	19009	Pou6f1	-0.104293	0.980174	0.871118	-0.456157	0.834643	0.418502
67728	67728	Dph2	-0.00808188	0.999951	0.948589	0.0544137	0.944066	0.66404
56535	56535	Pex3	-0.00491909	0.999951	0.969113	-0.0587193	0.944066	0.631023
118567572	118567572	LOC118567572	-0.939226	0.964159	0.817955	1.00651	0.944066	0.805167
209018	209018	Vps8	0.0534543	0.964159	0.532315	-0.0875994	0.720259	0.298739
74776	74776	Ppa2	-0.0152975	0.976267	0.857848	0.0659259	0.853412	0.442847
13487	13487	Slc26a3	-0.939226	0.964159	0.817955	1.00651	0.944066	0.805167
545030	545030	Wdfy4	-0.128492	0.159722	0.01405	-0.165973	0.0106808	0.000811549
211151	211151	Churc1	-0.0658202	0.884723	0.344219	0.092517	0.532614	0.170846
216134	216134	Pdxk	-0.0436502	0.925431	0.409003	-0.0430611	0.833567	0.417688
64451	64451	Dip2a	0.0137649	0.975609	0.855523	-0.105974	0.51083	0.158885
72106	72106	Jmjd8	0.00118267	0.999951	0.993609	0.300227	0.247644	0.0503727
56298	56298	Atl2	-0.0365572	0.964159	0.532264	-0.108281	0.262365	0.0550067
73707	73707	Gucy2g	0.182421	0.964159	0.636245	0.271636	0.904741	0.509665
20347	20347	Sema3b	0.92825	0.964159	0.727077	-1.8507	0.803652	0.386043
76071	76071	Jakmip1	-0.278171	0.964159	0.514215	-0.124266	0.944066	0.762685
229595	229595	Adamtsl4	-0.859138	0.964159	0.734366	-0.551134	0.944066	0.784571
13038	13038	Ctsk	0.159527	3.94923e-05	4.36666e-07	-0.00644787	0.944066	0.821223
53611	53611	Vti1a	-0.110241	0.796478	0.24985	-0.0625162	0.884598	0.481492
27368	27368	Tbl2	-0.124872	0.519893	0.0966963	-0.0485298	0.90606	0.521023
27041	27041	G3bp1	0.0388042	0.761831	0.219414	-0.0294103	0.775181	0.350287
13595	13595	Ebp	0.021617	0.984651	0.881481	-0.0251458	0.95941	0.854324
66333	66333	Aqp11	-0.126022	0.964159	0.797041	0.574403	0.673156	0.259861
71228	71228	Dlg5	0.984327	0.964159	0.809378	NA	NA	NA
382562	382562	Pfn4	1.01086	0.964159	0.57538	0.0672919	0.995494	0.976575
74116	74116	Pi16	-0.2051	0.964159	0.601976	-0.286836	0.838776	0.42433
52857	52857	Gramd1a	-0.0460492	0.884723	0.344233	0.102466	0.115033	0.0173824
234593	234593	Ndrg4	0.366411	0.379243	0.0571086	0.182416	0.809557	0.39268
52898	52898	Rnasek	-0.0919719	0.505122	0.0920586	0.206602	0.00709071	0.000490719
329278	329278	Tnn	-0.0736746	0.964159	0.761374	0.821182	0.0202069	0.00179591
269019	269019	Stk32a	0.984327	0.964159	0.809378	NA	NA	NA
214105	214105	Sox30	-0.939226	0.964159	0.817955	1.00651	0.944066	0.805167
241447	241447	Cers6	0.0400201	0.964159	0.679559	-0.375098	0.000482308	1.88786e-05
213054	213054	Gabpb2	-0.188972	0.0641576	0.00369474	0.0171514	0.944066	0.760836
74132	74132	Rnf6	-0.0502561	0.964159	0.560399	-0.125902	0.473469	0.140287
19058	19058	Ppp3r1	0.133791	0.157054	0.0135996	-0.193917	0.00391039	0.000234351
20585	20585	Hltf	-0.149481	0.33887	0.0472821	-0.107893	0.500896	0.15304
382551	382551	Cd300ld3	0.0200836	0.999951	0.982065	1.31223	0.650363	0.243699
73068	73068	Fut11	0.215288	0.964159	0.568015	-0.577089	0.409594	0.110287
66459	66459	Pyurf	0.0883255	0.964159	0.597847	0.17218	0.754719	0.329721
20706	20706	Serpinb9b	0.300952	0.812281	0.265379	0.0635582	0.945652	0.826633
545554	545554	Ankrd34a	0.267125	0.971246	0.840988	-0.201724	0.972347	0.886718
72931	72931	Swi5	0.0793462	0.251781	0.0288337	0.163128	0.00134078	6.51825e-05
100861753	100861753	Gm21188	0.0225599	0.999951	0.994102	1.00651	0.944066	0.805167
170574	170574	Sp7	-1.81864	0.964159	0.550033	-1.2871	0.863679	0.45547
74737	74737	Pcf11	-0.130935	0.853713	0.299688	-0.282666	0.0966006	0.0136948
102632353	102632353	Gm30447	0.748298	0.964159	0.51389	0.645531	0.944066	0.652622
224671	224671	Btbd9	-0.0577263	0.964159	0.49928	-0.131063	0.427026	0.11779
230584	230584	Yipf1	0.0066941	0.999951	0.947172	0.0904494	0.802234	0.38449
12124	12124	Bik	0.155899	0.853687	0.299245	-0.2364	0.397667	0.105715
214704	214704	Iqub	-0.939226	0.964159	0.817955	1.00651	0.944066	0.805167
50876	50876	Tmod2	-0.893693	0.964159	0.722428	1.92615	0.905258	0.519973
654824	654824	Ankrd37	0.293091	0.664431	0.155372	-0.138715	0.881858	0.47869
14256	14256	Flt3l	0.13929	0.890314	0.353453	0.151127	0.757001	0.332362
194401	194401	Mical3	0.233096	0.0147972	0.000514212	0.0529542	0.858523	0.448242
20589	20589	Ighmbp2	-0.148337	0.592171	0.124218	0.054081	0.917406	0.565495
214901	214901	Chtf18	0.0127554	0.987633	0.892656	0.0849508	0.790364	0.371594
100043403	100043403	Gm14410	0.428125	0.245803	0.0276961	-0.217815	0.682451	0.268338
22756	22756	Zfp94	-0.835418	0.642313	0.145508	0.192803	0.944066	0.703932
118568662	118568662	LOC118568662	-0.939226	0.964159	0.817955	1.00651	0.944066	0.805167
80718	80718	Rab27b	NA	NA	NA	-0.917043	0.944066	0.822182
69885	69885	Aunip	0.005676	0.999951	0.959186	-0.0514677	0.944066	0.636456
271424	271424	Ip6k3	-0.387625	0.964159	0.637661	-0.130258	0.962395	0.861344
72148	72148	Tdrp	2.46526	0.86311	0.311616	NA	NA	NA
70574	70574	Cpm	-0.987172	0.883427	0.338465	1.86175	0.388868	0.101866
258095	258095	Olfr119	0.984327	0.964159	0.809378	NA	NA	NA
57746	57746	Piwil2	0.0759574	0.964159	0.750716	0.0259845	0.987379	0.914419
18616	18616	Peg3	-0.939226	0.964159	0.817955	1.00651	0.944066	0.805167
107607	107607	Nod1	0.258488	0.699411	0.173541	-0.0533507	0.944066	0.784756
66381	66381	Rnf113a2	0.0587994	0.964159	0.571926	-0.0781823	0.862014	0.453151
170458	170458	Gpha2	0.0225597	0.999951	0.994182	1.00651	0.944066	0.805167
67921	67921	Ube2f	0.0453127	0.964159	0.495525	0.162929	0.0919426	0.0127986
320256	320256	Dlec1	0.930238	0.901291	0.371065	-0.742176	0.873795	0.468829
12914	12914	Crebbp	0.0599821	0.964159	0.54192	-0.171516	0.293711	0.0648827
207932	207932	Urb1	-0.0789602	0.964159	0.466587	-0.0910192	0.763822	0.339828
67109	67109	Zfp787	-0.0114528	0.999951	0.953577	-0.0243575	0.979504	0.900633
20384	20384	Srsf5	-0.023452	0.964159	0.761306	-0.201243	0.0667514	0.00829068
71667	71667	Tmem248	-0.0408228	0.964159	0.502521	0.20486	0.00984494	0.000733788
11629	11629	Aif1	0.498583	0.124025	0.00949327	-0.231709	0.643386	0.23933
17199	17199	Mc1r	0.553294	0.964159	0.553083	-0.37194	0.944066	0.706804
20856	20856	Stc2	-0.311491	0.964159	0.513923	-0.254313	0.910404	0.552572
434863	434863	Gm15128	NA	NA	NA	-0.917043	0.944066	0.822182
109815	109815	Selenos	0.0778899	0.964159	0.479995	0.264826	0.138776	0.0223671
225523	225523	Cep120	-0.226926	0.168	0.0153361	-0.0465959	0.92067	0.58091
69482	69482	Nup35	0.109621	0.964159	0.490861	-0.0234233	0.972347	0.886824
232337	232337	Zfp637	-0.0645808	0.964159	0.508239	0.147115	0.45957	0.133071
208846	208846	Daam1	-0.106108	0.288785	0.0362264	-0.236326	2.65388e-05	6.94852e-07
11920	11920	Atm	-0.105014	0.629299	0.139207	-0.0620028	0.783865	0.36473
67896	67896	Ccdc80	0.605773	0.676855	0.160727	-0.290117	0.905258	0.516892
631304	631304	Cyp4f40	-1.85885	0.964159	0.536089	1.92615	0.905258	0.519973
442834	442834	D830031N03Rik	0.0601007	0.992221	0.90798	0.63138	0.681987	0.267752
209032	209032	Zc3hav1l	-0.00262055	0.999951	0.985318	0.0972397	0.880238	0.47576
244668	244668	Sipa1l2	0.0210748	0.965595	0.821174	-0.0326613	0.944066	0.728935
245865	245865	Spag4	-0.036455	0.967931	0.828197	0.181574	0.719625	0.298151
26562	26562	Ncdn	-0.0316757	0.964159	0.757072	-0.101106	0.72969	0.305586
320119	320119	Rps6kc1	0.0311639	0.964159	0.799733	-0.138471	0.662582	0.252593
20447	20447	St6galnac3	-0.14469	0.964159	0.694434	0.233725	0.910404	0.54268
56210	56210	Rev1	-0.0955644	0.883427	0.338655	-0.272156	0.0300768	0.00298595
667281	667281	H60b	0.923026	0.964159	0.715285	1.00651	0.944066	0.805167
16205	16205	Gimap1	-0.939226	0.964159	0.817955	-0.848094	0.944066	0.753451
208211	208211	Alg1	-0.0562313	0.964159	0.621	0.165601	0.486302	0.146169
14544	14544	Gda	-0.108915	0.944378	0.42904	-0.0432674	0.944066	0.748867
98660	98660	Atp1a2	0.0557341	0.999951	0.980725	1.85283	0.919849	0.575171
11737	11737	Anp32a	0.0402645	0.923006	0.405556	-0.069454	0.445801	0.126003
232670	232670	Tspan33	0.389505	0.964159	0.733201	0.854627	0.905258	0.516642
218850	218850	Tasor	-0.0983737	0.964159	0.504473	-0.325593	0.109773	0.0162627
110084	110084	Dnah1	-0.701399	0.756126	0.214145	0.248046	0.944066	0.630744
108148	108148	Galnt2	0.18168	0.037371	0.00176627	0.0653073	0.669136	0.257224
57261	57261	Brd4	0.0622697	0.773806	0.228224	-0.10182	0.249778	0.0509876
23853	23853	Def6	0.073488	0.886666	0.346167	0.042158	0.923139	0.588437
102637129	102637129	Gm12854	0.110773	0.964159	0.550469	0.511403	0.0867056	0.0117786
17436	17436	Me1	0.142745	0.0137422	0.000470314	0.0855157	0.100947	0.0144969
381356	381356	Cacfd1	-0.134648	0.933129	0.416908	0.00201838	0.996009	0.990157
11538	11538	Adnp	-0.213271	0.207176	0.0210939	-0.178559	0.184877	0.0332149
66477	66477	Atp5md	-0.0753323	0.736361	0.199436	0.305843	3.21539e-05	8.67251e-07
320720	320720	Fastkd1	-0.0514193	0.964159	0.65562	-0.385117	0.00356019	0.000209382
384061	384061	Fndc5	-2.42724	0.889027	0.34901	1.53141	0.898172	0.501161
628147	628147	Gm2004	0.556764	0.949305	0.441076	0.219538	0.944066	0.802336
55978	55978	Ift20	0.0344025	0.969506	0.833538	0.33162	0.26456	0.0557455
67948	67948	Fbxo28	-0.218209	0.587233	0.121706	-0.217959	0.370258	0.0940441
18146	18146	Npdc1	-0.939226	0.964159	0.817955	1.00651	0.944066	0.805167
94040	94040	Clmn	-0.161285	0.964159	0.494648	0.153585	0.903125	0.506549
213753	213753	Zfp598	0.0181953	0.964159	0.744883	0.171187	0.0327255	0.00330678
12228	12228	Btg3	0.161652	0.10947	0.00777401	0.116253	0.294317	0.0651327
214593	214593	Duox2	-0.976949	0.964159	0.517422	1.03978	0.890087	0.491089
26431	26431	Git2	0.170053	0.405401	0.0630487	-0.283581	0.0187889	0.00164516
225659	225659	Cep76	0.0827865	0.830624	0.280885	-0.00460818	0.995494	0.951442
17975	17975	Ncl	-0.0683406	0.101501	0.00696762	0.120018	0.000130706	4.11868e-06
98766	98766	Ubac1	0.0795136	0.811695	0.265121	0.117806	0.39614	0.104878
104444	104444	Rexo2	0.172945	0.195864	0.0192187	0.251136	0.0147631	0.00121982
13191	13191	Dctn1	0.123674	0.191932	0.0185565	-0.0452768	0.793189	0.374478
12686	12686	Elovl3	0.230349	0.97124	0.838812	0.252846	0.952715	0.84247
56489	56489	Ikbke	0.165012	0.20646	0.0208715	0.210523	0.0283259	0.0027355
69562	69562	Cdk13	-0.229512	0.20434	0.0205765	-0.183034	0.231549	0.0456671
11425	11425	Apoc4	0.92825	0.964159	0.727077	-0.853197	0.944066	0.736305
80985	80985	Trim44	-0.0879163	0.555294	0.109093	-0.122543	0.12504	0.0194292
360216	360216	Zranb1	-0.0294994	0.964159	0.68667	-0.00681882	0.991714	0.923343
20391	20391	Sgca	-0.939226	0.964159	0.817955	1.00651	0.944066	0.805167
239170	239170	Fam160b2	-0.162953	0.803942	0.25822	0.022215	0.966212	0.873432
217340	217340	Rnf157	-0.240691	0.0724762	0.00439322	-0.130961	0.379562	0.0979805
56214	56214	Scamp4	-0.0445504	0.964159	0.753481	0.0826035	0.911523	0.554973
66816	66816	Thap2	-0.417022	0.687959	0.166463	0.184141	0.887494	0.487903
22137	22137	Ttk	0.0758666	0.883427	0.337987	-0.042395	0.920282	0.577065
69582	69582	Plekhm2	-0.0527544	0.964159	0.582809	-0.33914	0.00229099	0.000123735
102634715	102634715	Gm32234	0.0814334	0.987481	0.891508	-0.292562	0.934707	0.604392
72429	72429	Dnajc25	-0.0563827	0.964159	0.747579	0.152441	0.805938	0.388543
237362	237362	Npffr1	-1.19494	0.796977	0.251577	0.852903	0.792529	0.373611
224902	224902	Safb2	0.171665	0.0741526	0.0045046	0.133817	0.195943	0.0358603
77877	77877	6030458C11Rik	-0.326889	0.0377811	0.00180028	-0.133207	0.576079	0.195361
59006	59006	Myoz2	0.0922999	0.989032	0.898437	0.599339	0.860483	0.450561
14612	14612	Gja4	-0.562737	0.964159	0.778934	2.48775	0.731696	0.307966
330301	330301	Zfp786	0.017424	0.999951	0.974247	-0.253671	0.943266	0.623321
329777	329777	Pigk	-0.00573877	0.999951	0.954963	0.112562	0.688015	0.27306
12709	12709	Ckb	0.635498	0.0134292	0.000453414	-0.0284764	0.972852	0.887733
74734	74734	Rhoh	1.00861	0.964159	0.576364	0.0662602	0.995494	0.97693
68166	68166	Spire1	-0.00267408	0.999951	0.948508	-0.0901689	0.14616	0.0241725
54401	54401	Ywhab	0.183303	6.34087e-05	7.55363e-07	0.0229483	0.911816	0.555581
226646	226646	Ndufs2	0.145607	0.000888435	1.59046e-05	0.00899091	0.944066	0.791289
118568424	118568424	Akap17a	0.215476	0.240649	0.0266244	-0.022941	0.944066	0.810203
75079	75079	Zbtb49	0.100919	0.964159	0.658098	-0.185806	0.811039	0.394663
19739	19739	Rgs9	0.263715	0.758496	0.216134	0.123909	0.923139	0.588644
57357	57357	Srd5a3	0.248982	0.500713	0.0908559	-0.0759766	0.934707	0.603999
12491	12491	Cd36	0.222945	0.00239803	5.11361e-05	0.0761308	0.555012	0.18369
244349	244349	Kat6a	-0.180805	0.454298	0.0759422	-0.177698	0.293166	0.0646825
231003	231003	Klhl17	-0.290813	0.208144	0.0212208	-0.0481918	0.944066	0.683524
56088	56088	Psmg1	-0.0705893	0.824803	0.275604	0.072407	0.672335	0.259274
70375	70375	Ica1l	-0.58949	0.910709	0.388266	0.258455	0.944066	0.664128
17768	17768	Mthfd2	-0.054536	0.755413	0.213096	0.280998	1.14387e-08	1.28677e-10
20409	20409	Ostf1	0.126529	0.185966	0.0177594	0.0504514	0.775181	0.350491
74362	74362	Spag17	0.0383958	0.977394	0.863403	0.186038	0.835333	0.419123
71361	71361	Aifm2	0.0202078	0.964159	0.745269	-0.00619507	0.988908	0.9182
631584	631584	Catspere1	0.984327	0.964159	0.809378	-0.917043	0.944066	0.822182
18441	18441	P2ry1	-0.0299106	0.985315	0.882544	-0.128355	0.902533	0.505801
30049	30049	Scd3	-1.84954	0.964159	0.569303	0.0550754	0.995494	0.980835
70428	70428	Polr3b	-0.126641	0.631467	0.140373	-0.0837501	0.715838	0.295311
67581	67581	Tbc1d23	-0.0719088	0.646789	0.147714	-0.189773	0.000980878	4.49109e-05
19240	19240	Tmsb10	0.2628	3.27954e-10	9.71299e-13	0.225344	2.59281e-09	2.57559e-11
52466	52466	Slc46a1	0.188448	0.964159	0.752693	-0.350714	0.910404	0.546024
21925	21925	Tnnc2	-0.885876	0.964159	0.739407	0.954074	0.944066	0.720902
18578	18578	Pde4b	-0.101081	0.921981	0.404522	-0.0100281	0.995494	0.931837
446099	446099	Nlrp4e	-1.82877	0.964159	0.5465	0.934654	0.944066	0.712024
26611	26611	Rcn2	-0.014669	0.964159	0.785642	0.0762164	0.517737	0.162378
69161	69161	Manbal	-0.0588545	0.947012	0.436342	0.156831	0.199736	0.0368304
73234	73234	Snorc	2.45415	0.90543	0.379599	-1.81467	0.910404	0.551493
217306	217306	Cd300e	0.281395	0.971291	0.842286	1.36981	0.867491	0.459854
194908	194908	Pld6	-0.830273	0.964159	0.758515	1.85283	0.919849	0.575171
27053	27053	Asns	0.0304914	0.92771	0.41104	0.123413	0.00580259	0.000382869
78038	78038	Mccc2	-0.289519	0.0923922	0.00612948	-0.0693229	0.886984	0.487051
67020	67020	Tmem88	-0.830312	0.964159	0.758267	0.897422	0.944066	0.739983
66801	66801	Prkrip1	-0.0394927	0.964159	0.656851	0.22897	0.0916092	0.0127288
193452	193452	Zfp184	-0.152816	0.921602	0.403144	0.143052	0.836928	0.422398
52850	52850	Sgsm1	-0.0889659	0.784489	0.238271	0.00414348	0.995494	0.955495
326622	326622	Upf2	0.155924	0.195327	0.0191419	-0.112928	0.400337	0.106918
21935	21935	Tnfrsf17	0.984327	0.964159	0.809378	-0.917043	0.944066	0.822182
57814	57814	Kcne4	1.86929	0.964159	0.566112	-1.81532	0.910404	0.551268
56233	56233	Hdac7	0.492531	0.077172	0.00471072	0.262888	0.462038	0.134742
545893	545893	Mansc4	-1.78556	0.964159	0.590515	0.00571098	0.999325	0.99803
83813	83813	Tnk1	NA	NA	NA	-0.917043	0.944066	0.822182
70097	70097	Sash1	0.000679865	0.999951	0.993372	-0.111042	0.483677	0.145094
118568053	118568053	LOC118568053	NA	NA	NA	-2.39298	0.81236	0.396854
67048	67048	Vma21	-0.108604	0.378108	0.056738	0.0592458	0.698872	0.281691
239570	239570	Ttc38	-0.239929	0.320635	0.0427752	-0.208204	0.268285	0.0568819
216445	216445	Arhgap9	-0.0269387	0.964159	0.717567	0.0648279	0.816255	0.400315
21780	21780	Tfam	0.020607	0.969506	0.834086	-0.13011	0.524394	0.166095
58185	58185	Rsad2	-0.139979	0.160992	0.0142937	0.195766	0.00620945	0.000415025
79362	79362	Bhlhe41	0.203548	0.0235348	0.000947961	-0.209482	0.008463	0.000603506
67375	67375	Qprt	1.88553	0.964159	0.530429	NA	NA	NA
545276	545276	Gal3st3	2.87775	0.726557	0.192388	-0.917043	0.944066	0.822182
236920	236920	Stard8	-0.00157618	0.999951	0.991265	-0.339434	0.0796037	0.0105835
66067	66067	Gtpbp8	0.199576	0.921211	0.402147	-0.446581	0.277224	0.059524
68920	68920	1110065P20Rik	0.0100164	0.999951	0.929358	0.258399	0.16042	0.0275229
11481	11481	Acvr2b	-0.17213	0.714182	0.182168	-0.271745	0.149265	0.0248039
67153	67153	Rnaseh2b	-0.0235569	0.964159	0.764211	0.149083	0.267677	0.0566838
104130	104130	Ndufb11	0.0803679	0.642952	0.145856	0.141084	0.122981	0.0189987
66687	66687	Tbc1d15	-0.0171462	0.964159	0.718671	-0.198483	0.000392115	1.48323e-05
116810	116810	Foxn4	0.984327	0.964159	0.809378	NA	NA	NA
16430	16430	Stt3a	0.0379689	0.883427	0.338893	-0.031372	0.871177	0.465189
67510	67510	Tvp23b	0.0668853	0.878741	0.333533	-0.0876066	0.629162	0.229591
15233	15233	Hgd	NA	NA	NA	-0.917043	0.944066	0.822182
75504	75504	1700013F07Rik	0.0736261	0.987633	0.892424	-0.0480915	0.994929	0.929347
68034	68034	Fam122a	0.076072	0.964159	0.760585	-0.306807	0.562123	0.188029
11610	11610	Agtrap	-0.236828	0.627393	0.137998	0.00715776	0.995494	0.962346
497652	497652	Acd	0.0146489	0.97124	0.839572	0.148404	0.225356	0.0439611
18576	18576	Pde3b	-0.867761	0.964159	0.731323	-0.959005	0.930717	0.598136
75051	75051	Ccdc173	-0.0243203	0.999951	0.951528	-0.00326329	0.997018	0.99341
21416	21416	Tcf7l2	-0.163852	0.964159	0.663055	-0.266189	0.865934	0.458345
118568612	118568612	LOC118568612	0.984327	0.964159	0.809378	NA	NA	NA
12728	12728	Clcn5	0.0267519	0.96894	0.830493	-0.247884	0.19913	0.0366401
109154	109154	Mlec	-0.242042	2.79559e-06	2.09752e-08	-0.0592014	0.481791	0.143902
15112	15112	Hao1	0.209482	0.964159	0.613671	0.130438	0.944066	0.764461
76524	76524	Cln6	-0.249884	0.000736696	1.29942e-05	-0.0223682	0.944066	0.708506
280668	280668	Adam1a	-0.301759	0.969516	0.834323	-0.8018	0.904361	0.50867
69367	69367	Glrx2	0.0479168	0.964159	0.59565	-0.0273707	0.944066	0.758182
20437	20437	Siah1a	-0.0781982	0.964159	0.543773	-0.0214179	0.962659	0.864317
71797	71797	Chst13	NA	NA	NA	-0.917043	0.944066	0.822182
76416	76416	Znrd1as	-0.12605	0.94489	0.429913	0.0200047	0.977614	0.897287
15270	15270	H2ax	-0.134499	0.285497	0.0351265	-0.132456	0.170646	0.0299059
22249	22249	Unc13b	0.667207	0.964159	0.488155	-0.603575	0.905258	0.516085
68048	68048	Aen	-0.0441498	0.964159	0.695824	0.0562544	0.934707	0.604987
67834	67834	Idh3a	0.0858863	0.366215	0.0538599	0.00921569	0.94752	0.831536
80795	80795	Selenok	0.0507906	0.925322	0.408582	0.145048	0.108671	0.0160422
56077	56077	Dgke	-0.213323	0.210329	0.0216226	-0.056767	0.904741	0.509949
68857	68857	Dtwd2	0.254007	0.831835	0.28195	-0.188153	0.842442	0.431446
76614	76614	Immt	-0.000746042	0.999951	0.985874	0.0454131	0.703593	0.286053
18613	18613	Pecam1	-0.115547	0.964159	0.810509	-0.0543708	0.982326	0.905862
77219	77219	Ptgr2	-0.000262784	0.999951	0.99625	0.0512856	0.790249	0.370977
15208	15208	Hes5	0.0225598	0.999951	0.994138	0.0447433	0.995494	0.988391
75706	75706	Krt24	0.984327	0.964159	0.809378	-1.81532	0.910404	0.551268
268515	268515	Bahcc1	-0.270813	0.964159	0.754755	-0.545866	0.846101	0.435041
94180	94180	Acsbg1	0.387878	0.0800335	0.00501591	0.0976745	0.905258	0.515086
12522	12522	Cd83	0.0042917	0.999951	0.943611	-0.185871	0.0144437	0.00118868
104836	104836	Cbll1	-0.0546517	0.964159	0.643139	-0.360744	0.00848301	0.000606049
18221	18221	Nudc	-0.0189986	0.964159	0.62601	0.169978	0.000486579	1.91098e-05
14102	14102	Fas	0.18232	0.830242	0.280208	0.195938	0.686868	0.272423
54216	54216	Pcdh7	-0.141159	0.408961	0.0638985	0.0772468	0.737726	0.313079
228866	228866	Pcif1	0.0871791	0.738276	0.200628	0.063152	0.784378	0.365125
102641752	102641752	Gm38574	1.5068	0.964159	0.508326	0.0447431	0.995494	0.988523
625360	625360	BC147527	-0.939226	0.964159	0.817955	1.00651	0.944066	0.805167
28028	28028	Mrpl50	0.0802936	0.928058	0.412314	-0.0559522	0.919849	0.573853
73739	73739	Cby1	0.104557	0.87294	0.327019	-0.00383285	0.995494	0.97293
210973	210973	Kbtbd2	0.0297136	0.964159	0.717451	-0.0296227	0.944066	0.716479
26556	26556	Homer1	0.101851	0.794484	0.247381	-0.028554	0.944066	0.74724
544864	544864	Gm5785	-0.452414	0.768735	0.225763	0.0400064	0.982863	0.906684
13367	13367	Diaph1	0.0204813	0.964159	0.604712	-0.0255703	0.906802	0.52805
53885	53885	Nphp1	0.0450446	0.964159	0.624916	0.0557719	0.910404	0.545664
19165	19165	Psen2	-0.0415162	0.964159	0.765494	0.0270818	0.953552	0.843838
667977	667977	Gm8909	0.0646967	0.964159	0.604854	0.710023	1.0339e-05	2.42133e-07
18584	18584	Pde8a	0.0845608	0.868312	0.322397	-0.0264167	0.944066	0.753259
76788	76788	Klhdc10	-0.0640751	0.824975	0.27577	-0.0560394	0.74395	0.318634
66671	66671	Ccnh	0.0207884	0.964159	0.796249	-0.112328	0.511435	0.159106
67684	67684	Luc7l3	-0.10325	0.649217	0.148653	-0.0596341	0.753272	0.327551
64337	64337	Gng13	NA	NA	NA	-0.917043	0.944066	0.822182
78428	78428	Pym1	-0.0139767	0.999951	0.927575	0.0666088	0.944066	0.653399
74244	74244	Atg7	0.0247477	0.964159	0.716867	-0.0957175	0.45957	0.133051
66387	66387	Nudt8	-0.138156	0.724631	0.18948	0.196279	0.263567	0.0554147
14792	14792	Lpcat3	0.138516	0.796692	0.250574	-0.0710448	0.913817	0.558474
17293	17293	Mesp2	0.00642656	0.999951	0.996727	0.47265	0.944066	0.785141
70274	70274	Ly6g6e	-0.859124	0.964159	0.734617	0.926764	0.944066	0.715082
210544	210544	Tbc1d31	-0.102146	0.508633	0.0932639	-0.11442	0.255131	0.0527348
26429	26429	Orc5	0.0477741	0.964159	0.562304	-0.0222683	0.944066	0.779055
110880	110880	Scn4a	0.030958	0.999951	0.988757	0.926778	0.944066	0.714814
328977	328977	Zfp532	0.109142	0.964159	0.702683	-0.120399	0.944066	0.668462
18027	18027	Nfia	0.028426	0.986341	0.886955	-0.25501	0.555157	0.183884
17105	17105	Lyz2	0.0936416	0.12566	0.00966809	-0.0864863	0.132736	0.0211315
56386	56386	B4galt6	-0.012812	0.989032	0.899474	-0.337799	0.00611967	0.000407415
20350	20350	Sema3f	0.411657	0.800178	0.254578	-0.827968	0.0946848	0.0133173
70103	70103	Znhit1	0.141287	0.604351	0.129112	0.125531	0.594619	0.207008
329731	329731	Tafa3	-0.0822039	0.978652	0.866835	-0.483865	0.680178	0.266202
18186	18186	Nrp1	0.302031	0.116402	0.00853438	-0.134623	0.601262	0.210863
15183	15183	Hdac3	0.0216748	0.964159	0.723409	0.0165341	0.944066	0.781755
237636	237636	Npc1l1	0.284537	0.964159	0.717752	0.490413	0.917766	0.566193
26366	26366	Ceacam10	0.671145	0.442467	0.0730237	-0.226468	0.919849	0.575018
69376	69376	Zpbp2	NA	NA	NA	-2.81183	0.594663	0.207297
231326	231326	Aasdh	0.0716541	0.964159	0.518005	-0.105983	0.757516	0.333335
102636661	102636661	Gm33666	-0.903901	0.964159	0.733818	0.970466	0.944066	0.715051
54610	54610	Tbc1d8	-0.165839	0.71677	0.184532	-0.253717	0.162442	0.0279552
12615	12615	Cenpa	-0.0643969	0.724123	0.188635	0.0184997	0.944066	0.704561
56447	56447	Copz1	-0.0221379	0.964159	0.567631	0.121887	0.017638	0.0015119
118568637	118568637	LOC118568637	-0.144694	0.971585	0.84395	-0.344976	0.936656	0.608301
234358	234358	Zfp930	0.0147329	0.976426	0.858202	-0.167087	0.17924	0.031813
67702	67702	Rnf149	0.192078	0.0298419	0.00130217	0.220142	0.00649124	0.000441119
11775	11775	Ap3b2	0.606405	0.964159	0.762502	0.0424026	0.995494	0.984629
99003	99003	Qser1	-0.207973	0.0791588	0.00489728	-0.270574	0.00120612	5.76041e-05
225888	225888	Kmt5b	0.0365503	0.964159	0.813311	0.155177	0.746431	0.321141
76559	76559	Atg2b	-0.0288394	0.964159	0.595515	-0.117346	0.135125	0.0215791
244329	244329	Mcph1	0.111141	0.76175	0.218808	-0.105492	0.653702	0.246571
244579	244579	Tox3	0.0679451	0.979319	0.868136	0.172287	0.944066	0.684265
117171	117171	1110038F14Rik	0.184672	0.559344	0.110446	0.0712355	0.910404	0.545766
14191	14191	Fgr	-0.0196873	0.999951	0.973022	0.472436	0.860574	0.450922
100072	100072	Camta1	0.0282427	0.971246	0.84055	0.116523	0.838775	0.423865
216157	216157	Tmem259	0.0690547	0.797744	0.252675	0.256601	0.0015752	7.95839e-05
22123	22123	Psmd3	-0.0474156	0.778849	0.233439	0.141994	0.00357671	0.000210588
14923	14923	Guk1	-0.0586543	0.964159	0.472267	0.261064	0.0256765	0.00242559
20852	20852	Stat6	0.158726	0.0790491	0.00488529	0.0838007	0.486172	0.146092
414089	414089	Gja6	-0.964843	0.964159	0.594648	0.0369956	0.995494	0.981276
70998	70998	Phf6	0.0546565	0.904785	0.377637	-0.162671	0.0565162	0.00664765
545651	545651	Gm13278	1.43904	0.86311	0.308956	-0.959691	0.910404	0.545198
235631	235631	Prss50	0.259993	0.00261464	5.76798e-05	0.248395	0.00239375	0.00013086
70892	70892	Ttll7	0.984327	0.964159	0.809378	NA	NA	NA
328370	328370	Rft1	-0.154629	0.748634	0.208338	0.0211155	0.961932	0.85857
207212	207212	Arhgef17	0.603982	0.964159	0.660376	-0.275369	0.956076	0.847707
76500	76500	Ip6k2	0.132933	0.569754	0.113508	0.261876	0.0300768	0.00298828
17112	17112	Tm4sf1	-0.0127668	0.999951	0.98044	0.254006	0.944066	0.637486
67937	67937	Tmem59l	0.984327	0.964159	0.809378	NA	NA	NA
57837	57837	Eral1	-0.148499	0.537177	0.102069	0.165323	0.299918	0.0670234
216441	216441	Slc26a10	0.153126	0.964159	0.796055	0.591105	0.80051	0.382061
74769	74769	Pik3cb	-0.0111077	0.97935	0.868468	-0.238382	0.00392011	0.000235191
621239	621239	Nhlrc4	-0.303114	0.970602	0.836261	0.789841	0.938923	0.615016
269346	269346	Slc28a2	0.217435	0.801118	0.255944	0.0839025	0.944066	0.669354
18726	18726	Lilra6	-0.867761	0.964159	0.731323	-0.548686	0.944066	0.78514
80748	80748	BC004004	-0.0745787	0.813886	0.266297	0.08241	0.592073	0.205168
67549	67549	Gpr89	-0.172681	0.288944	0.0363415	0.0812833	0.731696	0.307505
192897	192897	Itgb4	-0.40228	0.903419	0.376692	-0.45783	0.654479	0.24748
101488	101488	Slco2b1	1.87491	0.964159	0.534111	NA	NA	NA
72014	72014	Btbd17	1.34656	0.944954	0.432357	-2.27991	0.439006	0.122951
16006	16006	Igfbp1	0.0225597	0.999951	0.994182	0.0447431	0.995494	0.9885
76668	76668	Mdh1b	-1.87021	0.964159	0.56236	0.0656358	0.995494	0.978229
547176	547176	Zc3h12b	3.20014	0.577899	0.117464	-2.81535	0.630251	0.230573
102636909	102636909	Gm33851	0.908951	0.964159	0.733606	-1.43291	0.911583	0.555314
268451	268451	Rab11fip4	-0.112807	0.979581	0.869139	-0.142519	0.944143	0.823344
68142	68142	Ino80	-0.0151957	0.971389	0.843205	-0.0876721	0.656157	0.24833
16196	16196	Il7	-0.859124	0.964159	0.734617	0.0254921	0.996009	0.99116
211770	211770	Trib1	-0.349102	0.669947	0.157588	-0.609257	0.0326541	0.00329742
70625	70625	Med26	0.0138571	0.996763	0.918893	0.00837071	0.995494	0.949232
382090	382090	Cep162	-0.126041	0.794484	0.247368	0.226846	0.199412	0.0367051
18475	18475	Pafah1b2	-0.196687	0.00908124	0.000274936	-0.0208796	0.944066	0.688354
70676	70676	Gulp1	NA	NA	NA	-0.917043	0.944066	0.822182
338372	338372	Map3k9	0.451425	0.356145	0.0510754	-0.350864	0.465433	0.136283
103742	103742	Mien1	0.0245105	0.964159	0.792467	0.278627	0.0374606	0.00391339
15379	15379	Onecut1	NA	NA	NA	-0.917043	0.944066	0.822182
59310	59310	Myl10	NA	NA	NA	-0.917043	0.944066	0.822182
268880	268880	Xxylt1	-0.0137402	0.976549	0.860642	0.00794512	0.988492	0.91722
67620	67620	Lrp2bp	0.767232	0.964159	0.484029	0.296449	0.945652	0.826745
72290	72290	Lsm11	0.0246719	0.964159	0.797874	-0.139923	0.397373	0.105506
73658	73658	Spns1	-0.0158135	0.964159	0.729503	0.252879	3.62058e-06	7.40741e-08
100861814	100861814	Gm3371	-1.79183	0.808747	0.263106	-0.137774	0.981639	0.90434
14674	14674	Gna13	-0.0774347	0.332469	0.0455574	0.0153106	0.944066	0.683572
76138	76138	Ccdc138	0.214343	0.964159	0.55422	-0.182332	0.937971	0.610875
170439	170439	Elovl6	-0.30626	0.67612	0.160419	-0.463721	0.0901588	0.0124346
71712	71712	Dram1	-0.0316497	0.964159	0.758391	-0.150698	0.470888	0.139027
54712	54712	Plxnc1	0.0747485	0.96375	0.459167	-0.143914	0.475802	0.141291
66278	66278	Smim20	-0.00619165	0.999951	0.963801	0.00857916	0.995494	0.949145
246738	246738	Dnajc28	-0.813255	0.610809	0.131804	0.294405	0.905258	0.516869
217364	217364	Engase	0.0923821	0.964159	0.563288	-0.240585	0.451251	0.128911
71919	71919	Rpap3	-0.0401808	0.964159	0.539256	0.0937067	0.500689	0.152898
20981	20981	Syt3	-0.388668	0.964159	0.609831	0.458594	0.906802	0.532001
110842	110842	Etfa	0.0487572	0.848139	0.296017	0.00822856	0.958167	0.852197
74126	74126	Syvn1	-0.00129151	0.999951	0.989382	-0.0246731	0.944066	0.802132
71583	71583	9130008F23Rik	1.08403	0.740487	0.201904	-0.876897	0.709883	0.290557
12505	12505	Cd44	0.0462451	0.592171	0.124366	-0.156944	2.53861e-06	5.01008e-08
102633498	102633498	Gm31309	-0.939226	0.964159	0.817955	1.00651	0.944066	0.805167
27225	27225	Ddx24	-0.0257145	0.964159	0.558976	-0.032779	0.83979	0.427351
19943	19943	Rpl28	-0.0139587	0.964159	0.615027	0.17298	3.36484e-09	3.47529e-11
73689	73689	Bloc1s2	-0.121027	0.680223	0.162677	0.151986	0.32675	0.0764959
23917	23917	Impdh1	0.0656719	0.754039	0.212008	0.102506	0.259405	0.054079
56480	56480	Tbk1	0.0574614	0.963726	0.458262	-0.109468	0.490325	0.14812
217980	217980	Larp4b	-0.0379168	0.947621	0.438947	-0.155151	0.00930692	0.000683279
210673	210673	Prrt3	NA	NA	NA	-0.917043	0.944066	0.822182
109205	109205	Sobp	-0.867761	0.964159	0.731323	0.934648	0.944066	0.71229
93687	93687	Csnk1a1	0.145502	0.00573298	0.000152059	-0.0145063	0.944066	0.701947
22325	22325	Vav2	-0.0206319	0.976439	0.859017	-0.121875	0.686687	0.272172
192191	192191	Med9	-0.0492426	0.964159	0.537145	0.129381	0.439717	0.123228
241638	241638	Lzts3	-0.351271	0.0810748	0.00512254	0.0496646	0.944066	0.662098
26416	26416	Mapk14	-0.192279	0.150616	0.0127083	-0.0328573	0.944066	0.635373
106894	106894	Hmgxb3	-0.127913	0.380836	0.0576092	0.0122791	0.95853	0.852783
12328	12328	Caml	0.0778369	0.964159	0.481125	-0.00214915	0.995494	0.985138
13136	13136	Cd55	-1.73429	0.740069	0.201456	1.05963	0.801331	0.383197
320181	320181	Fndc7	0.222242	0.964159	0.707056	0.166891	0.944066	0.792944
19301	19301	Pxmp2	-0.0661147	0.964159	0.705071	0.0839404	0.944066	0.634119
16170	16170	Il16	-0.071725	0.964159	0.585253	-0.251437	0.184946	0.0332395
11910	11910	Atf3	-0.0807235	0.249312	0.0283376	-0.397585	1.38304e-29	1.6377e-32
216177	216177	AU041133	0.802841	0.947556	0.438641	0.261636	0.94703	0.829282
70465	70465	Wdr77	-0.00514125	0.999951	0.94394	0.0197711	0.944066	0.778518
17775	17775	Laptm4a	-0.00391879	0.999951	0.938575	-0.0687919	0.523626	0.165521
20354	20354	Sema4d	0.148178	0.0265807	0.00111088	-0.188007	0.000698653	2.91393e-05
329178	329178	Unc80	-1.47678	0.964159	0.514981	1.54444	0.894251	0.496453
13132	13132	Dab2	-0.0849834	0.0821899	0.00524221	-0.0563426	0.254185	0.052489
15109	15109	Hal	-0.147404	0.971775	0.844852	0.310191	0.944066	0.687978
227292	227292	Ctdsp1	0.220707	0.494653	0.0889425	-0.181223	0.478514	0.142569
213043	213043	Aox2	0.459524	0.732497	0.196376	-0.170734	0.944066	0.647851
22696	22696	Zfp37	-0.336004	0.964159	0.576145	0.0893708	0.96494	0.870391
620695	620695	Gm13889	0.204538	0.964159	0.532551	-0.245097	0.835547	0.419654
66286	66286	Sec11c	0.170765	0.01369	0.000467625	0.201172	0.00166087	8.4749e-05
666214	666214	1700049E17Rik1	0.263355	0.964159	0.489961	-0.000560071	0.999482	0.99889
244958	244958	Mrap2	0.0225598	0.999951	0.994138	1.00651	0.944066	0.805167
67097	67097	Rps10	-0.0660969	0.210294	0.0215806	0.181623	1.02391e-10	7.40937e-13
16161	16161	Il12rb1	0.0125924	0.999951	0.927268	-0.103871	0.858476	0.44796
245269	245269	Nim1k	0.470366	0.964159	0.787253	-0.990059	0.910404	0.55331
56277	56277	Tmem45a	NA	NA	NA	-0.917043	0.944066	0.822182
19727	19727	Rfxank	0.114107	0.728529	0.194217	0.216125	0.122524	0.0189094
78304	78304	Naa38	-0.038079	0.964159	0.748232	0.135254	0.653035	0.246181
56075	56075	Pdss1	-0.0173965	0.99959	0.923539	0.0792297	0.944066	0.663273
11421	11421	Ace	-0.885888	0.964159	0.739665	1.91779	0.910404	0.553513
17252	17252	Rdh11	0.0372328	0.964159	0.606956	-0.0478508	0.903452	0.507166
20402	20402	Zfp106	-0.133884	0.000538252	9.17515e-06	-0.0684598	0.112659	0.016868
67897	67897	Rnmt	-0.134853	0.15305	0.0130345	-0.0901854	0.33798	0.0811023
93699	93699	Pcdhgb1	-2.4685	0.893012	0.3584	5.39314	0.484575	0.145474
107375	107375	Slc25a45	0.0432889	0.964159	0.707792	-0.10848	0.75711	0.332907
20660	20660	Sorl1	0.0612731	0.905899	0.381218	-0.0257389	0.944066	0.698725
69178	69178	Snx5	-0.0874	0.0811789	0.0051398	0.0110632	0.944066	0.707978
106042	106042	Prickle1	-0.0236855	0.999951	0.930211	0.0506685	0.956218	0.848462
72692	72692	Hnrnpll	0.00356307	0.999951	0.926653	0.190486	4.96372e-05	1.37392e-06
12366	12366	Casp2	0.124375	0.576347	0.116222	0.0598133	0.860838	0.451797
208908	208908	Ccdc62	0.25661	0.964159	0.774886	-0.0764844	0.995494	0.932347
20641	20641	Snrpd1	-0.0561104	0.798078	0.25349	0.085874	0.337944	0.0809412
23994	23994	Dazap2	0.0912201	0.128013	0.0099108	0.0590946	0.405108	0.108706
56395	56395	Tmem115	-0.0821563	0.964159	0.557436	-0.0594164	0.944066	0.646008
381522	381522	Ccdc180	-0.0975162	0.992767	0.911093	-0.0618004	0.995494	0.941418
14158	14158	Fer	0.155754	0.550646	0.107237	0.0210552	0.944066	0.821799
244183	244183	Trim30b	0.984327	0.964159	0.809378	-1.81532	0.910404	0.551268
70031	70031	Cmtm8	0.529561	0.898237	0.363398	-0.374183	0.907714	0.534576
13198	13198	Ddit3	-0.0480556	0.639454	0.14406	0.0587358	0.757742	0.333768
15013	15013	H2-Q2	-0.830312	0.964159	0.758267	-1.30412	0.886099	0.485452
12721	12721	Coro1a	0.294642	4.26254e-09	1.59908e-11	0.206761	1.77985e-06	3.31359e-08
12607	12607	Cebpz	-0.324814	3.47686e-08	1.64758e-10	-0.0154238	0.944066	0.738274
74175	74175	Crct1	0.984327	0.964159	0.809378	NA	NA	NA
237310	237310	Il22ra2	0.984327	0.964159	0.809378	NA	NA	NA
223970	223970	Rmi2	0.178353	0.822286	0.272756	0.333878	0.271108	0.0578028
54367	54367	Zfp326	0.178973	0.0798534	0.00496726	0.0117484	0.963267	0.866398
14707	14707	Gng5	0.0284565	0.964159	0.616427	0.231698	0.000895496	3.97156e-05
329064	329064	Pkd2l1	-0.893671	0.964159	0.722185	1.92615	0.905258	0.519973
50778	50778	Rgs1	-0.0165674	0.964159	0.774978	-0.0650551	0.557446	0.185412
68059	68059	Tm9sf2	-0.101517	0.728529	0.194233	-0.136866	0.287065	0.0625864
230815	230815	Man1c1	0.0147491	0.988745	0.896489	-0.174616	0.377671	0.0972935
320541	320541	Slc35e2	-0.185873	0.517512	0.0959478	-0.0995792	0.773912	0.349465
207806	207806	Usf3	-0.25989	0.213756	0.0221437	-0.317335	0.0189703	0.00166604
19076	19076	Prim2	-0.0950879	0.624325	0.136625	-0.0270881	0.944066	0.66386
14657	14657	Glra4	0.984327	0.964159	0.809378	-3.13092	0.498366	0.151893
16515	16515	Kcnj12	-0.939226	0.964159	0.817955	0.0447431	0.995494	0.988523
56358	56358	Copz2	-0.939226	0.964159	0.817955	0.0447433	0.995494	0.988378
115489888	115489888	Gm52666	-0.0581666	0.192541	0.0186915	-0.0746777	0.0300621	0.00297985
11992	11992	Auh	0.114723	0.758496	0.215423	-0.109642	0.629001	0.229487
269855	269855	Ssc5d	-0.258437	0.665774	0.156037	0.283857	0.405842	0.108956
55946	55946	Ap3m1	-0.0465261	0.901412	0.372571	0.0412206	0.858523	0.448488
16434	16434	Itpa	-0.100894	0.550597	0.107138	0.250562	0.00140242	6.90091e-05
23872	23872	Ets2	0.0309688	0.964159	0.552202	-0.175064	0.00421228	0.000257154
74761	74761	Mxra8	0.793907	0.889123	0.350515	0.193017	0.956105	0.848119
72026	72026	Trmu	0.0209287	0.992221	0.909543	0.15054	0.838776	0.425651
241296	241296	Lrrc8a	0.0375072	0.964159	0.672574	-0.0791527	0.793535	0.375547
56473	56473	Fads2	0.984327	0.964159	0.809378	NA	NA	NA
93838	93838	Dqx1	-0.386532	0.816194	0.268175	0.145194	0.944066	0.660516
224454	224454	Zdhhc14	0.107998	0.964159	0.477653	-0.144683	0.760671	0.336911
115489150	115489150	Gm14681	-0.44689	0.964159	0.638038	-0.0650594	0.995494	0.938822
107508	107508	Eprs	-0.0161106	0.964159	0.60207	-0.0135987	0.944066	0.66105
12144	12144	Blm	-0.0043457	0.999951	0.936281	-0.210373	0.00104786	4.85981e-05
19215	19215	Ptgds	0.0602193	0.989032	0.899616	-0.155328	0.944066	0.74022
27008	27008	Micall1	-0.0630177	0.866192	0.318148	0.0742006	0.637822	0.235391
54124	54124	Cks1b	6.19463e-05	0.999951	0.998867	0.161349	0.00325981	0.000188499
79264	79264	Krit1	-0.126976	0.838297	0.287135	-0.286257	0.104229	0.0151534
228980	228980	Taf4	0.0520565	0.964159	0.550444	-0.258788	0.018183	0.00157536
71885	71885	Faap100	-0.18658	0.741741	0.203574	-0.0744339	0.924381	0.589891
170737	170737	Znrf1	0.0721733	0.636995	0.14327	0.177773	0.00511834	0.000330562
234776	234776	Atmin	-0.0285965	0.964159	0.676539	-0.110078	0.35342	0.0872331
100862368	100862368	Gm21680	-0.939226	0.964159	0.817955	1.00651	0.944066	0.805167
20832	20832	Ssr4	0.0376839	0.94781	0.439143	0.231245	8.0036e-05	2.33774e-06
17533	17533	Mrc1	0.788612	0.841756	0.290231	-0.961826	0.562123	0.188151
320522	320522	Bhlha9	-3.40727	0.468189	0.0804269	0.297023	0.945652	0.826426
19671	19671	Rce1	0.165766	0.824803	0.275585	-0.00298222	0.995494	0.984716
18972	18972	Pold2	-0.140443	0.00691944	0.000195369	0.141971	0.00219739	0.000117668
14433	14433	Gapdh	0.123681	0.257404	0.0298843	0.0675515	0.0604138	0.00727303
18624	18624	Pepd	-0.149746	0.425393	0.0679253	-0.0138423	0.962096	0.859984
80283	80283	Abtb1	0.102407	0.865141	0.316449	-0.0166599	0.964163	0.868623
75475	75475	Oplah	-0.0963977	0.968715	0.82991	-0.334987	0.829734	0.413508
434341	434341	Nlrc5	-0.055871	0.96018	0.454054	0.0782915	0.723862	0.301026
16593	16593	Klc1	0.0965069	0.380836	0.0576241	-0.0698226	0.483466	0.144807
13631	13631	Eef2k	0.263575	0.304341	0.0394648	-0.187502	0.483526	0.144953
101202	101202	Hepacam2	0.0225597	0.999951	0.994192	-1.44001	0.906802	0.530126
193813	193813	Mcfd2	-0.0334144	0.964159	0.531456	0.0197424	0.944066	0.707152
17979	17979	Ncoa3	0.205149	2.74478e-05	2.84849e-07	-0.0376366	0.798817	0.380149
66461	66461	Ptpmt1	-0.123741	0.749788	0.209629	0.31434	0.00975712	0.000724676
22318	22318	Vamp2	0.101971	0.889567	0.351927	0.114594	0.711304	0.291241
69539	69539	Trnp1	NA	NA	NA	-0.917043	0.944066	0.822182
14390	14390	Gabpa	-0.00854292	0.979581	0.869094	-0.0939523	0.273922	0.0585289
235048	235048	Zfp599	0.0355197	0.999951	0.987653	0.926778	0.944066	0.714814
14375	14375	Xrcc6	-0.0445172	0.880934	0.334887	-0.00592474	0.975918	0.894885
50873	50873	Prkn	0.309519	0.964159	0.581691	-0.721409	0.497855	0.151639
27374	27374	Prmt5	-0.0901922	0.281912	0.0344736	0.0809221	0.262365	0.0549934
353155	353155	Gjd3	-2.82401	0.741741	0.203745	2.89132	0.569562	0.191909
70088	70088	Meaf6	0.0142026	0.991539	0.905042	0.150079	0.587192	0.202104
12556	12556	Cdh16	0.984327	0.964159	0.809378	NA	NA	NA
65102	65102	Nif3l1	-0.120186	0.550646	0.107209	-0.0773895	0.69644	0.279657
27528	27528	Nrep	0.253145	0.969506	0.832589	0.621755	0.944066	0.663909
102631730	102631730	4930512M02Rik	-0.874868	0.740487	0.202178	0.601854	0.773632	0.348957
12540	12540	Cdc42	0.0724758	0.141754	0.0116993	0.0633861	0.173278	0.0304926
26407	26407	Map3k4	-0.0394751	0.964159	0.621608	-0.0359066	0.944066	0.648915
22095	22095	Tshr	-0.867756	0.964159	0.731572	1.89561	0.906802	0.530565
12983	12983	Csf2rb	-0.0215657	0.964159	0.702268	0.127063	0.125853	0.0195887
380969	380969	Nckap5l	0.177175	0.000251659	3.8095e-06	0.0504104	0.520767	0.164207
67311	67311	Nanp	-0.542277	0.160142	0.0141761	-0.433382	0.126268	0.0197198
224823	224823	Rrp36	-0.134982	0.75496	0.212516	0.245381	0.144981	0.023914
231279	231279	Guf1	-0.0639868	0.845267	0.293097	-0.00495846	0.995494	0.93458
20498	20498	Slc12a4	-0.00789054	0.993911	0.913614	0.227394	0.0253741	0.00238868
330277	330277	Fam71f1	0.818302	0.958072	0.45167	-0.492564	0.944066	0.667721
208650	208650	Cblb	0.0803203	0.900881	0.368341	-0.114548	0.628854	0.229013
216197	216197	Ckap4	0.135421	0.316076	0.0418342	-0.107293	0.36474	0.0918269
64898	64898	Lpin2	-0.162556	0.177292	0.0165226	-0.0858757	0.547524	0.179014
242409	242409	Tmem8b	0.541593	0.889288	0.350801	-0.58341	0.703335	0.285804
94191	94191	Adarb2	-1.15799	0.900881	0.368492	-0.357399	0.944066	0.714107
12530	12530	Cdc25a	0.0258306	0.964159	0.766983	-0.131088	0.481163	0.143643
20980	20980	Syt2	-0.859124	0.964159	0.734617	-0.965439	0.938196	0.611583
20416	20416	Shc1	0.137452	0.116757	0.00857768	-0.141208	0.0667599	0.00830158
272158	272158	Poln	0.25758	0.964159	0.716534	-0.261394	0.944066	0.709369
170736	170736	Parvb	0.0023141	0.999951	0.958507	-0.0533495	0.593895	0.20656
16646	16646	Kpna1	-0.0464441	0.869375	0.323627	0.0179648	0.944066	0.700124
68197	68197	Ndufc2	0.00906309	0.979349	0.868275	0.0831001	0.462542	0.13498
71085	71085	Arhgap19	0.0385106	0.964159	0.549369	-0.295072	1.12596e-05	2.65177e-07
71838	71838	Phf7	0.131322	0.927521	0.410773	-0.00319267	0.995494	0.984082
230784	230784	Sesn2	-0.0499533	0.964159	0.736871	-0.22793	0.377075	0.0969912
106073	106073	Mfsd5	-0.0419431	0.964159	0.713838	0.0156764	0.973565	0.890608
13666	13666	Eif2ak3	-0.244476	0.335102	0.046227	-0.261023	0.120451	0.0184786
30055	30055	Timm13	-0.00529744	0.999951	0.942338	0.273685	0.00460716	0.000288535
227723	227723	Prrc2b	-0.109801	0.0225969	0.000902747	-0.0476843	0.45499	0.130825
228807	228807	Zfp341	-0.0791168	0.964159	0.685946	0.0732612	0.944066	0.702495
16068	16068	Il18bp	-0.23521	0.964159	0.574381	-0.132808	0.944066	0.714594
50490	50490	Nox4	2.88024	0.725641	0.191736	-3.13807	0.45649	0.131627
13390	13390	Dlx1	-0.26764	0.964159	0.727672	-0.0765025	0.988492	0.91726
327958	327958	Pitpnm3	1.50347	0.964159	0.49072	1.00651	0.944066	0.805167
242736	242736	Pramel12	0.114483	0.957173	0.450634	-0.251821	0.343251	0.0830295
338366	338366	Mia3	-0.0788407	0.858937	0.304478	-0.0527427	0.880741	0.476713
105242931	105242931	Gm39003	-0.830273	0.964159	0.758515	-0.57481	0.944066	0.785445
16651	16651	Sspn	-0.465883	0.964159	0.708272	1.85303	0.646392	0.24149
67847	67847	Sncaip	2.91715	0.503669	0.0914918	-2.66288	0.501545	0.15354
68051	68051	Nutf2	-0.0712356	0.513772	0.0949839	0.149986	0.00980243	0.000728685
107939	107939	Pom121	0.0622696	0.964159	0.472258	-0.0914897	0.708517	0.289401
98956	98956	Nat10	-0.129861	0.243609	0.0272565	0.0100337	0.963267	0.866253
268807	268807	Klhl38	-0.257209	0.964159	0.618874	0.0105064	0.995494	0.982906
56749	56749	Dhodh	-0.195731	0.0554872	0.00303474	0.240949	0.00225992	0.00012176
209456	209456	Trp53bp2	-0.0988094	0.796351	0.249386	-0.109098	0.571127	0.192743
102637899	102637899	Gm34595	-1.66297	0.545076	0.104717	0.243928	0.944066	0.760052
433766	433766	Trim63	-0.44491	0.964159	0.472077	-0.00844583	0.995494	0.988293
72962	72962	Tymp	1.16514	0.889361	0.351488	-0.816844	0.897298	0.499911
74201	74201	Cep97	-0.0604925	0.964159	0.662983	-0.0475808	0.944066	0.731094
93888	93888	Pcdhb17	-0.939226	0.964159	0.817955	-2.17593	0.694771	0.278484
216001	216001	Micu1	-0.0520557	0.961317	0.455287	-0.0804456	0.669136	0.257228
56348	56348	Hsd17b12	0.0248464	0.964159	0.629214	-0.0483417	0.778808	0.353822
223332	223332	Ranbp3l	0.0276062	0.999951	0.99039	1.89561	0.906802	0.530565
11856	11856	Arhgap6	-1.86737	0.9033	0.376046	2.89555	0.606856	0.214182
53374	53374	Chst3	0.0821302	0.964159	0.803792	-0.430475	0.515735	0.161258
67414	67414	Mfn1	0.108899	0.751268	0.210389	-0.169141	0.230699	0.0454056
23827	23827	Bpnt1	-0.120821	0.497777	0.0899956	-0.018	0.944066	0.795739
71752	71752	Gtf3c2	-0.115567	0.376719	0.0562499	0.0168879	0.944066	0.767019
17169	17169	Mark3	-0.0315382	0.964159	0.640459	-0.11135	0.322034	0.0745705
21335	21335	Tacc3	-0.00561753	0.992221	0.908353	-0.00691723	0.973078	0.888798
18844	18844	Plxna1	0.322144	1.22304e-06	8.37146e-09	-0.130191	0.135888	0.0217496
15288	15288	Hmbs	-0.101852	0.559986	0.110788	0.084691	0.541577	0.176001
12292	12292	Cacna1s	-0.279447	0.974485	0.850953	-0.233346	0.963146	0.865697
78656	78656	Brd8	-0.0774968	0.734433	0.19794	0.115465	0.28398	0.0615187
74735	74735	Trim14	-0.0484451	0.964159	0.805026	-0.208015	0.672316	0.259223
209462	209462	Hace1	0.0748482	0.964159	0.549715	-0.0744591	0.919838	0.5721
18769	18769	Pkig	-0.0305297	0.964159	0.683074	0.186048	0.0967315	0.0137388
108168770	108168770	Gm13653	0.984327	0.964159	0.809378	NA	NA	NA
50932	50932	Mink1	-0.0957113	0.285497	0.0352027	0.100055	0.158553	0.0270389
218989	218989	Tmem260	-0.145282	0.964159	0.561238	-0.510566	0.132387	0.0210586
237178	237178	Ppef1	0.984327	0.964159	0.809378	-0.917043	0.944066	0.822182
17344	17344	Pias2	-0.136268	0.402569	0.0623774	-0.11146	0.411821	0.111146
17207	17207	Mcf2l	-0.132241	0.798036	0.253325	-0.330635	0.0233734	0.00215267
75736	75736	Bcl2l12	0.0723859	0.964159	0.794392	-0.304122	0.669136	0.257248
751865	751865	Sap25	-0.213263	0.962155	0.456305	-0.0110621	0.995494	0.967686
50701	50701	Elane	0.585576	0.964159	0.769648	-0.523528	0.944066	0.794167
77038	77038	Arfgap2	-0.0572865	0.830624	0.280696	0.21802	0.00327446	0.000190208
66048	66048	Emc6	0.153584	0.222496	0.0235617	0.0425222	0.910404	0.547298
19217	19217	Ptger2	-0.939226	0.964159	0.817955	0.0447433	0.995494	0.988413
12802	12802	Cnr2	0.270594	0.964159	0.499463	-0.203	0.938196	0.613305
76757	76757	Trdn	0.984327	0.964159	0.809378	NA	NA	NA
67425	67425	Eps8l1	-0.939226	0.964159	0.817955	0.0447433	0.995494	0.988391
75276	75276	Ppp1r1c	-2.42724	0.889027	0.34901	1.53141	0.898172	0.501194
22192	22192	Ube2m	-0.065645	0.715249	0.182937	0.142013	0.0483232	0.00545189
67586	67586	Ubxn11	-0.404818	0.120672	0.00906974	0.126334	0.794826	0.37689
269774	269774	Aak1	-0.0993201	0.535464	0.101424	-0.194892	0.00975712	0.000724186
102193	102193	Zdhhc7	-0.114927	0.85663	0.302081	-0.0686788	0.905258	0.51382
320685	320685	Dctd	-0.198106	0.357576	0.0514454	-0.174996	0.317922	0.0730964
320311	320311	Rnf152	-0.939226	0.964159	0.817955	1.00651	0.944066	0.805167
18119	18119	Nodal	0.13354	0.985963	0.885414	-0.528954	0.905258	0.513289
75482	75482	Hspb9	0.585576	0.964159	0.769648	1.92615	0.905258	0.519973
240120	240120	Zfp119b	0.413904	0.0157959	0.00056451	0.034956	0.944066	0.77677
381809	381809	Clec4b2	NA	NA	NA	-1.81467	0.910404	0.551493
68396	68396	Nat8	-0.567897	0.964159	0.776749	0.638579	0.944066	0.760455
70979	70979	Fancd2os	NA	NA	NA	-2.39363	0.783011	0.360618
226757	226757	Wdr26	-0.0277008	0.964159	0.608904	-0.28886	1.34697e-08	1.55954e-10
67988	67988	Tmx3	0.177323	0.206885	0.0210196	-0.185959	0.0867051	0.0117715
231051	231051	Kmt2c	-0.197776	0.158818	0.0138476	-0.292764	0.00178391	9.28275e-05
18711	18711	Pikfyve	-0.207267	0.0345787	0.00160217	-0.0487206	0.839999	0.427819
99100	99100	Cep152	-0.103497	0.88332	0.337233	-0.0263054	0.944066	0.796567
117590	117590	Asb10	-0.460359	0.964159	0.531914	-0.321905	0.937191	0.610182
215653	215653	Rassf2	-0.173686	0.542273	0.103841	-0.215135	0.178216	0.0316077
67972	67972	Atp2b1	0.00676744	0.981757	0.875013	-0.286818	2.56896e-10	2.06179e-12
23950	23950	Dnajb6	0.0261827	0.964159	0.524767	0.0457696	0.686687	0.272142
68420	68420	Ankrd13a	0.0235191	0.964159	0.655418	0.116093	0.164768	0.0285507
54483	54483	Mefv	0.14608	0.885291	0.344875	0.0402155	0.944066	0.800217
320717	320717	Pptc7	-0.418696	0.043341	0.00217647	-0.230659	0.314077	0.0716338
56699	56699	Cdc42ep4	0.0953586	0.847512	0.295129	-0.0914713	0.735454	0.310469
12466	12466	Cct6a	-0.051622	0.362911	0.0531346	0.106613	0.000921309	4.15774e-05
17427	17427	Mns1	-0.0640686	0.964159	0.626329	0.0602019	0.944066	0.647977
66622	66622	Ubr7	-0.0306169	0.94813	0.439432	0.0273782	0.873399	0.468444
140740	140740	Sec63	-0.0991488	0.535926	0.101725	-0.0188862	0.944066	0.744525
215900	215900	Calhm6	0.100331	0.987481	0.891618	-0.722759	0.681987	0.267709
72145	72145	Wdfy3	-0.00278497	0.999951	0.962039	-0.146391	0.0776356	0.010253
170725	170725	Capn8	0.984327	0.964159	0.809378	-0.917043	0.944066	0.822182
194237	194237	Rimkla	NA	NA	NA	-0.917043	0.944066	0.822182
27059	27059	Sh3d19	-2.42045	0.868312	0.322693	1.52586	0.885204	0.484218
70012	70012	Cep85	0.116249	0.871474	0.325096	-0.102567	0.793189	0.374576
100039596	100039596	Tcf24	0.984327	0.964159	0.809378	NA	NA	NA
69923	69923	Agk	0.162722	0.586588	0.121235	-0.0671774	0.906802	0.524456
68152	68152	Fam133b	-0.0402335	0.964159	0.666241	0.0993524	0.703335	0.285632
68521	68521	Fam189b	-1.31128	0.848139	0.29594	-0.431734	0.944066	0.631958
70432	70432	Rufy2	0.0252271	0.964303	0.81814	0.0284271	0.944066	0.793631
213011	213011	Zfp583	-0.0664904	0.966973	0.826551	-0.263577	0.759591	0.335897
54633	54633	Pqbp1	-0.0641786	0.964159	0.5341	0.176559	0.30698	0.0694093
403174	403174	Msantd1	2.24436	0.789806	0.243286	-1.44388	0.910404	0.553103
66595	66595	Aste1	0.0876765	0.964159	0.571934	0.0634576	0.944066	0.695998
192651	192651	Zfp286	-0.701371	0.964159	0.668224	0.360034	0.944066	0.806929
20266	20266	Scn1b	-2.44735	0.884407	0.342312	-0.351124	0.947905	0.83253
384783	384783	Irs2	0.0537596	0.964159	0.772803	-0.115758	0.910404	0.546854
234684	234684	Lrrc29	0.407983	0.326518	0.0440986	-0.184188	0.798868	0.380383
73139	73139	Cenpv	-0.145297	0.477887	0.0832859	0.0978601	0.653035	0.246175
76650	76650	Srxn1	0.53157	2.17864e-12	4.58842e-15	0.00315256	0.995494	0.963827
14998	14998	H2-DMa	-0.30319	0.863799	0.31308	0.282208	0.766797	0.342766
242122	242122	Vtcn1	-0.306742	0.969516	0.834409	-1.08941	0.761192	0.337556
106766	106766	Stap2	-0.24737	0.964159	0.624763	0.400828	0.846529	0.436205
17110	17110	Lyz1	0.0657991	0.964159	0.62048	-0.0214105	0.965141	0.870856
13077	13077	Cyp1a2	0.0351922	0.999951	0.981934	2.89132	0.569562	0.191909
14227	14227	Fkbp2	-0.0012445	0.999951	0.987538	0.181406	0.145166	0.0239795
320162	320162	Cep95	-0.134219	0.767238	0.225105	0.00188733	0.995494	0.985911
243897	243897	Ggn	-0.510978	0.964159	0.507371	0.899999	0.684133	0.27008
217069	217069	Trim25	-0.159323	0.0109066	0.000348143	-0.0968392	0.11454	0.0172703
15976	15976	Ifnar2	0.042099	0.964159	0.474768	0.161365	0.0636176	0.00777591
56792	56792	Stap1	0.026327	0.964159	0.605007	-0.123502	0.0906213	0.0125408
319162	319162	H2aw	0.271191	0.0323287	0.00144953	-0.0200946	0.945652	0.826347
64707	64707	Suv39h2	-0.260387	0.433525	0.0701327	0.0612849	0.944066	0.658658
208177	208177	Phldb2	2.46896	0.883427	0.338802	-1.8214	0.920282	0.578893
18293	18293	Ogdh	-0.0930634	0.234884	0.0257091	0.0572776	0.45357	0.130184
11430	11430	Acox1	-0.0324877	0.964159	0.583067	-0.00816858	0.97245	0.887069
381411	381411	Accsl	0.0225597	0.999951	0.994172	-1.85298	0.783735	0.363274
100040462	100040462	Mndal	-0.0853482	0.874939	0.329315	0.587594	4.46932e-08	5.70389e-10
18127	18127	Nos3	-0.939226	0.964159	0.817955	0.0447433	0.995494	0.98838
76608	76608	Hectd3	0.000377957	0.999951	0.996376	0.104739	0.603884	0.212299
68312	68312	Gstm7	0.0118049	0.999951	0.995879	-1.26418	0.894251	0.496264
12487	12487	Cd28	0.16597	0.12699	0.00981088	-0.277541	0.000184487	6.12894e-06
67912	67912	1600012H06Rik	-0.0980888	0.964159	0.466315	-0.105256	0.832551	0.4167
30933	30933	Tor2a	-0.00785961	0.976439	0.859398	0.242727	3.01871e-06	6.03702e-08
64339	64339	Fndc4	NA	NA	NA	-0.917043	0.944066	0.822182
69893	69893	Coa7	-0.188949	0.964159	0.523037	0.0670765	0.944066	0.816814
18039	18039	Nefl	1.83073	0.796692	0.251051	-2.41832	0.372592	0.0950047
20905	20905	Sts	0.0972644	0.964159	0.613321	0.155797	0.846101	0.434835
50933	50933	Uchl3	0.0977117	0.585588	0.120941	0.135498	0.192201	0.0349354
19046	19046	Ppp1cb	0.395777	1.42427e-17	1.87478e-20	-0.123679	0.0344364	0.00354536
257882	257882	Olfr1344	-0.939226	0.964159	0.817955	1.00651	0.944066	0.805167
14261	14261	Fmo1	0.443714	0.964159	0.594319	-0.463173	0.919849	0.57492
66869	66869	Zfp869	-0.0131095	0.988627	0.89493	0.063576	0.905258	0.515618
109263	109263	Rlf	-0.0716028	0.964159	0.478755	-0.380015	0.000741599	3.16135e-05
11832	11832	Aqp7	0.984327	0.964159	0.809378	-1.80893	0.910404	0.55348
13548	13548	Dyrk1a	-0.0629396	0.90543	0.380294	-0.0700851	0.73458	0.30979
234740	234740	Tmem231	-0.262601	0.367094	0.0540618	-0.316119	0.0805021	0.01074
105239	105239	Rnf44	0.126204	0.275088	0.0331141	-0.0966416	0.396505	0.105171
66089	66089	Rmnd5b	0.0124473	0.985436	0.883027	0.0110558	0.977911	0.897754
20671	20671	Sox17	NA	NA	NA	-0.917043	0.944066	0.822182
217151	217151	Arl5c	0.0200023	0.999951	0.977128	0.122362	0.96226	0.860774
20195	20195	S100a11	0.031982	0.928617	0.412787	0.232336	0.0558199	0.00654005
65962	65962	Slc9a3r2	0.284831	0.964159	0.721984	-0.0604354	0.995494	0.942475
56208	56208	Becn1	-0.0838546	0.725019	0.190193	0.0894228	0.475498	0.14117
69125	69125	Cnot8	-0.0805913	0.622616	0.135964	0.0317234	0.907845	0.535772
226442	226442	Zfp281	-0.0858508	0.795227	0.248502	0.0160636	0.944102	0.822595
56546	56546	Sec1	-3.18752	0.640158	0.144416	0.806911	0.944066	0.626973
100040766	100040766	Mroh2a	0.15384	0.964159	0.641138	0.321469	0.783068	0.361402
75258	75258	4930563M21Rik	NA	NA	NA	-3.13306	0.458852	0.132666
15893	15893	Ica1	-0.140745	0.291742	0.0369045	-0.0165973	0.944066	0.777037
30959	30959	Ddx25	0.222822	0.964159	0.56021	0.310151	0.864227	0.45693
13048	13048	Cux2	0.790574	0.964159	0.630488	0.591458	0.944066	0.781368
73246	73246	Rassf6	0.528929	0.964159	0.622348	0.0546956	0.995494	0.963158
76645	76645	Pkd1l2	-0.0471378	0.964159	0.812668	0.0167487	0.995494	0.932271
100504446	100504446	Prr22	-0.406705	0.964159	0.812007	1.06358	0.918812	0.569203
18789	18789	Papola	-0.00787642	0.974786	0.851683	0.0142144	0.944066	0.713872
110891	110891	Slc8a2	-0.0269794	0.999951	0.946735	0.28188	0.907989	0.535917
100040018	100040018	Gmfg-ps	0.680086	0.964159	0.510367	0.25688	0.950889	0.838861
210530	210530	P3h2	-0.0371948	0.964159	0.809944	0.280724	0.333729	0.0790799
225363	225363	Etf1	0.290318	2.89156e-11	7.23175e-14	-0.0587093	0.420603	0.114826
114479	114479	Slc5a5	1.18762	0.0223527	0.000890049	-0.352755	0.809249	0.392074
21679	21679	Tead4	0.984327	0.964159	0.809378	NA	NA	NA
269604	269604	Gpr157	-0.386682	0.807148	0.261663	-0.764897	0.0559407	0.00655788
67845	67845	Rnf115	0.112291	0.137923	0.0111018	0.000193749	0.998637	0.996559
76959	76959	Chmp5	0.0577559	0.914634	0.395923	0.0270117	0.944066	0.70084
98221	98221	Eif3m	-0.0748822	0.324735	0.0436856	0.130625	0.00338144	0.000196995
329795	329795	Tmem67	-0.0855813	0.964879	0.82028	-0.425495	0.606326	0.213915
213449	213449	Tent5d	1.02923	0.873222	0.3273	-0.837418	0.846529	0.436284
73287	73287	Cabcoco1	0.278523	0.971585	0.843906	0.0486278	0.995494	0.973597
67457	67457	Frmd8	0.0337116	0.964159	0.647058	0.0301307	0.944066	0.694785
19891	19891	Rpa2	0.0534238	0.911317	0.390692	0.0577952	0.787565	0.368163
217030	217030	Synrg	0.0285543	0.964159	0.704161	-0.0240374	0.944066	0.746457
56735	56735	Krt71	0.984327	0.964159	0.809378	NA	NA	NA
71091	71091	Cdkl1	0.865843	0.964159	0.473092	0.795172	0.939355	0.616104
68463	68463	Mrpl14	0.13123	0.553333	0.108307	0.0190362	0.944066	0.82007
100502846	100502846	Gm19410	0.929245	0.486685	0.0868006	-0.0678045	0.986486	0.912764
98415	98415	Nucks1	0.00292495	0.999951	0.949861	-0.108835	0.105928	0.015491
12829	12829	Col4a4	2.46526	0.86311	0.311616	-1.81532	0.910404	0.551268
16467	16467	Atcay	0.922992	0.964159	0.713446	-1.84743	0.800959	0.382433
76014	76014	Zc3h18	0.074435	0.682861	0.1636	-0.0313871	0.917766	0.566258
29862	29862	Ninj2	0.186552	0.976426	0.858263	0.461702	0.944066	0.701908
668216	668216	Gm9049	-0.939226	0.964159	0.817955	1.00651	0.944066	0.805167
100039054	100039054	Mup12	-0.939226	0.964159	0.817955	-0.848094	0.944066	0.753451
71026	71026	Speer3	0.984327	0.964159	0.809378	NA	NA	NA
329421	329421	Myo3b	-0.129259	0.989032	0.898633	0.553881	0.938196	0.612911
83885	83885	Slc25a2	0.0852167	0.988605	0.89478	0.258499	0.944066	0.705946
20541	20541	Slc8a1	0.268129	0.71677	0.183999	-0.372126	0.218305	0.0417767
74405	74405	Efhc2	0.984327	0.964159	0.809378	NA	NA	NA
17929	17929	Myom1	-0.12538	0.964159	0.723922	0.23345	0.901968	0.505153
15040	15040	H2-T23	0.172543	0.00870733	0.000260177	0.330503	2.49526e-09	2.46227e-11
21812	21812	Tgfbr1	-0.267243	0.095428	0.00637485	-0.0531233	0.917766	0.5666
74319	74319	Mettl23	-0.0876693	0.963732	0.458712	0.0544896	0.944066	0.642556
217169	217169	Tns4	1.45353	0.850992	0.297501	-1.19282	0.826816	0.410661
110213	110213	Tmbim6	0.103969	0.0408568	0.00201138	0.145529	8.72412e-05	2.59985e-06
622480	622480	Spocd1	0.984671	0.538343	0.102396	-0.277227	0.944066	0.670355
330260	330260	Pon2	0.0272114	0.964159	0.799722	-0.166615	0.39381	0.103886
69398	69398	Cdhr4	-0.677978	0.833724	0.283452	0.536191	0.802234	0.384678
21815	21815	Tgif1	-0.0878587	0.713378	0.181554	-0.181894	0.0380365	0.00399107
209047	209047	Gipc3	-1.2016	0.912847	0.393294	0.852492	0.906802	0.527407
105787	105787	Prkaa1	0.0746444	0.802823	0.257163	0.0594244	0.783735	0.36432
54725	54725	Cadm1	0.201764	0.0788764	0.00485904	-0.141308	0.242888	0.0489186
27045	27045	Nit1	-0.00566768	0.999951	0.931228	0.0261062	0.944066	0.681874
72522	72522	Atxn7l2	0.00972386	0.999951	0.939676	0.160357	0.623008	0.224834
102614	102614	Rpp25	-0.0726448	0.981441	0.874021	0.203887	0.944066	0.663253
14794	14794	Spsb2	0.108294	0.914842	0.396261	0.0698859	0.930273	0.597661
171282	171282	Acot4	0.984327	0.964159	0.809378	NA	NA	NA
17906	17906	Myl2	0.603339	0.889123	0.349991	0.463927	0.910404	0.542304
13014	13014	Cstb	0.110044	0.0160185	0.000573521	0.154747	5.11653e-05	1.42042e-06
230098	230098	Arhgef39	0.068451	0.964159	0.616189	-0.113303	0.811039	0.394619
101055915	101055915	Gm14438	0.984327	0.964159	0.809378	-1.80893	0.910404	0.55348
28006	28006	Washc2	-0.0206571	0.964159	0.595933	-0.0297763	0.838775	0.423885
55934	55934	Rp9	0.00154282	0.999951	0.988382	0.0844124	0.850024	0.440132
69537	69537	Dnase1l1	0.049198	0.964159	0.574577	0.0422275	0.944066	0.644868
434729	434729	Fthl17f	-1.08464	0.809177	0.263513	1.14924	0.629345	0.22979
319924	319924	Apba1	-0.102223	0.964159	0.748607	-0.247419	0.825021	0.408739
70081	70081	Zfp995	-0.0976519	0.964159	0.567933	0.0691682	0.944066	0.678341
12796	12796	Camp	-0.29857	0.971246	0.840494	2.26364	0.668572	0.256417
554292	554292	Methig1	-0.939226	0.964159	0.817955	1.00651	0.944066	0.805167
71876	71876	Cenpu	-0.0259387	0.967019	0.826987	0.113824	0.762745	0.339098
244216	244216	Zfp771	-0.101653	0.964159	0.52918	0.0523815	0.944066	0.73867
224647	224647	Ilrun	0.31156	1.23491e-08	5.20877e-11	-0.0582629	0.625819	0.227009
269966	269966	Nup98	0.0307574	0.964159	0.542774	-0.0360821	0.874321	0.469629
11782	11782	Ap4s1	0.171955	0.964159	0.485531	-0.285121	0.693078	0.277076
98193	98193	Dcaf8	-0.0156511	0.964159	0.793415	-0.114451	0.225245	0.0439051
14297	14297	Fxn	-0.0673496	0.964159	0.65513	0.302396	0.27937	0.0601547
229474	229474	Fhdc1	-1.29178	0.858937	0.303905	1.03166	0.810377	0.39354
29863	29863	Pde7b	0.596717	0.636995	0.14325	-0.469301	0.688977	0.273847
211006	211006	Sepsecs	-0.130384	0.688956	0.167138	0.00633735	0.995494	0.944684
67788	67788	Sfr1	0.142182	0.032417	0.00146361	0.0979251	0.194338	0.0354515
432770	432770	Rslcan18	-0.218581	0.964159	0.726424	-0.383003	0.905258	0.513448
224093	224093	Fam43a	-0.350183	0.780637	0.234489	-0.43097	0.364279	0.091621
11555	11555	Adrb2	-0.113758	0.731566	0.195627	0.0795118	0.789444	0.369934
216345	216345	Zfc3h1	-0.0545171	0.964159	0.503243	-0.147266	0.300786	0.0672569
319757	319757	Smo	0.984327	0.964159	0.809378	NA	NA	NA
75467	75467	Stpg4	-0.885876	0.964159	0.739407	0.0611148	0.995494	0.979822
68035	68035	Rbm42	0.0951456	0.616263	0.133644	0.0855006	0.582329	0.199176
72341	72341	Elp6	0.0382443	0.975609	0.855355	-0.00335289	0.995494	0.98739
240047	240047	Mmp25	0.0182034	0.999951	0.976879	-0.460212	0.857008	0.446573
230789	230789	Fam76a	0.0116882	0.987481	0.891916	-0.100208	0.625184	0.226466
320700	320700	A930033H14Rik	0.235401	0.956093	0.449702	-0.155249	0.941719	0.620328
13836	13836	Epha2	0.12956	0.964159	0.498567	0.0716647	0.944066	0.707513
381549	381549	Zfp69	-0.160052	0.964159	0.515236	0.12329	0.941719	0.62052
20747	20747	Spop	0.512011	2.91969e-21	2.69025e-24	-0.00484989	0.993545	0.927204
26901	26901	Ss18l2	0.0202758	0.99596	0.917693	-0.00287632	0.995494	0.987929
66462	66462	Rex1bd	0.0513759	0.964159	0.596476	0.162252	0.392445	0.103475
17837	17837	Mug2	NA	NA	NA	-1.81532	0.910404	0.551268
77595	77595	Nup210l	0.237714	0.964159	0.653893	-0.0876741	0.965817	0.872604
269514	269514	Fbxl4	-0.190263	0.570801	0.113755	-0.0194233	0.962659	0.863691
230709	230709	Zmpste24	-0.129756	0.701785	0.17494	-0.111341	0.626479	0.227661
77644	77644	C330007P06Rik	-0.0728038	0.797852	0.253155	-0.104615	0.35598	0.0882398
68728	68728	Trp53inp2	0.0342897	0.964159	0.583899	0.0325532	0.933299	0.602
77552	77552	Shisa4	NA	NA	NA	-0.917043	0.944066	0.822182
245263	245263	Gm4981	NA	NA	NA	-0.917043	0.944066	0.822182
68229	68229	Spindoc	0.054314	0.964159	0.660326	0.204561	0.384942	0.100154
104184	104184	Blmh	0.152792	0.00575462	0.000153012	-0.014388	0.944066	0.740475
69550	69550	Bst2	0.191507	0.00174678	3.48345e-05	0.50966	4.07568e-27	5.48828e-30
19361	19361	Rad51	-0.0208947	0.964159	0.719556	0.0485687	0.806841	0.389806
234395	234395	Ushbp1	-0.939226	0.964159	0.817955	1.00651	0.944066	0.805167
76051	76051	Ganc	0.00898284	0.999951	0.977346	-0.356182	0.620225	0.223
11622	11622	Ahr	-0.755541	0.964159	0.471617	0.630584	0.906802	0.523731
17449	17449	Mdh1	0.00108142	0.999951	0.972737	-0.0811162	0.0567512	0.00669023
232989	232989	Hnrnpul1	-0.0127502	0.964159	0.728424	-0.0228417	0.906802	0.522749
170643	170643	Kirrel	2.5036	0.722345	0.187827	-1.85043	0.78359	0.362462
14999	14999	H2-DMb1	-0.0105819	0.992221	0.908656	0.0663937	0.862845	0.45446
73738	73738	Haus7	0.0449105	0.964159	0.645715	0.0775177	0.86509	0.457614
241727	241727	Snph	0.984327	0.964159	0.809378	-0.917043	0.944066	0.822182
381310	381310	Stum	-2.86271	0.509949	0.0935722	1.0358	0.846101	0.435071
76166	76166	Cplane2	-0.0126538	0.999951	0.962619	-0.0439737	0.964163	0.868718
171180	171180	Syt12	-2.42045	0.868312	0.322693	1.52586	0.885204	0.484218
20974	20974	Syngr3	-0.780844	0.86311	0.311189	1.26241	0.446326	0.126304
11479	11479	Acvr1b	0.0360401	0.964159	0.786929	-0.13358	0.733731	0.309064
12457	12457	Noct	-0.105447	0.748842	0.20877	0.0566763	0.893255	0.49366
26876	26876	Adh4	-0.939226	0.964159	0.817955	1.00651	0.944066	0.805167
94282	94282	Sfxn5	0.108878	0.964159	0.665099	0.184301	0.881858	0.478834
380714	380714	Rph3al	0.824751	0.796692	0.251019	-0.756352	0.704761	0.286847
56229	56229	Thsd1	0.368155	0.964159	0.462919	-0.23219	0.944066	0.65001
18108	18108	Nmt2	-0.027973	0.964159	0.61553	0.0107482	0.953829	0.844146
319168	319168	H2ac12	0.313849	0.195897	0.0192374	0.273125	0.242678	0.0487347
12659	12659	Ovgp1	-0.0220272	0.994512	0.915215	-0.138933	0.889743	0.490439
12978	12978	Csf1r	0.0943132	0.701777	0.174867	0.0317825	0.944066	0.632256
67760	67760	Slc38a2	-0.00908549	0.976439	0.859751	-0.0681717	0.553258	0.182672
101488212	101488212	Evi2	0.229436	0.999951	0.95154	-2.72465	0.429394	0.118725
81799	81799	C1qtnf3	0.00744381	0.999951	0.997403	0.0550754	0.995494	0.980835
217218	217218	Atxn7l3	0.0868576	0.873394	0.327713	-0.088484	0.704606	0.286691
15979	15979	Ifngr1	-0.0260041	0.979581	0.869287	-0.19588	0.572637	0.193554
260301	260301	Otos	1.03101	0.964159	0.467469	1.94008	0.783068	0.36163
30935	30935	Tor3a	0.0791963	0.904329	0.37729	0.0992503	0.706456	0.287818
19428	19428	Rasl2-9	-0.0565216	0.992357	0.910194	0.241545	0.944066	0.63453
228368	228368	Slc35c1	-0.312934	0.204943	0.0206617	-0.24955	0.204774	0.0381906
668208	668208	Gm13288	-0.885899	0.964159	0.739904	0.954061	0.944066	0.720626
108168395	108168395	Gm45871	-0.0609315	0.964159	0.807994	-0.118836	0.93975	0.616609
52276	52276	Cdca8	-0.0997757	0.252006	0.0288926	0.0947533	0.213034	0.0404177
218333	218333	Ice1	-0.0708703	0.88155	0.335528	-0.197278	0.0493894	0.00558843
74096	74096	Hvcn1	-0.194609	0.796692	0.250475	-0.0051113	0.995494	0.974652
15401	15401	Hoxa4	0.928029	0.883197	0.33659	-0.766119	0.83091	0.414936
13495	13495	Drg2	0.00838605	0.981144	0.873492	0.121536	0.139965	0.0226416
382014	382014	Ano8	0.0738395	0.964159	0.530288	0.26194	0.207475	0.0388853
22700	22700	Zfp40	-0.167051	0.964159	0.671735	-0.0625182	0.965214	0.870985
14232	14232	Fkbp8	-0.0107163	0.964159	0.777372	0.0501586	0.531817	0.170393
20182	20182	Rxrb	-0.00810911	0.981411	0.87393	0.00787852	0.966878	0.875285
13713	13713	Elk3	0.0670955	0.964159	0.593934	-0.17286	0.501835	0.15371
27029	27029	Sgsh	-0.16587	0.964159	0.523675	0.0060565	0.995494	0.980103
218885	218885	Oxnad1	-0.0838298	0.889123	0.350294	0.0438597	0.937891	0.610761
22344	22344	Vezf1	0.0684418	0.89123	0.355049	-0.0336503	0.944066	0.643166
78444	78444	Pgpep1l	-0.939226	0.964159	0.817955	0.0447431	0.995494	0.988523
213002	213002	Ifitm6	-0.204541	0.71677	0.184601	0.498605	0.0180917	0.00156179
107971	107971	Frs3	0.301571	0.803942	0.258316	0.416501	0.517737	0.162395
17910	17910	Myo15	-1.29924	0.831651	0.281778	-0.333218	0.944066	0.7118
381695	381695	N4bp2l2	-0.0416774	0.936246	0.419887	-0.171042	0.0065062	0.000442564
170483	170483	Grin3b	-1.45855	0.964159	0.503473	-0.694795	0.944066	0.653129
214469	214469	Fam168b	-0.0169226	0.964159	0.675798	-0.0343031	0.792581	0.37374
30059	30059	Timm10	-0.0224472	0.964159	0.801539	0.145005	0.392423	0.103443
22785	22785	Slc30a4	-0.0337653	0.964159	0.464733	-0.11377	0.0659149	0.00814343
66865	66865	Pmpca	-0.147353	0.0024691	5.41142e-05	0.0352667	0.757092	0.3327
213019	213019	Pdlim2	0.120008	0.86311	0.309223	-0.0141352	0.979408	0.900416
54351	54351	Elp5	-0.118044	0.438462	0.0718558	0.10354	0.418249	0.113772
22710	22710	Zfp52	0.052472	0.964159	0.704471	-0.0303571	0.944066	0.822215
12946	12946	Cr1l	0.207908	0.663804	0.155138	0.153371	0.740291	0.31579
67128	67128	Ube2g1	0.228778	0.00871919	0.000261331	-0.0856784	0.469814	0.13837
217122	217122	Gm11545	0.47576	0.59126	0.123863	0.0792593	0.944066	0.813749
100041262	100041262	Gm3239	0.913862	0.964159	0.718527	-0.847701	0.944066	0.739592
277396	277396	Klhl23	-0.939226	0.964159	0.817955	0.0447433	0.995494	0.988391
170738	170738	Kcnh7	-0.189977	0.964159	0.652159	0.176774	0.944066	0.677523
116972	116972	Tlcd3a	-0.149747	0.964159	0.468479	0.000861077	0.998637	0.9966
17283	17283	Men1	-0.101302	0.880286	0.334583	-0.136894	0.533551	0.171568
207911	207911	Mchr1	NA	NA	NA	-0.917043	0.944066	0.822182
103142	103142	Rdh9	-0.647376	0.964159	0.60049	0.715665	0.916723	0.563368
74019	74019	Traf3ip1	-0.0575909	0.964159	0.632448	-0.07217	0.90879	0.536748
19355	19355	Rad1	0.0816417	0.884407	0.342952	-0.0791726	0.766239	0.342012
18176	18176	Nras	-0.0288976	0.964159	0.51166	0.0500694	0.653781	0.246796
20431	20431	Pmel	0.55481	0.964159	0.559718	-0.109764	0.987049	0.913609
103988	103988	Gck	1.87491	0.964159	0.534111	-0.917043	0.944066	0.822182
216169	216169	Abhd17a	0.00967272	0.994558	0.915355	0.196461	0.215474	0.0410316
320129	320129	Grk3	-1.84954	0.964159	0.569303	0.0550754	0.995494	0.980835
52502	52502	Carhsp1	0.105017	0.357593	0.0515655	0.147272	0.0531705	0.0061247
53419	53419	Corin	-1.82877	0.964159	0.5465	1.89561	0.906802	0.530565
67121	67121	Mastl	-0.379484	0.00563277	0.000147444	-0.135557	0.450732	0.128327
93707	93707	Pcdhgc4	NA	NA	NA	-3.12909	0.841283	0.429413
320938	320938	Tnpo3	-0.0711428	0.639454	0.144035	-0.06129	0.577563	0.196093
26464	26464	Vnn3	0.0776651	0.849388	0.29662	0.660227	1.50729e-13	7.04017e-16
71448	71448	Tmem80	0.354261	0.88332	0.337189	-0.0303473	0.995494	0.939385
16326	16326	Inhbe	0.0225599	0.999951	0.994102	0.0447433	0.995494	0.98838
240892	240892	Dusp27	-0.979215	0.964159	0.516591	-0.370302	0.944066	0.753955
103733	103733	Tubg1	-0.0385094	0.964159	0.515525	0.176664	0.0228923	0.00209782
240514	240514	Ccdc85b	0.0173463	0.985963	0.88511	0.33139	0.0677313	0.00846139
12015	12015	Bad	-0.304406	0.288691	0.0361358	0.233538	0.386296	0.100634
214523	214523	Tmprss4	0.984327	0.964159	0.809378	NA	NA	NA
667055	667055	Unc93a2	0.00537555	0.999951	0.99778	-0.946249	0.917766	0.566556
244871	244871	Zc3h12c	-0.215849	0.000237099	3.53846e-06	0.0167711	0.944066	0.690691
235527	235527	Plscr4	0.149601	0.964159	0.792106	-0.571694	0.65221	0.245087
55927	55927	Hes6	-0.0641235	0.964159	0.763558	0.312063	0.506581	0.156197
269608	269608	Plekhg5	0.0357658	0.964159	0.741053	0.0365517	0.944066	0.733713
18416	18416	Otc	-0.939226	0.964159	0.817955	-0.853209	0.944066	0.737664
100503605	100503605	Hbb-bs	-0.939226	0.964159	0.817955	-0.847727	0.944066	0.737817
30060	30060	Meltf	NA	NA	NA	-0.917043	0.944066	0.822182
20284	20284	Scrg1	-0.939226	0.964159	0.817955	1.00651	0.944066	0.805167
76560	76560	Prss8	0.0225598	0.999951	0.994119	1.00651	0.944066	0.805167
66314	66314	Tpd52l2	0.0564851	0.768735	0.226006	0.116291	0.0981203	0.0139619
12660	12660	Chka	0.0496756	0.964159	0.47319	0.0400973	0.906802	0.527821
94186	94186	Strn3	-0.0877101	0.816319	0.268542	-0.332787	0.000568161	2.29866e-05
12411	12411	Cbs	0.984327	0.964159	0.809378	-0.917043	0.944066	0.822182
94346	94346	Tmem40	-0.163509	0.947556	0.438854	-0.0698997	0.944066	0.718603
23928	23928	Lamc3	0.458263	0.964159	0.782842	0.0211874	0.996009	0.990851
56846	56846	Necab3	-0.771758	0.784263	0.236678	0.0553359	0.991921	0.923992
241062	241062	Pgap1	0.0144186	0.977908	0.864826	-0.264224	0.0237838	0.00220298
269233	269233	Fam171a1	NA	NA	NA	-1.8214	0.920282	0.578893
319266	319266	A130010J15Rik	-0.119545	0.953936	0.446518	-0.177946	0.600886	0.210677
16558	16558	Kif16b	0.0613548	0.883427	0.338827	-0.219412	0.00696978	0.000479141
52184	52184	Odf2l	0.236798	0.156236	0.0135063	-0.231413	0.112352	0.0167778
241158	241158	Ankmy1	-2.18151	0.824803	0.2755	1.35238	0.859896	0.449948
59049	59049	Slc22a17	1.01207	0.885544	0.345324	-0.526313	0.944066	0.653917
15116	15116	Has1	NA	NA	NA	-0.917043	0.944066	0.822182
100037258	100037258	Dnajc3	-0.0965407	0.684118	0.164388	-0.00465556	0.995494	0.944551
115488195	115488195	Gm20379	-0.788432	0.964159	0.56251	0.267325	0.944143	0.823714
14709	14709	Gng8	-0.183782	0.798557	0.253695	0.383237	0.132264	0.0210266
75146	75146	Mfsd13a	0.0295265	0.964159	0.660341	0.197129	0.0380726	0.00400479
14675	14675	Gna14	-0.407893	0.964159	0.61732	-0.671381	0.751124	0.325249
12034	12034	Phb2	-0.0507442	0.716342	0.18356	0.0846765	0.144097	0.0236701
225995	225995	D030056L22Rik	-0.0565286	0.964159	0.520188	0.0786014	0.785292	0.366018
100503964	100503964	Gm17266	0.427104	0.964159	0.804799	1.54444	0.894251	0.496453
64136	64136	Sdf2l1	-0.0436113	0.921981	0.404679	0.171277	0.0102248	0.000770171
76498	76498	Paqr4	0.402131	0.7672	0.224305	-0.250039	0.873399	0.468402
27386	27386	Npas3	-0.368884	0.964159	0.584252	0.172227	0.944066	0.79321
11429	11429	Aco2	0.0145972	0.964159	0.607096	0.0416856	0.420787	0.114961
16201	16201	Ilf3	-0.0379355	0.935854	0.419453	-0.0295129	0.905258	0.515946
14701	14701	Gng12	-0.252072	0.0279654	0.00119772	-0.0796183	0.68476	0.270859
266781	266781	Snx17	0.153968	0.166855	0.0152095	0.102311	0.433135	0.120539
17993	17993	Ndufs4	0.0737213	0.728529	0.194233	0.128397	0.15304	0.0257231
59288	59288	Dctn5	0.16007	0.192276	0.0186026	0.0144755	0.949279	0.834862
67846	67846	Tmem39a	0.213619	0.267357	0.0317461	-0.0303341	0.944066	0.761446
18167	18167	Npy2r	NA	NA	NA	-0.917043	0.944066	0.822182
66942	66942	Ddx18	0.0538129	0.822547	0.27309	0.111165	0.15063	0.0251151
433801	433801	Gm13212	0.76986	0.702443	0.175551	-0.55078	0.78006	0.354545
69454	69454	Clic3	0.327467	0.967002	0.826859	0.478604	0.944066	0.782685
23805	23805	Apc2	-0.791786	0.922316	0.405059	-0.31303	0.944066	0.689736
66090	66090	Ypel3	0.250624	0.105772	0.00738607	-0.119472	0.589604	0.203905
270672	270672	Map3k15	-0.00844793	0.982225	0.876049	-0.0773152	0.46989	0.138515
100861651	100861651	Gm9595	1.86929	0.964159	0.566112	NA	NA	NA
233724	233724	Tmem41b	0.117756	0.623913	0.136453	-0.0906031	0.659582	0.250707
258854	258854	Olfr985	0.922992	0.964159	0.713446	1.00651	0.944066	0.805167
11836	11836	Araf	0.107092	0.377995	0.0565287	0.070055	0.629345	0.229952
109978	109978	Art4	-1.413	0.964159	0.562613	0.586713	0.944066	0.782916
27426	27426	Nagpa	0.0225653	0.975609	0.855782	0.153061	0.611926	0.21766
170760	170760	Acbd3	-0.0446649	0.964159	0.497902	-0.125523	0.211683	0.040064
67849	67849	Cdca5	-0.106298	0.551738	0.10758	0.237889	0.00415926	0.000252275
106582	106582	Nrm	-0.102943	0.789733	0.24256	-0.00585835	0.995494	0.945883
67928	67928	Abca14	1.623	0.699208	0.17297	1.9153	0.789444	0.369973
64113	64113	Moap1	-0.349612	0.868312	0.320162	-0.665645	0.00134454	6.56303e-05
19317	19317	Qk	0.120305	0.227928	0.024422	-0.0260035	0.944066	0.631757
66368	66368	Rtca	0.0452734	0.964159	0.512394	0.0142136	0.949597	0.836513
67155	67155	Smarca2	-0.0837866	0.9033	0.3764	-0.0510031	0.92067	0.583539
320528	320528	Vps13c	-0.132958	0.0446248	0.00227618	-0.168658	0.00115764	5.45275e-05
18207	18207	Nthl1	-0.0379594	0.964159	0.740761	-0.021347	0.957571	0.850595
74360	74360	Cep57	-0.0801689	0.937228	0.42087	-0.0556813	0.917987	0.567037
227715	227715	Exosc2	-0.134642	0.0394352	0.00190246	0.173145	0.000885444	3.92016e-05
59036	59036	Dact1	-0.25093	0.964159	0.750311	-0.0219896	0.995494	0.97682
68680	68680	Fitm1	0.984327	0.964159	0.809378	NA	NA	NA
66151	66151	Prr13	0.240963	9.95566e-06	9.04226e-08	0.0978726	0.167291	0.0291405
74485	74485	Lrrc71	-1.56864	0.884407	0.341376	0.0538019	0.995494	0.965814
74238	74238	Mterf2	0.143492	0.964159	0.799661	-0.3593	0.869129	0.462724
320683	320683	Zfp629	0.131654	0.964159	0.49714	-0.210711	0.656642	0.248687
118568594	118568594	LOC118568594	0.0225599	0.999951	0.994111	1.00651	0.944066	0.805167
330836	330836	Slc7a6	-0.0693097	0.713232	0.181329	-0.0315326	0.910404	0.540289
100529082	100529082	Gm11127	-0.161029	0.964159	0.803234	0.100509	0.96563	0.872186
623230	623230	Tmem200b	NA	NA	NA	-0.917043	0.944066	0.822182
13684	13684	Eif4e	0.0319305	0.910933	0.389044	0.134595	0.00430948	0.000264789
22228	22228	Ucp2	-0.113693	0.0279654	0.00119686	0.114823	0.0038819	0.000232388
68347	68347	Mettl26	0.0169617	0.975609	0.855086	0.249968	0.0724725	0.00928694
70370	70370	Fbln7	1.88553	0.964159	0.530429	NA	NA	NA
381259	381259	Tmem237	0.0593693	0.910933	0.388737	0.0347776	0.944066	0.626235
666532	666532	Zfp991	-0.0360998	0.964159	0.626043	0.107126	0.482693	0.14429
64685	64685	Nmi	-0.128601	0.860135	0.306389	0.618049	0.00019745	6.6635e-06
231713	231713	Naa25	-0.125508	0.162067	0.0144958	-0.0947457	0.253289	0.0522207
20568	20568	Slpi	0.24707	5.39192e-09	2.12923e-11	1.10538	3.7427e-64	1.47728e-67
14127	14127	Fcer1g	0.0762433	0.353028	0.050314	0.221416	1.53831e-07	2.21624e-09
234730	234730	Fcsk	-0.112877	0.529445	0.099696	0.0836633	0.611854	0.217274
21825	21825	Thbs1	0.292582	0.964159	0.536798	0.0848849	0.962891	0.865278
20357	20357	Sema5b	-0.389481	0.964159	0.74698	0.725167	0.913576	0.557846
319370	319370	Ubald2	0.0262646	0.964159	0.567721	0.108629	0.123919	0.0191818
74424	74424	Tmc5	NA	NA	NA	-0.917043	0.944066	0.822182
12988	12988	Csk	-0.0335987	0.964159	0.708655	-0.0105277	0.979976	0.901906
237806	237806	Dnah9	0.984327	0.964159	0.809378	-2.81145	0.638507	0.235896
381104	381104	Prickle4	-0.374911	0.968362	0.828888	-0.545105	0.944066	0.703787
66618	66618	Snrnp27	0.0477936	0.964159	0.502776	0.127767	0.31322	0.0713971
28146	28146	Serp1	0.228621	1.24952e-09	4.11188e-12	0.0640241	0.258286	0.0536565
115487193	115487193	Gm51691	0.234839	0.964159	0.602353	0.505101	0.744441	0.319068
192194	192194	Btnl10	NA	NA	NA	-0.917043	0.944066	0.822182
100504221	100504221	Efcab8	-0.284269	0.964159	0.696663	-0.986602	0.347952	0.0852278
14178	14178	Fgf7	-0.939226	0.964159	0.817955	0.0447431	0.995494	0.9885
107250	107250	Kazald1	0.462491	0.964159	0.501864	-0.265666	0.944066	0.709067
73827	73827	Tmem198b	0.132946	0.957031	0.45036	-0.151563	0.798868	0.380335
66495	66495	Ndufb3	-0.0800489	0.52702	0.0984848	0.106907	0.158878	0.0271329
18519	18519	Kat2b	0.0411702	0.964159	0.690182	-0.0868756	0.803652	0.386045
20714	20714	Serpina3k	0.984327	0.964159	0.809378	-1.80893	0.910404	0.55348
14824	14824	Grn	0.0615833	0.249204	0.0282974	0.170816	1.32774e-08	1.52855e-10
14816	14816	Grm1	-0.939226	0.964159	0.817955	1.00651	0.944066	0.805167
11287	11287	Pzp	-0.400156	0.964159	0.809508	1.04651	0.916892	0.563671
17760	17760	Map6	0.25555	0.041173	0.00203237	0.114414	0.569561	0.191652
232413	232413	Clec12a	0.313988	0.70313	0.176335	-0.0921663	0.944066	0.676533
71198	71198	Otud1	-0.203581	0.47961	0.0837756	-0.101236	0.785292	0.366273
75753	75753	Klf17	0.913897	0.964159	0.716672	1.00651	0.944066	0.805167
228787	228787	Xkr7	NA	NA	NA	-0.917043	0.944066	0.822182
233204	233204	Tbc1d17	-0.00595583	0.999951	0.954687	-0.123775	0.541487	0.175936
107586	107586	Ovol2	NA	NA	NA	-0.917043	0.944066	0.822182
240174	240174	Thada	-0.0971315	0.906757	0.38233	-0.103591	0.757742	0.333721
229517	229517	Slc25a44	-0.130317	0.393227	0.0603273	-0.0427425	0.905258	0.516551
228366	228366	Large2	-0.939226	0.964159	0.817955	0.0447431	0.995494	0.988523
68815	68815	Btbd10	0.0229175	0.964159	0.761109	0.131013	0.356722	0.0886818
78928	78928	Pigt	0.107532	0.429249	0.0689793	0.0437511	0.860584	0.450986
19363	19363	Rad51b	-0.226714	0.12573	0.0096817	-0.108903	0.552463	0.182337
69408	69408	Dnajc17	-0.1166	0.964159	0.495335	0.111436	0.900899	0.503776
29875	29875	Iqgap1	0.0183541	0.964159	0.515889	-0.166316	9.03824e-08	1.24268e-09
668166	668166	Zxdb	-0.128422	0.731961	0.19578	-0.170418	0.288492	0.0630276
11781	11781	Ap4m1	-0.116864	0.869006	0.323375	-0.128944	0.653702	0.246632
78914	78914	Nadsyn1	-0.13258	0.964159	0.557601	-0.267842	0.582329	0.199205
112405	112405	Egln1	0.122639	0.629299	0.139327	0.0878191	0.657325	0.249378
17218	17218	Mcm5	-0.121782	0.0161296	0.00057856	0.13846	0.00327446	0.00018978
329384	329384	Ptrh1	0.151778	0.43363	0.0702855	0.193231	0.169461	0.0295868
231999	231999	Plekha8	0.077061	0.916179	0.398146	0.155092	0.365609	0.0921418
74002	74002	Psd2	-0.218189	0.139797	0.0113892	-0.0347957	0.944066	0.685537
23984	23984	Pde10a	-0.156226	0.72753	0.193063	0.133298	0.675441	0.262381
224132	224132	Slc49a4	0.0294633	0.964159	0.80193	-0.0312133	0.944066	0.788525
327951	327951	Cyb5d1	0.0100218	0.989432	0.90039	-0.0537879	0.889743	0.490321
268860	268860	Abat	-0.00587535	0.999951	0.998045	0.0688804	0.995494	0.975968
100088	100088	Rcc1	-0.0669863	0.819446	0.270586	-0.0103904	0.960415	0.85604
104458	104458	Rars	-0.0244358	0.94234	0.426716	-0.00459971	0.970303	0.882343
231872	231872	Aimp2	0.128243	0.735852	0.198803	0.0874363	0.809249	0.392145
14972	14972	H2-K1	0.0859058	0.0473726	0.0024576	0.255876	2.43413e-20	5.60453e-23
18478	18478	Pah	-0.939226	0.964159	0.817955	0.0447431	0.995494	0.988523
243833	243833	Zfp128	-0.0388165	0.999951	0.930728	-0.0856806	0.955741	0.847284
243078	243078	Tecrl	NA	NA	NA	-0.917043	0.944066	0.822182
107449	107449	Unc5b	0.17272	0.964159	0.509282	-0.387377	0.438381	0.122623
18822	18822	Plod1	0.101082	0.309775	0.0405003	-0.0674019	0.524964	0.166441
67285	67285	Cwc27	0.00226243	0.999951	0.971288	0.040517	0.906802	0.522222
104394	104394	E2f4	0.050823	0.90594	0.38142	0.116416	0.230415	0.045322
259277	259277	Klk8	0.328239	0.964159	0.524117	0.25734	0.944066	0.643154
100037278	100037278	Niban3	-0.0724799	0.999826	0.924332	-0.503222	0.875365	0.47042
67229	67229	Prpf18	-0.0203728	0.964159	0.789739	-0.115152	0.45278	0.12971
19089	19089	Prkcsh	0.177512	0.0136347	0.000463091	0.133596	0.0764924	0.0100299
268741	268741	Tox4	-0.0128254	0.964159	0.746384	0.104581	0.0676008	0.00844065
74376	74376	Myo18b	0.984327	0.964159	0.809378	-0.917043	0.944066	0.822182
619331	619331	Zfp551	-0.553707	0.714182	0.182177	0.0471983	0.980072	0.902162
353328	353328	Muc6	-1.98798	0.744315	0.205796	0.0498065	0.995494	0.963035
77836	77836	Mlana	NA	NA	NA	-0.917043	0.944066	0.822182
71751	71751	Map3k13	0.0482369	0.994501	0.91504	-0.173426	0.944066	0.693679
192185	192185	Nadk	0.0211917	0.964159	0.653635	0.091865	0.252319	0.0518658
52551	52551	Sgta	0.0952494	0.54978	0.10661	0.0253102	0.944066	0.651748
118568052	118568052	LOC118568052	-0.939226	0.964159	0.817955	0.0447433	0.995494	0.98838
20969	20969	Sdc1	0.127719	0.199018	0.0197852	0.124092	0.159601	0.0273466
100043257	100043257	Rbm3-ps	0.00037713	0.999951	0.998926	0.0315611	0.983597	0.908462
74438	74438	Clvs1	0.0225598	0.999951	0.994119	1.00651	0.944066	0.805167
108735	108735	Sft2d2	-0.13312	0.198493	0.0196219	-0.16252	0.018181	0.00157399
69216	69216	Svbp	0.0492477	0.964159	0.738389	0.336132	0.18185	0.0324558
12554	12554	Cdh13	-0.939226	0.964159	0.817955	1.00651	0.944066	0.805167
78830	78830	Slc25a12	0.00386468	0.999951	0.938637	-0.0187026	0.944066	0.694793
118568056	118568056	LOC118568056	0.984327	0.964159	0.809378	NA	NA	NA
19210	19210	Ptdss1	0.00404073	0.999951	0.948872	0.0630032	0.73586	0.310909
12500	12500	Cd3d	0.0225598	0.999951	0.994119	0.0447433	0.995494	0.988413
22038	22038	Plscr1	0.106534	0.732497	0.196511	0.18891	0.14044	0.0227468
16181	16181	Il1rn	0.373846	1.20789e-14	1.98745e-17	0.687359	2.97968e-37	1.96019e-40
118568792	118568792	LOC118568792	-0.0286622	0.964159	0.725041	0.138039	0.411821	0.111175
71904	71904	Paqr7	-0.209423	0.594737	0.12571	-0.151321	0.639595	0.237248
24059	24059	Slco2a1	-1.78556	0.964159	0.590515	1.85283	0.919849	0.575171
74919	74919	Slc35f6	-0.090969	0.964159	0.61847	-0.175095	0.74208	0.317267
226604	226604	Gm4847	1.88001	0.964159	0.562527	-3.13612	0.496113	0.150717
12795	12795	Plk3	0.135134	0.374356	0.0556089	0.170882	0.101247	0.0145599
280408	280408	Rilp	0.0225597	0.999951	0.994192	0.0447431	0.995494	0.988523
233875	233875	Ino80e	-0.0325516	0.964159	0.638753	0.0887073	0.590433	0.204346
20505	20505	Slc34a1	-2.4	0.893012	0.35818	2.46699	0.767022	0.343371
21354	21354	Tap1	0.0959466	0.454997	0.0764478	0.111456	0.24164	0.0484362
106707	106707	Rpusd1	-0.0973623	0.964159	0.576521	0.288196	0.413996	0.112071
12306	12306	Anxa2	0.182198	0.000210747	3.07923e-06	0.0809613	0.0925072	0.0129197
12506	12506	Cd48	0.113189	0.890382	0.354301	0.0748777	0.910404	0.553438
56738	56738	Mocs1	-0.037	0.964159	0.72645	0.0565874	0.92067	0.583591
26404	26404	Map3k12	-0.111338	0.591142	0.1238	-0.0985845	0.510251	0.158504
68731	68731	Rbfa	-0.0800789	0.816794	0.268878	0.012251	0.962087	0.859413
73137	73137	Prrc1	0.162391	0.170118	0.0155966	-0.0962561	0.501545	0.153588
13368	13368	Dffb	-0.0571511	0.974786	0.852257	0.255267	0.823497	0.406631
66128	66128	Mrps36	0.0696099	0.964159	0.470521	0.166294	0.369691	0.0938272
13710	13710	Elf3	-0.893713	0.964159	0.722653	-0.942816	0.934221	0.603063
21355	21355	Tap2	0.0172794	0.97124	0.838072	0.0839803	0.730294	0.306274
21873	21873	Tjp2	-0.0285509	0.964159	0.595787	-0.0712486	0.559464	0.186267
243621	243621	Iqsec3	-0.939226	0.964159	0.817955	-0.853209	0.944066	0.737664
623661	623661	Lipt1	-0.0744534	0.964159	0.600174	-0.287068	0.170782	0.0299411
225049	225049	Ttc7	0.00168487	0.999951	0.985466	-0.105394	0.662011	0.25233
19981	19981	Rpl37a	0.0120598	0.964159	0.707266	0.18879	7.78167e-07	1.30027e-08
208777	208777	Sned1	0.541627	0.964159	0.485532	0.147619	0.962536	0.862616
269523	269523	Vcp	0.0344212	0.858098	0.303333	0.083396	0.102601	0.0148222
214742	214742	Rcor3	-0.0673175	0.964159	0.651572	0.0226347	0.968856	0.878682
19376	19376	Rab34	-0.668828	0.964159	0.489218	2.15221	0.354703	0.0877454
110172	110172	Slc35b1	0.0178704	0.980983	0.872386	0.34014	0.0362659	0.00375996
98845	98845	Eps8l2	0.194265	0.44026	0.0723818	-0.0539307	0.934988	0.605496
57376	57376	Smarce1	0.060804	0.751758	0.210773	0.126236	0.0752845	0.0098025
12525	12525	Cd8a	-0.903901	0.964159	0.733818	0.970466	0.944066	0.715051
72825	72825	Mon1a	-0.26567	0.816214	0.268436	0.105305	0.944066	0.654846
110083	110083	Dnah12	0.918617	0.964159	0.71546	-0.853197	0.944066	0.736305
666468	666468	Atg4a	0.00577186	0.999951	0.941804	0.0885238	0.677365	0.26413
213990	213990	Agap3	-0.035587	0.964159	0.520651	0.0897448	0.400422	0.106974
14366	14366	Fzd4	-0.703376	0.486173	0.0865075	0.468049	0.654445	0.247268
229877	229877	Rap1gds1	0.0470383	0.864039	0.313224	0.0307046	0.897298	0.500119
74167	74167	Nudt9	0.0248304	0.964159	0.649653	0.0740347	0.583401	0.200032
13603	13603	Opn3	0.519928	0.866907	0.319057	-0.606251	0.629764	0.230222
546325	546325	Gm5936	-0.939226	0.964159	0.817955	-0.848111	0.944066	0.752021
54399	54399	Bet1l	-0.322543	0.590031	0.122895	-0.275124	0.471157	0.139237
67920	67920	Mak16	-0.0766231	0.73596	0.199175	0.100104	0.375611	0.0962935
15903	15903	Id3	0.194657	0.0881509	0.00573787	0.412815	2.29531e-06	4.43933e-08
20907	20907	Stx1a	-0.0515997	0.964159	0.699332	0.0951234	0.887893	0.488481
219181	219181	Akap11	-0.203287	0.0798534	0.0049823	-0.209767	0.0194093	0.00171991
100952	100952	Emilin1	0.108116	0.964159	0.674237	0.109699	0.944066	0.676527
108841	108841	Rdh13	-0.103086	0.528581	0.0992872	0.06566	0.714696	0.29437
226720	226720	Becn2	0.579852	0.964159	0.780559	-0.934454	0.944066	0.631414
71929	71929	Tmem123	0.0566759	0.906335	0.381945	-0.0634202	0.745961	0.320562
19219	19219	Ptger4	-0.262473	0.609785	0.131156	-0.210396	0.571155	0.192827
192136	192136	Sugct	0.209833	0.964159	0.623778	-0.240619	0.915575	0.560714
74646	74646	Spsb1	-0.312668	0.840226	0.28872	0.0723937	0.944066	0.792307
100310872	100310872	Dynlt1a	0.0531182	0.964159	0.51703	0.00394531	0.995494	0.961763
170776	170776	Cd209c	0.234606	0.816194	0.268303	-0.0900649	0.944066	0.662032
68842	68842	Tulp4	-0.0312061	0.964159	0.617262	-0.146967	0.101306	0.0145751
213827	213827	Arcn1	0.0888511	0.197104	0.0194069	-0.0825992	0.14114	0.0229735
18999	18999	Pou5f1	1.88553	0.964159	0.530429	-2.39436	0.81236	0.396392
16413	16413	Itgb1bp1	0.00778067	0.989032	0.899607	0.162461	0.0776356	0.0102605
13435	13435	Dnmt3a	0.161735	0.0444117	0.00225071	-0.0709456	0.52683	0.167223
14248	14248	Flii	0.118832	0.0391863	0.00188631	0.0785593	0.279001	0.0600364
73495	73495	Samt3	-0.707771	0.964159	0.651869	1.36663	0.839528	0.426419
272411	272411	B3gnt6	-0.542393	0.964159	0.787169	1.50719	0.904741	0.509737
432589	432589	Gm11541	-3.39701	0.485869	0.0862073	3.46432	0.334303	0.0793916
105886298	105886298	Cmc4	-0.0819586	0.964159	0.715121	-0.0362372	0.962536	0.86239
326623	326623	Tnfsf15	-0.939226	0.964159	0.817955	-0.846932	0.944066	0.751988
108168301	108168301	Gm46562	1.86929	0.964159	0.566112	-0.917043	0.944066	0.822182
107227	107227	Macrod1	-0.188329	0.6155	0.133438	-0.0296511	0.944066	0.804778
14547	14547	Gdap2	0.108175	0.596372	0.126387	-0.0679933	0.753343	0.327819
67429	67429	Nudcd1	0.0338132	0.964159	0.633056	-0.0933383	0.557026	0.185052
18968	18968	Pola1	-0.187273	0.0577605	0.00320312	0.0197009	0.944066	0.750979
170743	170743	Tlr7	0.0248889	0.983927	0.87963	-0.122994	0.86218	0.453657
14457	14457	Gas7	-0.0207081	0.964159	0.668547	0.0863865	0.332296	0.0785535
212168	212168	Zswim4	0.0363594	0.964159	0.568284	0.124678	0.270106	0.0574994
75617	75617	Rps25	-0.0088533	0.964159	0.798723	0.145408	6.57006e-05	1.8758e-06
26926	26926	Aifm1	-0.000178668	0.999951	0.997248	-0.0233012	0.944066	0.640201
75986	75986	Agmat	0.984327	0.964159	0.809378	NA	NA	NA
83433	83433	Trem2	0.111258	0.321718	0.0430302	-0.0904993	0.289195	0.0632573
69955	69955	Fars2	0.120486	0.80524	0.259475	-0.0146581	0.975057	0.893787
79459	79459	Aldoart2	0.984327	0.964159	0.809378	NA	NA	NA
26403	26403	Map3k11	-0.125806	0.796478	0.250096	-0.114085	0.689501	0.274514
73130	73130	Tmed5	0.0790535	0.683143	0.163839	-0.147419	0.0639707	0.00783589
14911	14911	Thumpd3	-0.107717	0.731281	0.195502	-0.027828	0.944066	0.725362
217946	217946	Cdca7l	-0.129931	0.271976	0.0326679	-0.0280403	0.941971	0.621226
108077	108077	Skiv2l	0.0254538	0.964159	0.684069	-0.0802056	0.559727	0.186649
114640	114640	Pth2	0.984327	0.964159	0.809378	-1.80893	0.910404	0.55348
237730	237730	Fbll1	0.984327	0.964159	0.809378	NA	NA	NA
15108	15108	Hsd17b10	-0.0575475	0.736361	0.199417	0.160537	0.00500345	0.000320595
101055909	101055909	Gm10320	0.908967	0.964159	0.733116	0.0447433	0.995494	0.988378
118568432	118568432	LOC118568432	-0.0221027	0.964159	0.497591	0.0357667	0.910404	0.545672
71137	71137	Rfx4	-0.300146	0.964159	0.743144	-0.137048	0.962207	0.860359
382867	382867	Zfp488	-0.204509	0.454997	0.0764517	0.104862	0.771104	0.346572
26961	26961	Rpl8	-0.0119006	0.964159	0.621006	0.167776	4.94103e-12	2.92542e-14
67439	67439	Xab2	0.000890838	0.999951	0.988583	-0.0397031	0.903452	0.507166
56490	56490	Zbtb20	-0.0211313	0.987174	0.890006	-0.615484	0.000247918	8.75811e-06
384214	384214	Ephx4	0.424317	0.944411	0.429131	0.0956965	0.966821	0.87511
67031	67031	Upf3a	0.0489033	0.964159	0.633354	0.29771	0.0465768	0.00519359
66105	66105	Ube2d3	0.0636354	0.416523	0.0658202	0.0629586	0.277224	0.0595262
21933	21933	Tnfrsf10b	1.38209	0.618323	0.134376	-1.05372	0.683611	0.269514
211429	211429	Pla2g4b	-0.0730212	0.964159	0.786893	0.0749198	0.944066	0.783355
71966	71966	Nkiras2	-0.169702	0.380836	0.0575916	-0.224252	0.0575634	0.00683766
115487818	115487818	Gm10840	-1.47151	0.964159	0.541723	1.53973	0.906802	0.523331
216019	216019	Hkdc1	-2.44735	0.884407	0.342312	1.54986	0.893436	0.494138
72480	72480	Tspyl4	-0.29064	0.490602	0.0878951	0.119518	0.873873	0.468986
50723	50723	Icosl	0.112476	0.964159	0.597314	0.07218	0.944066	0.744629
18753	18753	Prkcd	0.0971378	0.263551	0.0309275	0.0536311	0.648772	0.242719
68511	68511	Dcdc2c	0.272656	0.964159	0.607745	0.248403	0.944066	0.66452
16643	16643	Klrd1	-1.78556	0.964159	0.590515	1.85283	0.919849	0.575171
20024	20024	Sub1	0.0875516	0.454298	0.0758441	-0.00602583	0.987186	0.913812
26410	26410	Map3k8	-0.0203426	0.988846	0.897081	0.0446588	0.944066	0.767197
103268	103268	Cep57l1	-0.150683	0.682959	0.16375	-0.00492117	0.995494	0.962227
75599	75599	Pcdh1	-0.176367	0.964159	0.787872	0.550011	0.846101	0.434712
214895	214895	Lman2l	0.00029338	0.999951	0.997167	0.0014259	0.995494	0.985757
15395	15395	Hoxa10	0.683887	0.954973	0.448046	-0.200443	0.95061	0.83842
57138	57138	Slc12a5	0.0838607	0.964159	0.647242	-0.0215683	0.982863	0.906696
11789	11789	Apc	-0.031721	0.964159	0.715097	-0.197251	0.145166	0.023969
15951	15951	Ifi204	0.0361867	0.964159	0.622835	0.56465	1.68784e-10	1.24359e-12
12512	12512	Cd63	0.129558	0.00507201	0.000128186	0.152435	0.000239164	8.32298e-06
68277	68277	2310057M21Rik	0.0473733	0.964159	0.811848	-0.376078	0.23127	0.0455511
104383	104383	Rcor2	0.204476	0.464542	0.079309	0.0163143	0.974119	0.891789
54613	54613	St3gal6	0.34134	0.0649134	0.00376444	0.358482	0.0526906	0.00605555
19819	19819	Rnaseh1	-0.164972	0.636995	0.143297	0.0679132	0.909629	0.537632
101056205	101056205	Gm29797	-0.939226	0.964159	0.817955	-0.848094	0.944066	0.753451
72512	72512	Sting1	0.123813	0.790598	0.244704	0.18954	0.390374	0.102456
170765	170765	Ripply3	-0.939226	0.964159	0.817955	0.0447433	0.995494	0.988378
30947	30947	Adat1	-0.214187	0.804332	0.2586	-0.425831	0.0966649	0.013714
12862	12862	Cox6a2	0.0222747	0.992112	0.9074	0.370732	0.302152	0.0677213
74166	74166	Tmem38a	0.259024	0.367227	0.0541531	-0.0526506	0.944066	0.699913
403178	403178	Plcxd1	-0.129604	0.964159	0.785617	0.474782	0.73833	0.313624
100040248	100040248	Gm11563	1.50989	0.964159	0.507191	0.0447431	0.995494	0.98852
360013	360013	Myo18a	0.0320055	0.964159	0.60137	-0.128025	0.219714	0.0421673
319155	319155	H4c3	0.790892	0.732497	0.196246	-0.0273198	0.995494	0.968339
57264	57264	Retn	0.0225597	0.999951	0.994182	1.00651	0.944066	0.805167
263764	263764	Creg2	0.212724	0.333124	0.0457924	0.183313	0.390919	0.102764
77853	77853	Msl2	-0.121988	0.46749	0.0800892	0.0697109	0.722258	0.299813
78321	78321	Ankrd23	0.236242	0.964159	0.527914	-0.535089	0.45278	0.129725
15356	15356	Hmgcl	-0.0567007	0.860894	0.307155	-0.00352237	0.995494	0.940265
18430	18430	Oxtr	-1.45855	0.964159	0.503473	1.52586	0.885204	0.483946
22421	22421	Wnt7a	-0.939226	0.964159	0.817955	0.0447433	0.995494	0.98838
269585	269585	Zscan20	-0.129605	0.955351	0.44904	0.09639	0.919849	0.575118
78016	78016	Ccdc150	0.176669	0.964159	0.702076	-0.441268	0.755808	0.331191
21745	21745	Tep1	-0.0741475	0.7672	0.223923	-0.106013	0.331887	0.0783179
99650	99650	4933434E20Rik	-0.00808597	0.987633	0.892747	0.277439	0.000205941	6.97716e-06
56503	56503	Ankrd49	0.266373	0.76427	0.221675	-0.420066	0.24323	0.0491068
108167961	108167961	Gm46319	0.813033	0.790703	0.244851	0.148096	0.961081	0.857012
67713	67713	Dnajc19	0.000402193	0.999951	0.997868	0.267657	0.356722	0.0886514
94041	94041	Allc	0.0225597	0.999951	0.994192	1.00651	0.944066	0.805167
14760	14760	Gpr19	0.239136	0.819446	0.270423	-0.110535	0.938764	0.614596
17210	17210	Mcl1	-0.0136791	0.964159	0.68145	-0.104	0.0047822	0.000303272
215814	215814	Ccdc28a	0.370733	0.285497	0.0352096	-0.190232	0.701825	0.284148
19415	19415	Rasal1	-0.0998514	0.964159	0.476409	-0.183762	0.53825	0.174034
21667	21667	Tdgf1	-0.939226	0.964159	0.817955	0.0447433	0.995494	0.988391
226977	226977	Actr1b	-0.188823	0.000146422	1.97556e-06	0.0985903	0.0697719	0.00884848
18733	18733	Pirb	0.697246	0.0117084	0.000378369	0.152571	0.905083	0.510385
11768	11768	Ap1m2	0.11755	0.964159	0.729996	0.102308	0.944066	0.770895
63959	63959	Slc29a1	0.0911004	0.349666	0.0494216	-0.00970045	0.954127	0.844723
67862	67862	2310033P09Rik	0.042213	0.964159	0.780668	0.107987	0.878503	0.473222
381287	381287	A530032D15Rik	0.107796	0.964159	0.619877	0.69213	0.0515496	0.00588034
26436	26436	Psg16	-0.0295688	0.964159	0.771266	0.0392361	0.944066	0.693072
74252	74252	Armc1	-0.0598583	0.964159	0.543914	0.010623	0.986248	0.912219
233987	233987	Zfp958	0.136108	0.953084	0.445213	-0.510744	0.0284684	0.00276295
110460	110460	Acat2	-0.0565767	0.964159	0.49735	0.288839	0.0139071	0.00113354
19821	19821	Rnf2	0.0743831	0.741534	0.203026	-0.0630311	0.65892	0.250286
19181	19181	Psmc2	0.00703046	0.979873	0.870257	0.131233	0.034138	0.00351014
12334	12334	Capn2	0.172327	0.109894	0.00785015	-0.213941	0.0119746	0.000924816
17966	17966	Nbr1	0.0780433	0.480086	0.0840581	-0.0126386	0.944066	0.771995
216558	216558	Ugp2	0.0923278	0.138094	0.0111427	-0.066513	0.259294	0.0539876
[truncated: 13,633 more rows]
