# Supplementary material for: Targeting Microglial CD49a Inhibits Neuroinflammation and Demonstrates Therapeutic Potential for Parkinson's Disease
Source: Adv Sci (Weinh). 2025 Dec 29;13(13):e15138. doi: 10.1002/advs.202515138 (PMC12955899; doi:10.1002/advs.202515138)
Supplement: Supplementary file 2 — Supporting File 2: advs73461‐sup‐0002‐DataFile.zip. [file ADVS-13-e15138-s001.zip › gene_expression.xlsx]

## Sheet: gene_expression
st_gene_id	gene_id	gene_symbol	fpkm_M_S1	fpkm_M_S2	fpkm_M_S3	fpkm_C1	fpkm_C2	fpkm_C3	fpkm_M1	fpkm_M2	fpkm_M3	tpm_M_S1	tpm_M_S2	tpm_M_S3	tpm_C1	tpm_C2	tpm_C3	tpm_M1	tpm_M2	tpm_M3	read_count_M_S1	read_count_M_S2	read_count_M_S3	read_count_C1	read_count_C2	read_count_C3	read_count_M1	read_count_M2	read_count_M3	norm_read_count_M_S1	norm_read_count_M_S2	norm_read_count_M_S3	norm_read_count_C1	norm_read_count_C2	norm_read_count_C3	norm_read_count_M1	norm_read_count_M2	norm_read_count_M3	average_fpkm_M_S	average_fpkm_M	average_fpkm_C	average_tpm_M_S	average_tpm_M	average_tpm_C	average_read_count_M_S	average_read_count_M	average_read_count_C	norm_average_read_count_M_S	norm_average_read_count_M
407800	407800	Ecm2	0.06	0.02	0.02	0.02	0.02	0.04	0.02	0.06	0.04	0.08	0.02	0.02	0.03	0.03	0.05	0.02	0.07	0.05	3	1	1	1	1	2	1	3	2	3.05088	1.02781	1.0083	0.968453	0.980098	1.94015	0.959014	3.04701	2.06825	0.0333333	0.04	0.0266667	0.04	0.0466667	0.0366667	1.66667	2	1.33333	2.03119	2.00356
320022	320022	Terb1	0	0	0	0	0	0.05	0	0	0	0	0	0	0	0	0.06	0	0	0	0	0	0	0	0	1	0	0	0	0	0	0	0	0	0.970074	0	0	0	0	0	0.0166667	0	0	0.02	0	0	0.333333	0	0
109934	109934	Abr	55.24	57.14	57.33	55.97	56.79	57.68	54.27	49.27	51.87	68.42	69.9	69.63	71.86	72.02	74.81	66.12	60.32	64.12	3796	3907	3940	3845	3924	4007	3817	3387	3509	3860.38	4015.64	3972.71	3723.7	3845.9	3887.08	3660.56	3440.07	3628.74	56.57	51.8033	56.8133	69.3167	63.52	72.8967	3881	3571	3925.33	3941.52	3577.36
93724	93724	Pcdhga12	0.05	0	0	0	0.07	0.19	0	0	0.12	0.06	0	0	0	0.09	0.25	0	0	0.15	3.52	0	0	0	5.33	14.13	0	0	8.88	4.06784	0	0	0	5.88059	14.5511	0	0	9.30712	0.0166667	0.04	0.0866667	0.02	0.05	0.113333	1.17333	2.96	6.48667	2.03119	3.00534
110599584	110599584	Eef1akmt4-ece2	0	0	0	0.04	0	0	0	0	0	0	0	0	0.05	0	0	0	0	0	0	0	0	2.05	0	0	0	0	0	0	0	0	2.90536	0	0	0	0	0	0	0	0.0133333	0	0	0.0166667	0	0	0.683333	0	0
17952	17952	Naip6	3.64	4.08	3.66	3.75	3.98	3.85	3.61	3.75	3.84	4.51	4.99	4.45	4.81	5.05	5	4.4	4.59	4.75	354.48	395.55	362.43	367.45	390	378	371	365.99	368	361.021	407.011	366.013	356.391	382.238	366.688	355.794	371.735	380.558	3.79333	3.73333	3.86	4.65	4.58	4.95333	370.82	368.33	378.483	376.786	369.657
118568567	118568567	LOC118568567	0.02	0.03	0.02	0	0.04	0.09	0.01	0.06	0.01	0.03	0.04	0.02	0	0.05	0.11	0.02	0.07	0.01	3	4	2.37	0	5	11	2	7.01	1	3.05088	4.11122	3.0249	0	4.90049	10.6708	1.91803	8.12536	1.03412	0.0233333	0.0266667	0.0433333	0.03	0.0333333	0.0533333	3.12333	3.33667	5.33333	4.06238	4.00713
17158	17158	Man2a1	5.63	4.95	4.56	5.66	5.19	5.58	4.22	4.36	4.31	6.98	6.06	5.54	7.27	6.58	7.24	5.14	5.34	5.33	498	435	409	503	460	497	392	386	374	506.446	447.095	412.395	487.132	450.845	482.127	375.933	392.049	386.762	5.04667	4.29667	5.47667	6.19333	5.27	7.03	447.333	384	486.667	454.986	384.684
319655	319655	Podxl2	0	0	0.04	0	0.11	0	0	0	0	0	0	0.05	0	0.15	0	0	0	0	0	0	1	0	3	0	0	0	0	0	0	1.0083	0	2.94029	0	0	0	0	0.0133333	0	0.0366667	0.0166667	0	0.05	0.333333	0	1	1.01559	0
75698	75698	Shld2	3.32	3.23	3.21	3.44	3.92	2.93	3.69	3.24	3.64	4.11	3.95	3.9	4.42	4.97	3.81	4.5	3.96	4.5	136	121	128	148	163	128	149	124	145	138.307	124.364	129.063	143.331	159.756	124.169	142.893	125.943	149.948	3.25333	3.52333	3.43	3.98667	4.32	4.4	128.333	139.333	146.333	131.012	140.249
11657	11657	Alb	0.22	0.3	0.26	0.26	0.3	0.19	0.18	0.11	0.04	0.28	0.37	0.31	0.34	0.38	0.24	0.22	0.14	0.05	6	8	7	7	8	5	5	3	1	6.10176	8.22244	7.05811	6.77917	7.84078	4.85037	4.79507	3.04701	1.03412	0.26	0.11	0.25	0.32	0.136667	0.32	7	3	6.66667	7.10916	3.00534
102641752	102641752	Gm38574	0	0.37	0.19	0.19	0	0	0.18	0	0	0	0.46	0.23	0.24	0	0	0.22	0	0	0	2	1	1	0	0	1	0	0	0	2.05561	1.0083	0.968453	0	0	0.959014	0	0	0.186667	0.06	0.0633333	0.23	0.0733333	0.08	1	0.333333	0.333333	1.01559	1.00178
69697	69697	Camsap3	0.03	0	0	0.02	0.02	0.02	0.02	0	0.02	0.04	0	0	0.03	0.02	0.03	0.02	0	0.03	2	0	0	1	1	1	1	0	1	2.03392	0	0	0.968453	0.980098	0.970074	0.959014	0	1.03412	0.01	0.0133333	0.02	0.0133333	0.0166667	0.0266667	0.666667	0.666667	1	1.01559	1.00178
69710	69710	Arap1	29.13	27.47	28	24.86	25.61	25.74	25.79	26.18	26.91	36.07	33.6	34.01	31.92	32.48	33.38	31.43	32.05	33.26	2095	2048	2108	1853	1902	1918	2010	1887	1953	2130.53	2104.95	2125.5	1794.54	1864.15	1860.6	1927.62	1916.57	2019.64	28.2	26.2933	25.4033	34.56	32.2467	32.5933	2083.67	1950	1891	2116.5	1953.47
118568753	118568753	LOC118568753	0.59	0.88	0.7	0.38	0.42	0.56	0.47	0.57	0.6	0.73	1.08	0.85	0.48	0.54	0.72	0.58	0.7	0.74	39	58	47	25	28	37	33	38	39	39.6614	59.6127	47.3902	24.2113	27.4427	35.8927	31.6475	38.5955	40.3308	0.723333	0.546667	0.453333	0.886667	0.673333	0.58	48	36.6667	30	48.7485	37.0659
102502	102502	Pls1	0.02	0	0.02	0	0	0	0	0	0	0.02	0	0.02	0	0	0	0	0	0	1	0	1	0	0	0	0	0	0	1.01696	0	1.0083	0	0	0	0	0	0	0.0133333	0	0	0.0133333	0	0	0.666667	0	0	1.01559	0
22213	22213	Ube2g2	38.64	35.99	37.88	35.7	37.85	38.48	39.78	39.07	42.57	47.85	44.02	46	45.83	48	49.9	48.47	47.83	52.62	986	916	980	914	965	989	1069	998	1066	1002.72	941.47	988.136	885.166	945.794	959.403	1025.19	1013.64	1102.38	37.5033	40.4733	37.3433	45.9567	49.64	47.91	960.667	1044.33	956	975.986	1046.86
66442	66442	Spc25	70.74	70.14	68.11	69.6	70.56	67.06	65.44	63.96	67.93	87.61	85.8	82.71	89.35	89.5	86.98	79.74	78.3	83.97	1211	1184	1179	1177	1186	1147	1159	1085	1125	1231.54	1216.92	1188.79	1139.87	1162.4	1112.67	1111.5	1102	1163.39	69.6633	65.7767	69.0733	85.3733	80.67	88.61	1191.33	1123	1170	1210.59	1125
19183	19183	Psmc3ip	32.01	27.08	28.02	25.92	30.06	28.42	32.29	30.08	32.82	39.64	33.12	34.03	33.27	38.12	36.86	39.35	36.83	40.57	367.99	317.32	334.84	293.52	334.54	319.19	385.28	347.2	360.13	374.241	326.842	337.781	284.725	328.333	310.424	370.179	353.453	373.319	29.0367	31.73	28.1333	35.5967	38.9167	36.0833	340.05	364.203	315.75	346.318	365.65
233532	233532	Rsf1	3.82	3.92	4.21	4.22	4.22	4.62	4.12	3.92	3.8	4.73	4.79	5.11	5.42	5.35	5.99	5.02	4.8	4.7	628	642	704	701	699	766	715	647	616	638.651	659.851	709.844	678.885	685.088	743.076	685.695	657.138	637.021	3.98333	3.94667	4.35333	4.87667	4.84	5.58667	658	659.333	722	668.261	661.176
77462	77462	Tmem116	1.88	1.8	1.13	1.9	2.13	2.29	2.04	2.05	2.34	2.32	2.2	1.38	2.44	2.7	2.97	2.49	2.51	2.89	32	27	19	32	35	35	34	35	36	32.5427	27.7508	19.1577	30.9905	34.3034	33.9526	32.6065	35.5484	37.2285	1.60333	2.14333	2.10667	1.96667	2.63	2.70333	26	35	34	26.4055	35.0623
78232	78232	Trappc6b	58.9	60.63	58.36	55.93	56.29	51.55	58.71	53.58	55.78	72.95	74.16	70.88	71.8	71.4	66.86	71.54	65.6	68.95	867	893	868	822	820	762	907	784	804	881.705	917.83	875.206	796.068	803.68	739.196	869.826	796.285	831.436	59.2967	56.0233	54.59	72.6633	68.6967	70.02	876	831.667	801.333	889.661	833.482
50530	50530	Mfap5	0	0	0	0	0.06	0	0.05	0.06	0	0	0	0	0	0.07	0	0.07	0.07	0	0	0	0	0	1	0	1	1	0	0	0	0	0	0.980098	0	0.959014	1.01567	0	0	0.0366667	0.02	0	0.0466667	0.0233333	0	0.666667	0.333333	0	1.00178
67374	67374	Jam2	0.1	0	0.05	0.02	0	0.07	0.08	0.02	0.07	0.13	0	0.06	0.02	0	0.09	0.1	0.02	0.09	6	0	3	1	0	4	5	1	4	6.10176	0	3.0249	0.968453	0	3.88029	4.79507	1.01567	4.1365	0.05	0.0566667	0.03	0.0633333	0.07	0.0366667	3	3.33333	1.66667	3.04678	4.00713
20933	20933	Med22	20.2	19.36	17.88	16.37	18.7	15.77	18.15	19.48	17.9	25.02	23.68	21.72	21.01	23.72	20.45	22.11	23.84	22.13	664	662	656	577	615	582	680	673	640	675.262	680.407	661.446	558.797	602.76	564.583	652.129	683.546	661.839	19.1467	18.51	16.9467	23.4733	22.6933	21.7267	660.667	664.333	591.333	671.308	666.185
269593	269593	Luzp1	13.04	12.2	11.75	14.48	15.24	15.37	12.92	14.18	14.52	16.15	14.92	14.27	18.58	19.32	19.94	15.74	17.36	17.95	1400	1303.02	1287	1570	1646.08	1663.02	1469	1531.02	1536	1423.74	1340.26	1297.68	1520.47	1614.22	1614.2	1408.79	1556.01	1588.41	12.33	13.8733	15.03	15.1133	17.0167	19.28	1330.01	1512.01	1626.37	1351.76	1515.7
14573	14573	Gdnf	0.36	0.25	0.31	0.1	0.19	0.12	0.06	0.13	0.11	0.44	0.31	0.38	0.13	0.24	0.16	0.07	0.15	0.13	17	12	15	5	9	6	3	6	5	17.2883	12.3337	15.1245	4.84226	8.82088	5.82044	2.87704	6.09402	5.17062	0.306667	0.1	0.136667	0.376667	0.116667	0.176667	14.6667	4.66667	6.66667	15.2339	5.00891
382243	382243	Gm10439	0	0	0	0	0	0	0	0	0.04	0	0	0	0	0	0	0	0	0.06	0	0	0	0	0	0	0	0	1	0	0	0	0	0	0	0	0	1.03412	0	0.0133333	0	0	0.02	0	0	0.333333	0	0	1.00178
66522	66522	Pgpep1	8.73	8.66	8.63	10.12	10.64	10.67	9.48	8.82	8.86	10.81	10.59	10.48	12.99	13.5	13.83	11.55	10.8	10.95	608	601	611	710	745	749	697	616	607	618.312	617.711	616.072	687.601	730.173	726.585	668.433	625.653	627.713	8.67333	9.05333	10.4767	10.6267	11.1	13.44	606.667	640	734.667	616.466	641.14
320404	320404	Itpkb	2.76	3.09	3.11	4.35	3.9	4.24	3.46	3.12	3.51	3.41	3.77	3.77	5.58	4.94	5.5	4.22	3.82	4.34	219	249	259	311	288	304	292	248	270	222.714	255.924	261.15	301.189	282.268	294.902	280.032	251.886	279.214	2.98667	3.36333	4.16333	3.65	4.12667	5.34	242.333	270	301	246.789	270.481
69639	69639	Exosc8	90.96	90.93	90.27	103.37	107.62	102.72	98.62	87.56	90.04	112.65	111.23	109.62	132.7	136.49	133.23	120.16	107.19	111.31	1337	1334	1341	1517	1570	1519	1523	1285	1295	1359.68	1371.09	1352.13	1469.14	1538.75	1473.54	1460.58	1305.14	1339.19	90.72	92.0733	104.57	111.167	112.887	134.14	1337.33	1367.67	1535.33	1358.87	1370.44
67160	67160	Eef1g	977.56	989.52	1033.01	964.04	979.47	1008.9	1065.42	1076.94	1047.7	1210.69	1210.36	1254.52	1237.59	1242.27	1308.58	1298.2	1318.39	1295.15	18750	18936	20060	18511	18715	19482	21498	20653	19695	19068	19462.5	20226.5	17927	18342.5	18899	20616.9	20976.6	20367.1	1000.03	1063.35	984.137	1225.19	1303.91	1262.81	19248.7	20615.3	18902.7	19549.2	20652.7
14241	14241	Foxl1	0	0	0	0.02	0	0	0	0	0	0	0	0	0.03	0	0	0	0	0	0	0	0	1	0	0	0	0	0	0	0	0	0.968453	0	0	0	0	0	0	0	0.00666667	0	0	0.01	0	0	0.333333	0	0
17827	17827	Mtx1	68.19	68.86	64.46	63.83	65.54	69.56	66.91	71.43	69.89	84.45	84.23	78.28	81.94	83.12	90.22	81.53	87.45	86.39	823	828	785	766	781	846	847	860	822	836.958	851.023	791.517	741.835	765.456	820.682	812.285	873.476	850.05	67.17	69.41	66.31	82.32	85.1233	85.0933	812	843	797.667	824.663	844.502
67299	67299	Dock7	14.87	15.68	14.95	16.74	16.78	16.67	14.77	15.23	14.82	18.42	19.18	18.15	21.49	21.28	21.63	18	18.64	18.32	1526	1597	1562	1737	1732	1725	1603	1567	1498	1551.88	1641.41	1574.97	1682.2	1697.53	1673.38	1537.3	1591.55	1549.12	15.1667	14.94	16.73	18.5833	18.32	21.4667	1561.67	1556	1731.33	1586.36	1558.77
23886	23886	Gdf15	28.55	28.28	31.21	19.85	25.35	26.09	23.39	22.29	24.88	35.36	34.6	37.91	25.48	32.16	33.84	28.51	27.29	30.75	506	500	558	344	432	454	422	392	428	514.582	513.903	562.632	333.148	423.402	440.413	404.704	398.143	442.605	29.3467	23.52	23.7633	35.9567	28.85	30.4933	521.333	414	410	530.14	414.737
231070	231070	Insig1	36.95	33.46	34.19	37.27	34.62	36.42	29.98	30.53	31.18	45.76	40.93	41.53	47.84	43.91	47.24	36.53	37.37	38.55	1317	1189	1237	1335	1236	1308	1126	1090	1092	1339.34	1222.06	1247.27	1292.88	1211.4	1268.86	1079.85	1107.08	1129.26	34.8667	30.5633	36.1033	42.74	37.4833	46.33	1247.67	1102.67	1293	1267.46	1104.96
474156	474156	Zbtb9	1.41	1.86	1.41	2.45	2.54	2.24	1.84	1.59	1.97	1.74	2.28	1.71	3.15	3.22	2.9	2.24	1.94	2.44	53	70	54	93	96	85	73	60	73	53.8989	71.9464	54.4483	90.0661	94.0894	82.4563	70.008	60.9402	75.4911	1.56	1.8	2.41	1.91	2.20667	3.09	59	68.6667	91.3333	59.9201	69.1229
76718	76718	Catsperg2	0.13	0.02	0.06	0.08	0.09	0.1	0.13	0.07	0.04	0.16	0.02	0.07	0.1	0.12	0.13	0.15	0.09	0.05	7.04	1.04	3	4	5.09	5	6	4	2.06	8.13568	2.05561	3.0249	3.87381	5.88059	4.85037	5.75408	4.06268	3.10237	0.07	0.08	0.09	0.0833333	0.0966667	0.116667	3.69333	4.02	4.69667	4.06238	5.00891
226090	226090	Ermp1	17.74	16.55	16.43	15.15	15.33	15.96	15.6	15.46	15.77	21.97	20.25	19.95	19.45	19.44	20.7	19.01	18.92	19.49	1373	1277	1293	1182	1193	1246	1274	1200	1201	1396.29	1312.51	1303.73	1144.71	1169.26	1208.71	1221.78	1218.8	1241.98	16.9067	15.61	15.48	20.7233	19.14	19.8633	1314.33	1225	1207	1335.51	1227.18
12266	12266	C3	72.99	76.71	74.38	58.94	60.99	57.27	68.85	66.66	68.26	90.4	93.83	90.33	75.67	77.35	74.27	83.9	81.6	84.38	4472	4716	4730	3636	3758	3627	4505	4090	4120	4547.85	4847.13	4769.27	3521.29	3683.21	3518.46	4320.36	4154.09	4260.59	74.6933	67.9233	59.0667	91.52	83.2933	75.7633	4639.33	4238.33	3673.67	4712.36	4246.55
326622	326622	Upf2	11.99	11.9	11.02	11.4	12.79	11.16	10.76	10.14	10.64	14.85	14.55	13.38	14.64	16.22	14.47	13.11	12.41	13.15	891	882	831	854	957	837	843	755	778	906.112	906.525	837.899	827.059	937.953	811.952	808.449	766.831	804.549	11.6367	10.5133	11.7833	14.26	12.89	15.11	868	792	882.667	881.536	793.411
66548	66548	Adamtsl5	2.52	2.89	3.12	2.26	2.4	2.46	2.55	2.86	3.04	3.12	3.54	3.78	2.9	3.04	3.19	3.11	3.51	3.75	105	120	131	94	100	103	112	119	123	106.781	123.337	132.088	91.0345	98.0098	99.9176	107.41	120.865	127.197	2.84333	2.81667	2.37333	3.48	3.45667	3.04333	118.667	118	99	120.856	118.21
260315	260315	Nav3	0.01	0.01	0.02	0.02	0.01	0.01	0.01	0.02	0.02	0.01	0.01	0.02	0.03	0.01	0.02	0.02	0.02	0.02	3.69	3.13	5.98	7.32	3.88	5.09	4.94	7.14	6.8	4.06784	4.11122	6.04981	7.74762	3.92039	5.82044	4.79507	8.12536	7.23887	0.0133333	0.0166667	0.0133333	0.0133333	0.02	0.02	4.26667	6.29333	5.43	5.07797	7.01247
64380	64380	Ms4a4c	0	0	0.05	0	0	0	0	0	0	0	0	0.06	0	0	0	0	0	0	0	0	1	0	0	0	0	0	0	0	0	1.0083	0	0	0	0	0	0	0.0166667	0	0	0.02	0	0	0.333333	0	0	1.01559	0
68048	68048	Aen	4.58	3.78	4.06	4.06	4.35	4.44	4.45	3.81	4.6	5.68	4.63	4.93	5.21	5.51	5.76	5.42	4.66	5.69	323	265	289	287	308	316	332	269	318	328.478	272.368	291.399	277.946	301.87	306.543	318.393	273.215	328.851	4.14	4.28667	4.28333	5.08	5.25667	5.49333	292.333	306.333	303.667	297.569	307.547
329207	329207	Rbm44	0.13	0.09	0.04	0.02	0.04	0.03	0.02	0.06	0.06	0.16	0.11	0.04	0.02	0.05	0.04	0.02	0.07	0.07	7	5	2	1	2	1	1	3	3	7.11872	5.13903	2.0166	0.968453	1.9602	0.970074	0.959014	3.04701	3.10237	0.0866667	0.0466667	0.03	0.103333	0.0533333	0.0366667	4.66667	2.33333	1.33333	5.07797	3.00534
66468	66468	Ska1	6.42	5.64	5.1	5.4	5.13	5.49	5.39	5.55	5.61	7.95	6.89	6.19	6.94	6.5	7.13	6.57	6.8	6.93	225	197	181	190	180	194	199	195	193	228.816	202.478	182.503	184.006	176.418	188.194	190.844	198.056	199.586	5.72	5.51667	5.34	7.01	6.76667	6.85667	201	195.667	188	204.134	196.349
20359	20359	Sema6b	1.1	0.91	1.1	1.43	1.24	1.16	1.3	1.09	1.09	1.36	1.12	1.33	1.84	1.57	1.5	1.58	1.34	1.35	59	49	60	77	67	63	73	59	58	60.0007	50.3625	60.4981	74.5708	65.6665	61.1146	70.008	59.9245	59.9792	1.03667	1.16	1.27667	1.27	1.42333	1.63667	56	63.3333	69	56.8733	64.114
100163	100163	Pafah2	1.9	1.9	1.53	2.36	2.12	2	2.15	1.83	1.52	2.35	2.32	1.86	3.03	2.69	2.6	2.63	2.24	1.88	82	81	68	103	90	86	99	79	65	83.3907	83.2523	68.5645	99.7506	88.2088	83.4263	94.9424	80.2379	67.2181	1.77667	1.83333	2.16	2.17667	2.25	2.77333	77	81	93	78.2008	81.1443
18378	18378	Omp	0.07	0.07	0.11	0.04	0.11	0.11	0	0.11	0.04	0.09	0.09	0.13	0.05	0.14	0.14	0	0.14	0.05	2	2	3	1	3	3	0	3	1	2.03392	2.05561	3.0249	0.968453	2.94029	2.91022	0	3.04701	1.03412	0.0833333	0.05	0.0866667	0.103333	0.0633333	0.11	2.33333	1.33333	2.33333	3.04678	2.00356
108167695	108167695	Gm20620	1.72	0	0	0	1.97	2.59	0	2.7	1.85	2.13	0	0	0	2.5	3.35	0	3.31	2.29	2	0	0	0	2	3	0	3	2	2.03392	0	0	0	1.9602	2.91022	0	3.04701	2.06825	0.573333	1.51667	1.52	0.71	1.86667	1.95	0.666667	1.66667	1.66667	1.01559	2.00356
14960	14960	H2-Aa	0.32	0.32	0.47	0.64	0.56	0.08	0.61	0.16	0.41	0.4	0.39	0.58	0.82	0.72	0.1	0.74	0.2	0.5	4	4	6	8	7	1	8	2	5	4.06784	4.11122	6.04981	7.74762	6.86068	0.970074	7.67211	2.03134	5.17062	0.37	0.393333	0.426667	0.456667	0.48	0.546667	4.66667	5	5.33333	5.07797	5.00891
56710	56710	Brinp1	0	0.02	0	0	0	0	0	0	0	0	0.03	0	0	0	0	0	0	0	0	1	0	0	0	0	0	0	0	0	1.02781	0	0	0	0	0	0	0	0.00666667	0	0	0.01	0	0	0.333333	0	0	1.01559	0
71947	71947	Tmem94	9.58	8.49	9.23	9.54	8.76	9.62	9.45	8.41	9.25	11.87	10.38	11.21	12.25	11.11	12.48	11.51	10.3	11.43	682	600	664	685	626	689	710	600	648	693.567	616.683	669.512	663.39	613.541	668.381	680.9	609.402	670.112	9.1	9.03667	9.30667	11.1533	11.08	11.9467	648.667	652.667	666.667	659.121	654.163
78394	78394	Ddx52	14.43	14.52	14.32	17.93	17.83	16.87	17.22	16.79	15.43	17.87	17.76	17.4	23.02	22.61	21.88	20.98	20.55	19.07	628	630	633	785	778	740	790	732	660	638.651	647.518	638.255	760.235	762.516	717.854	757.621	743.47	682.522	14.4233	16.48	17.5433	17.6767	20.2	22.5033	630.333	727.333	767.667	640.84	729.297
210992	210992	Lpcat1	7.61	7.31	7.1	9.03	8.38	9.35	8.62	8.16	8.98	9.42	8.94	8.63	11.59	10.63	12.13	10.5	9.98	11.1	376	368	358	448	424	455	442	392	428	382.377	378.232	360.972	433.867	415.561	441.383	423.884	398.143	442.605	7.34	8.58667	8.92	8.99667	10.5267	11.45	367.333	420.667	442.333	373.739	421.75
11593	11593	Aga	44.62	45.47	42.92	40.43	39.14	39.25	40.57	40.07	37.26	55.27	55.61	52.12	51.9	49.65	50.91	49.43	49.05	46.06	689	694	665	626	608	605	654	620	553	700.686	713.297	670.521	606.251	595.899	586.894	627.195	629.715	571.871	44.3367	39.3	39.6067	54.3333	48.18	50.82	682.667	609	613	693.651	610.085
23794	23794	Adamts5	0	0	0	0.01	0	0	0	0	0	0	0	0	0.02	0	0	0	0	0	0	0	0	1	0	0	0	0	0	0	0	0	0.968453	0	0	0	0	0	0	0	0.00333333	0	0	0.00666667	0	0	0.333333	0	0
64929	64929	Scel	0.15	0.15	0.05	0.09	0.17	0.07	0.09	0.07	0.08	0.18	0.18	0.06	0.11	0.22	0.1	0.12	0.09	0.09	6	6	2	4	7	3	4	3	3	6.10176	6.16683	2.0166	3.87381	6.86068	2.91022	3.83606	3.04701	3.10237	0.116667	0.08	0.11	0.14	0.1	0.143333	4.66667	3.33333	4.66667	5.07797	4.00713
231510	231510	Gpat3	0.97	0.87	0.78	0.92	0.69	1.27	1.04	0.79	0.99	1.2	1.07	0.95	1.17	0.87	1.64	1.26	0.97	1.22	38	34	31	36	27	50	43	31	38	38.6445	34.9454	31.2574	34.8643	26.4626	48.5037	41.2376	31.4858	39.2967	0.873333	0.94	0.96	1.07333	1.15	1.22667	34.3333	37.3333	37.6667	35.5458	38.0677
70186	70186	Fam162a	309.15	339.75	341.52	335.25	332.08	321.19	348.3	319.62	294.79	382.87	415.58	414.76	430.38	421.18	416.59	424.4	391.27	364.42	1776	1954	1961	1889	1847	1849	2086	1818	1639	1806.12	2008.33	1977.28	1829.41	1810.24	1793.67	2000.5	1846.49	1694.93	330.14	320.903	329.507	404.403	393.363	422.717	1897	1847.67	1861.67	1926.58	1851.29
233987	233987	Zfp958	1.75	1.59	1.52	2.49	1.91	2.18	1.32	1.48	1.66	2.17	1.95	1.84	3.2	2.42	2.83	1.61	1.81	2.05	117	106	103	168	128	147	93	99	109	118.984	108.947	103.855	162.7	125.452	142.601	89.1883	100.551	112.72	1.62	1.48667	2.19333	1.98667	1.82333	2.81667	108.667	100.333	147.667	110.7	101.18
67526	67526	Atg12	75.8	72.83	73.1	76.49	76.61	72.9	72.59	72.32	73.5	93.88	89.08	88.77	98.19	97.16	94.56	88.45	88.53	90.85	2522	2416	2468	2557	2552	2444	2545	2410	2402	2564.77	2483.18	2488.49	2476.33	2501.21	2370.86	2440.69	2447.76	2483.97	73.91	72.8033	75.3333	90.5767	89.2767	96.6367	2468.67	2452.33	2517.67	2507.5	2457.37
102124	102124	Enkd1	29.33	30.55	30.18	29.31	27.63	28.59	35.35	32.16	31.56	36.32	37.37	36.66	37.63	35.04	37.09	43.07	39.37	39.02	453	472	473	454	424	446	576	496	479	460.683	485.124	476.927	439.677	415.561	432.653	552.392	503.772	495.345	30.02	33.0233	28.51	36.7833	40.4867	36.5867	466	517	441.333	473.267	517.921
353188	353188	Adam32	0.03	0.07	0.03	0.13	0.07	0.1	0.1	0.03	0.07	0.04	0.08	0.04	0.17	0.09	0.13	0.12	0.04	0.09	1	2	1	4	2	3	3	1	2	1.01696	2.05561	1.0083	3.87381	1.9602	2.91022	2.87704	1.01567	2.06825	0.0433333	0.0666667	0.1	0.0533333	0.0833333	0.13	1.33333	2	3	2.03119	2.00356
14260	14260	Fmn1	3.58	3.6	3.76	4.71	4.38	4.49	4.06	4.2	4.25	4.43	4.4	4.56	6.05	5.55	5.83	4.95	5.14	5.26	592	593	632	787	730	750	709	697	693	602.04	609.489	637.247	762.172	715.471	727.555	679.941	707.922	716.648	3.64667	4.17	4.52667	4.46333	5.11667	5.81	605.667	699.667	755.667	615.45	701.247
65114	65114	Vps35	132.18	125.93	126.95	136.72	136.77	136.37	126.27	127.8	124.11	163.7	154.03	154.17	175.52	173.47	176.88	153.86	156.45	153.43	5812	5520	5669	6048	6032	6044	5854	5632	5365	5910.57	5673.49	5716.06	5857.2	5911.95	5863.12	5614.07	5720.25	5548.08	128.353	126.06	136.62	157.3	154.58	175.29	5667	5617	6041.33	5755.37	5627.01
75581	75581	Yipf7	7.58	9.04	9.97	9.99	9.56	8.58	8.09	6.98	9.27	9.39	11.05	12.11	12.83	12.13	11.12	9.86	8.55	11.46	101	122	135	133	128	115	113	93	120	102.713	125.392	136.121	128.804	125.452	111.558	108.369	94.4573	124.095	8.86333	8.11333	9.37667	10.85	9.95667	12.0267	119.333	108.667	125.333	121.871	109.194
66993	66993	Smarcd3	0	0	0	0.05	0	0	0	0.05	0.05	0	0	0	0.06	0	0	0	0.06	0.06	0	0	0	1	0	0	0	1	1	0	0	0	0.968453	0	0	0	1.01567	1.03412	0	0.0333333	0.0166667	0	0.04	0.02	0	0.666667	0.333333	0	1.00178
56464	56464	Ctsf	11.42	12.32	14.26	15.14	15.23	14.91	14.33	12.47	12.84	14.15	15.07	17.32	19.44	19.32	19.33	17.46	15.26	15.88	286	307	361	379	380	375	377	312	315	290.851	315.536	363.997	367.044	372.437	363.778	361.548	316.889	325.749	12.6667	13.2133	15.0933	15.5133	16.2	19.3633	318	334.667	378	322.959	335.597
22241	22241	Ulk1	8.51	8	8.17	8.51	9.06	9.08	7.92	7.9	8.51	10.53	9.78	9.92	10.92	11.49	11.77	9.65	9.67	10.52	612	569	591	614	656	662	598	570	612	622.38	584.821	595.906	594.63	642.944	642.189	573.49	578.932	632.884	8.22667	8.11	8.88333	10.0767	9.94667	11.3933	590.667	593.333	644	600.216	595.058
14985	14985	H2-M10.1	0	0	0	0	0	0	0	0	0.07	0	0	0	0	0	0	0	0	0.09	0	0	0	0	0	0	0	0	1	0	0	0	0	0	0	0	0	1.03412	0	0.0233333	0	0	0.03	0	0	0.333333	0	0	1.00178
100041708	100041708	LOC100041708	0.04	0.21	0	0.08	0.04	0.16	0	0.04	0.48	0.05	0.25	0	0.1	0.05	0.21	0	0.05	0.59	1.01	5.13	0	2.04	0.91	4.11	0	0.98	2.24	2.03392	6.16683	0	2.90536	0.980098	4.85037	0	1.01567	3.10237	0.0833333	0.173333	0.0933333	0.1	0.213333	0.12	2.04667	1.07333	2.35333	3.04678	2.00356
67392	67392	4833420G17Rik	19.07	17.73	18.2	17.99	18.32	17.22	19.28	19.11	19.23	23.62	21.69	22.11	23.09	23.24	22.34	23.49	23.39	23.77	662	614	642	629	640	604	707	665	656	673.228	631.073	647.33	609.157	627.262	585.924	678.023	675.42	678.385	18.3333	19.2067	17.8433	22.4733	23.55	22.89	639.333	676	624.333	649.98	677.204
208292	208292	Zfp871	11.47	11.35	10.26	14.5	13.75	15.31	11.54	12.85	14.26	14.21	13.89	12.46	18.61	17.44	19.86	14.06	15.74	17.63	1842	1815	1674	2335	2221	2473	1954	2067	2250	1873.24	1865.47	1687.9	2261.34	2176.8	2398.99	1873.91	2099.39	2326.78	11.0267	12.8833	14.52	13.52	15.81	18.6367	1777	2090.33	2343	1804.71	2094.72
12615	12615	Cenpa	116.72	112.95	107.14	117.65	123.82	119.71	118.8	117.18	112.19	144.56	138.16	130.11	151.04	157.04	155.27	144.76	143.45	138.69	1747	1701	1700	1814	1903	1851	1938	1856	1679	1776.63	1748.3	1714.11	1756.77	1865.13	1795.61	1858.57	1885.08	1736.29	112.27	116.057	120.393	137.61	142.3	154.45	1716	1824.33	1856	1742.76	1828.25
66679	66679	Rae1	70.48	69.99	68.66	81.17	78.34	77.66	78.02	71.41	72.56	87.28	85.61	83.39	104.2	99.36	100.73	95.07	87.42	89.69	1506	1503	1497	1753	1680	1677	1757	1540	1544	1531.54	1544.79	1509.43	1697.7	1646.56	1626.81	1684.99	1564.13	1596.69	69.71	73.9967	79.0567	85.4267	90.7267	101.43	1502	1613.67	1703.33	1525.42	1616.88
66105	66105	Ube2d3	116.16	111.13	114.95	113.69	110.29	108.88	110.23	114.05	106.72	143.87	135.94	139.6	145.96	139.89	141.22	134.32	139.62	131.92	4564.82	4366.17	4668.53	4431.16	4318.37	4300.18	4537.19	4448.26	4234.47	4642.42	4488.43	4707.76	4292.18	4233.04	4172.29	4352	4518.71	4379.52	114.08	110.333	110.953	139.803	135.287	142.357	4533.17	4406.64	4349.9	4604.7	4414.85
67687	67687	1700011L22Rik	0	0	0	0	0	0.21	0	0	0	0	0	0	0	0	0.27	0	0	0	0	0	0	0	0	1	0	0	0	0	0	0	0	0	0.970074	0	0	0	0	0	0.07	0	0	0.09	0	0	0.333333	0	0
320706	320706	Soga1	1.07	1.24	1.19	1.38	1.35	1.35	1.2	1.04	1.23	1.33	1.51	1.44	1.77	1.71	1.75	1.46	1.27	1.52	211	242	237	273	267	267	249	205	238	214.579	248.729	238.967	264.388	261.686	259.01	238.794	208.212	246.122	1.16667	1.15667	1.36	1.42667	1.41667	1.74333	230	230.667	269	233.587	231.411
66508	66508	Lamtor1	69.23	75.39	72.6	67.47	72.94	74.9	66.55	64.06	68.28	85.74	92.21	88.16	86.61	92.51	97.14	81.09	78.42	84.41	929	1010	984	903	970	1011	938	858	896	944.756	1038.08	992.169	874.513	950.695	980.744	899.555	871.445	926.575	72.4067	66.2967	71.77	88.7033	81.3067	92.0867	974.333	897.333	961.333	990.204	899.6
234373	234373	Sugp2	12.21	12.16	11.71	13.1	13.05	14	13.28	13.84	13.98	15.13	14.88	14.22	16.82	16.55	18.16	16.18	16.95	17.28	762.37	749	750.42	810	805.19	871	848	856	838	775.941	769.826	757.235	784.447	789.959	844.934	813.244	869.413	866.596	12.0267	13.7	13.3833	14.7433	16.8033	17.1767	753.93	847.333	828.73	765.758	849.511
628040	628040	Gm6829	0.13	0.09	0.04	0.08	0.05	0.23	0.04	0	0.05	0.16	0.11	0.05	0.1	0.06	0.3	0.05	0	0.06	2.92	2.06	1.03	1.82	1.04	5.43	1.04	0	1.04	3.05088	3.08342	2.0166	1.93691	1.9602	5.82044	1.91803	0	2.06825	0.0866667	0.03	0.12	0.106667	0.0366667	0.153333	2.00333	0.693333	2.76333	3.04678	1.00178
20568	20568	Slpi	1221.57	1266.12	1240.86	499.18	546.52	499.35	990.57	1095.04	1096.59	1512.9	1548.69	1506.94	640.83	693.16	647.67	1207	1340.54	1355.58	10637	11020	10868	4306	4672	4368	9032	9487	9298	10817.4	11326.4	10958.2	4170.16	4579.02	4237.28	8661.81	9635.66	9615.29	1242.85	1060.73	515.017	1522.84	1301.04	660.553	10841.7	9272.33	4448.67	11011.1	9289.52
11845	11845	Arf6	45.18	45	45.62	41.24	42.33	44.11	41.6	42.27	42.45	55.95	55.04	55.41	52.94	53.69	57.22	50.69	51.75	52.47	2354	2337	2415	2163	2214	2317	2286	2208	2175	2393.92	2401.98	2435.05	2094.76	2169.94	2247.66	2192.31	2242.6	2249.22	45.2667	42.1067	42.56	55.4667	51.6367	54.6167	2368.67	2223	2231.33	2405.94	2226.96
50505	50505	Ercc4	1.7	1.63	1.54	1.84	2.03	1.71	1.69	1.7	1.59	2.1	1.99	1.87	2.36	2.58	2.22	2.05	2.08	1.96	165	158	152	180	199	168	173	166	152	167.798	162.393	153.262	174.321	195.039	162.972	165.909	168.601	157.187	1.62333	1.66	1.86	1.98667	2.03	2.38667	158.333	163.667	182.333	161.48	164.292
19141	19141	Lgmn	655.06	637.23	647.33	650.27	632.48	611.87	595.37	571.2	589.12	811.28	779.45	786.14	834.79	802.18	793.62	725.45	699.26	728.26	16108	15628	16136	16039	15534	15154	15415	14057	14215	16381.2	16062.5	16270	15533	15224.8	14700.5	14783.2	14277.3	14700.1	646.54	585.23	631.54	792.29	717.657	810.197	15957.3	14562.3	15575.7	16206.9	14588.9
20403	20403	Itsn2	8.7	8.11	8.2	9	9.35	9.6	8.96	8.4	9.29	10.78	9.92	9.96	11.55	11.86	12.45	10.92	10.29	11.49	833	778	800	885	910	939	922	811	878	847.128	799.633	806.641	857.081	891.889	910.899	884.211	823.708	907.961	8.33667	8.88333	9.31667	10.22	10.9	11.9533	803.667	870.333	911.333	816.538	872.552
78294	78294	Rps27a	4022.13	4155.91	4245.47	3904.43	4000.01	3958.22	4352.23	4217.75	4179.26	4981.33	5083.43	5155.84	5012.34	5073.25	5133.95	5303.17	5163.34	5166.3	26043	26935	27548	24856	25169	25685	29400	27072	26244	26484.7	27683.9	27776.7	24071.9	24668.1	24916.3	28195	27496.2	27139.6	4141.17	4249.75	3954.22	5073.53	5210.94	5073.18	26842	27572	25236.7	27260.6	27621.1
227157	227157	Mpp4	0	0.06	0	0	0.03	0.03	0	0	0.03	0	0.08	0	0	0.04	0.04	0	0	0.04	0	2	0	0	1	1	0	0	1	0	2.05561	0	0	0.980098	0.970074	0	0	1.03412	0.02	0.01	0.02	0.0266667	0.0133333	0.0266667	0.666667	0.333333	0.666667	1.01559	1.00178
68172	68172	Rpl39l	0.54	0.13	0.27	0.27	0.14	0.13	0.9	0.54	0.14	0.66	0.16	0.32	0.35	0.17	0.17	1.09	0.66	0.17	4	1	2	2	1	1	7	4	1	4.06784	1.02781	2.0166	1.93691	0.980098	0.970074	6.7131	4.06268	1.03412	0.313333	0.526667	0.18	0.38	0.64	0.23	2.33333	4	1.33333	3.04678	4.00713
72750	72750	Fam117b	15.66	15.74	15.92	19.23	19.69	19.58	17.46	15.59	15.27	19.39	19.25	19.34	24.69	24.98	25.4	21.28	19.08	18.88	1245	1247	1287	1541	1574	1570	1465	1243	1195	1266.12	1281.67	1297.68	1492.39	1542.67	1523.02	1404.96	1262.48	1235.78	15.7733	16.1067	19.5	19.3267	19.7467	25.0233	1259.67	1301	1561.67	1279.65	1303.32
67803	67803	Limd2	42.72	45.63	46.95	34.59	34.49	36.15	43.03	44.58	44.8	52.9	55.81	57.01	44.41	43.74	46.89	52.43	54.57	55.38	1743.93	1855.64	1945.76	1419.61	1410.46	1487.07	1852.18	1823.33	1797.8	1773.58	1907.61	1962.15	1375.2	1382.92	1443.47	1777.05	1852.58	1859.36	45.1	44.1367	35.0767	55.24	54.1267	45.0133	1848.44	1824.44	1439.05	1877.83	1828.25
56316	56316	Ggcx	3.91	3.43	4.01	3.77	3.51	3.93	3.89	3.37	3.5	4.84	4.2	4.87	4.84	4.45	5.1	4.74	4.13	4.32	195	174	197	177	171	192	199	174	176	198.307	178.838	198.635	171.416	167.597	186.254	190.844	176.727	182.006	3.78333	3.58667	3.73667	4.63667	4.39667	4.79667	188.667	183	180	191.947	183.326
26415	26415	Mapk13	0.06	0	0	0	0	0.12	0	0	0.06	0.08	0	0	0	0	0.16	0	0	0.08	1	0	0	0	0	2	0	0	1	1.01696	0	0	0	0	1.94015	0	0	1.03412	0.02	0.02	0.04	0.0266667	0.0266667	0.0533333	0.333333	0.333333	0.666667	1.01559	1.00178
20420	20420	Shd	0	0	0.05	0	0.11	0.05	0.05	0	0.05	0	0	0.06	0	0.14	0.07	0.06	0	0.07	0	0	1	0	2	1	1	0	1	0	0	1.0083	0	1.9602	0.970074	0.959014	0	1.03412	0.0166667	0.0333333	0.0533333	0.02	0.0433333	0.07	0.333333	0.666667	1	1.01559	1.00178
210106	210106	Tent4a	8.42	8.12	8.63	9.56	9.06	9.67	9.19	8.91	7.81	10.43	9.94	10.48	12.27	11.49	12.54	11.2	10.91	9.65	474	457	493	542	515	550.83	552	502	432	482.039	469.707	497.093	524.901	504.75	534.511	529.376	509.866	446.742	8.39	8.63667	9.43	10.2833	10.5867	12.1	474.667	495.333	535.943	482.407	496.884
13033	13033	Ctsd	1358.17	1372.02	1395.1	1298.19	1290.69	1265.2	1352.85	1317.43	1306.92	1682.06	1678.23	1694.25	1666.56	1637	1641.01	1648.44	1612.79	1615.59	33317	33569	34690	31941	31624	31260	34942	32342	31458	33882.1	34502.4	34978	30933.3	30994.6	30324.5	33509.9	32848.8	32531.5	1375.1	1325.73	1284.69	1684.85	1625.61	1648.19	33858.7	32914	31608.3	34387	32972.6
268958	268958	Capn11	0	0	0	0.04	0.06	0	0.04	0	0	0	0	0	0.06	0.07	0	0.05	0	0	0	0	0	1	2	0	1	0	0	0	0	0	0.968453	1.9602	0	0.959014	0	0	0	0.0133333	0.0333333	0	0.0166667	0.0433333	0	0.333333	1	0	1.00178
209318	209318	Gps1	58.93	52.98	57.04	57.79	59.44	56.4	62.62	61.04	63.23	72.98	64.81	69.27	74.18	75.39	73.15	76.3	74.73	78.16	1426	1288	1402	1402	1429	1382	1599	1492	1507	1450.19	1323.81	1413.64	1357.77	1400.56	1340.64	1533.46	1515.38	1558.43	56.3167	62.2967	57.8767	69.02	76.3967	74.24	1372	1532.67	1404.33	1393.4	1535.73
19042	19042	Ppm1a	37.61	38.31	35.47	38.48	39.05	41.47	39.86	36.57	37.46	46.57	46.86	43.08	49.4	49.53	53.78	48.57	44.77	46.31	1460	1475	1383	1505	1541	1633	1628	1433	1432	1484.76	1516.01	1394.48	1457.52	1510.33	1584.13	1561.27	1455.45	1480.87	37.13	37.9633	39.6667	45.5033	46.55	50.9033	1439.33	1497.67	1559.67	1462.46	1500.67
16592	16592	Fabp5	838.47	813.55	838.41	745.22	730.9	719.7	820.46	816.37	818.11	1038.43	995.12	1018.19	956.69	927.01	933.48	999.72	999.39	1011.33	8276	8023	8336	7306	7106	7141	8490	8028	7873	8416.36	8246.08	8405.2	7075.51	6964.57	6927.3	8142.03	8153.8	8141.66	830.143	818.313	731.94	1017.25	1003.48	939.06	8211.67	8130.33	7184.33	8340.06	8145.48
676527	676527	Gm12248	0	0	0	0	0	0	0	0	0.09	0	0	0	0	0	0	0	0	0.11	0	0	0	0	0	0	0	0	1	0	0	0	0	0	0	0	0	1.03412	0	0.03	0	0	0.0366667	0	0	0.333333	0	0	1.00178
54338	54338	Slc23a2	12.17	11.9	11.97	14.65	14.36	15.94	12.05	12.96	13.27	15.08	14.56	14.53	18.81	18.21	20.67	14.69	15.86	16.41	918	848	837	1183	1113	1249	1016	949	989	933.569	871.579	843.948	1145.68	1090.85	1211.62	974.358	963.871	1022.75	12.0133	12.76	14.9833	14.7233	15.6533	19.23	867.667	984.667	1181.67	881.536	986.755
101544	101544	Zfp575	0.11	0.08	0.06	0.17	0.14	0.11	0.2	0.04	0.06	0.14	0.1	0.07	0.21	0.18	0.14	0.24	0.05	0.07	4.04	3	2.1	6.19	5.17	4	7.81	1.53	2	5.0848	3.08342	3.0249	6.77917	5.88059	3.88029	7.67211	2.03134	2.06825	0.0833333	0.1	0.14	0.103333	0.12	0.176667	3.04667	3.78	5.12	4.06238	4.00713
83485	83485	Ngrn	23.79	21.63	21.22	24.52	20.89	23.12	22.81	23.36	21.33	29.46	26.46	25.77	31.48	26.49	29.99	27.8	28.6	26.37	368	334	332	379	321	360	371	361	323	374.241	343.287	334.756	367.044	314.611	349.226	355.794	366.657	334.022	22.2133	22.5	22.8433	27.23	27.59	29.32	344.667	351.667	353.333	350.38	352.627
72748	72748	Hdhd3	0.51	0.51	0.42	0.85	0.6	0.59	0.4	0.59	0.78	0.63	0.62	0.51	1.09	0.76	0.76	0.49	0.72	0.96	6	6	5	10	7	7	5	7	9	6.10176	6.16683	5.04151	9.68453	6.86068	6.79051	4.79507	7.10969	9.30712	0.48	0.59	0.68	0.586667	0.723333	0.87	5.66667	7	8	6.09357	7.01247
545205	545205	Olfr111	0.73	0.56	0.97	0.56	0.58	0.73	0.53	0.48	0.63	0.9	0.68	1.17	0.72	0.74	0.95	0.64	0.59	0.78	28	31	37	33.92	35	44	28	29	37	28.4749	31.862	37.3072	32.9274	34.3034	42.6832	26.8524	29.4544	38.2626	0.753333	0.546667	0.623333	0.916667	0.67	0.803333	32	31.3333	37.64	32.499	32.057
170749	170749	Mtmr4	3.72	3.73	3.47	4.86	4.65	4.51	3.84	3.87	4.25	4.61	4.56	4.22	6.23	5.9	5.86	4.68	4.74	5.25	316	316	309	417	402	399	360	337	367	321.359	324.787	311.565	403.845	393.999	387.059	345.245	342.281	379.524	3.64	3.98667	4.67333	4.46333	4.89	5.99667	313.667	354.667	406	318.897	355.632
18578	18578	Pde4b	2.92	3.43	2.73	3.79	3.59	3.14	3.35	3.12	3.21	3.61	4.19	3.31	4.86	4.55	4.08	4.08	3.82	3.96	225.19	250.4	214.17	284.23	250.58	246.21	260.76	229.76	262.53	229.833	257.979	216.785	276.009	246.004	239.608	250.303	233.604	271.975	3.02667	3.22667	3.50667	3.70333	3.95333	4.49667	229.92	251.017	260.34	233.587	252.449
12313	12313	Calm1	134.84	134.56	135.74	109.92	114.47	110.05	112.06	112.01	108.59	167	164.59	164.85	141.12	145.18	142.74	136.55	137.12	134.24	7833	7791	8013	6430	6678	6445	6866	6524	6205	7965.85	8007.63	8079.52	6227.15	6545.09	6252.12	6584.59	6626.23	6416.74	135.047	110.887	111.48	165.48	135.97	143.013	7879	6531.67	6517.67	8001.87	6543.64
101604	101604	E430018J23Rik	0.12	0.14	0.1	0.27	0.25	0.18	0.1	0.14	0.13	0.15	0.17	0.13	0.35	0.31	0.23	0.12	0.17	0.16	5	4	3	10	7	5	3	6	5	5.0848	4.11122	3.0249	9.68453	6.86068	4.85037	2.87704	6.09402	5.17062	0.12	0.123333	0.233333	0.15	0.15	0.296667	4	4.66667	7.33333	4.06238	5.00891
52055	52055	Rab11fip5	13.28	12.55	13.23	15.06	14.81	14.8	13.09	12.83	12.64	16.45	15.35	16.07	19.33	18.78	19.2	15.95	15.71	15.63	834	794	851	947	928	949	870	817	790	848.145	816.078	858.065	917.125	909.531	920.6	834.342	829.802	816.958	13.02	12.8533	14.89	15.9567	15.7633	19.1033	826.333	825.667	941.333	839.897	827.471
55938	55938	Apom	0	0	0	0	0	0	0	0	0.15	0	0	0	0	0	0	0	0	0.18	0	0	0	0	0	0	0	0	1	0	0	0	0	0	0	0	0	1.03412	0	0.05	0	0	0.06	0	0	0.333333	0	0	1.00178
18407	18407	Orm3	0	0	0	0.45	0.11	0	0	0.04	0	0	0	0	0.58	0.13	0	0	0.05	0	0	0	0	1	2	0	0	1	0	0	0	0	0.968453	1.9602	0	0	1.01567	0	0	0.0133333	0.186667	0	0.0166667	0.236667	0	0.333333	1	0	1.00178
56324	56324	Stam2	17.19	16.39	16.78	20.86	20.64	18.91	19.05	18.58	19.13	21.29	20.04	20.37	26.77	26.18	24.52	23.22	22.75	23.65	997	925	990	1219	1204	1107	1161	1082	1073	1013.91	950.72	998.219	1180.54	1180.04	1073.87	1113.42	1098.95	1109.62	16.7867	18.92	20.1367	20.5667	23.2067	25.8233	970.667	1105.33	1176.67	986.142	1107.97
18020	18020	Nfatc2ip	8.94	8.86	8.42	7.91	7.92	8.62	7.81	9.35	8.24	11.07	10.84	10.22	10.15	10.05	11.18	9.51	11.44	10.19	417	410	401	372	370	406	385	437	377	424.072	421.4	404.329	360.264	362.636	393.85	369.22	443.848	389.865	8.74	8.46667	8.15	10.71	10.38	10.46	409.333	399.667	382.667	416.394	400.713
15958	15958	Ifit2	7.52	7.34	6.93	8.87	8.05	8.89	8.63	8.73	8.53	9.32	8.97	8.42	11.38	10.21	11.53	10.51	10.69	10.54	402	393	381	483	433	484	492	463	445	408.818	403.928	384.163	467.763	424.382	469.516	471.835	470.255	460.185	7.26333	8.63	8.60333	8.90333	10.58	11.04	392	466.667	466.667	398.113	467.832
209039	209039	Tns2	0.57	0.35	0.47	0.42	0.47	0.62	0.41	0.38	0.44	0.7	0.43	0.57	0.55	0.6	0.81	0.49	0.47	0.54	38	23	31	28	32	41	28	25	29	38.6445	23.6395	31.2574	27.1167	31.3631	39.773	26.8524	25.3917	29.9896	0.463333	0.41	0.503333	0.566667	0.5	0.653333	30.6667	27.3333	33.6667	31.4834	28.0499
68861	68861	Dipk2a	3.03	2.7	2.95	3.49	3.45	3.53	3.44	2.9	3.03	3.75	3.3	3.58	4.49	4.38	4.57	4.19	3.55	3.74	168	149	166	195	192	197	201	161	165	170.849	153.143	167.378	188.848	188.179	191.104	192.762	163.523	170.63	2.89333	3.12333	3.49	3.54333	3.82667	4.48	161	175.667	194.667	163.511	176.314
16398	16398	Itga2	0.06	0.08	0.05	0.03	0.05	0.02	0.05	0.03	0.05	0.07	0.09	0.06	0.04	0.06	0.02	0.06	0.04	0.06	6	8	5	3	5	2	5	3	5	6.10176	8.22244	5.04151	2.90536	4.90049	1.94015	4.79507	3.04701	5.17062	0.0633333	0.0433333	0.0333333	0.0733333	0.0533333	0.04	6.33333	4.33333	3.33333	7.10916	5.00891
22772	22772	Zic2	0.02	0.02	0.02	0	0	0.02	0.02	0	0	0.03	0.03	0.03	0	0	0.03	0.03	0	0	1	1	1	0	0	1	1	0	0	1.01696	1.02781	1.0083	0	0	0.970074	0.959014	0	0	0.02	0.00666667	0.00666667	0.03	0.01	0.01	1	0.333333	0.333333	1.01559	1.00178
246190	246190	Otoa	0	0	0	0	0	0.06	0	0	0	0	0	0	0	0	0.08	0	0	0	0	0	0	0	0	3	0	0	0	0	0	0	0	0	2.91022	0	0	0	0	0	0.02	0	0	0.0266667	0	0	1	0	0
28028	28028	Mrpl50	13.74	12.43	12.72	12.53	14.48	13.06	12.77	12.34	11.95	17.02	15.2	15.45	16.08	18.36	16.94	15.56	15.11	14.78	376	339	353	344	396	360	368	338	321	382.377	348.426	355.93	333.148	388.119	349.226	352.917	343.296	331.954	12.9633	12.3533	13.3567	15.89	15.15	17.1267	356	342.333	366.667	361.552	343.611
224171	224171	Cip2a	25	25.49	22.84	28.54	27.35	27.28	23.4	24.36	22.63	30.96	31.18	27.74	36.64	34.69	35.39	28.51	29.82	27.98	1393	1414	1293	1601	1528	1529	1375	1358	1239	1416.63	1453.32	1303.73	1550.49	1497.59	1483.24	1318.64	1379.28	1281.28	24.4433	23.4633	27.7233	29.96	28.77	35.5733	1366.67	1324	1552.67	1388.32	1326.36
15284	15284	Hlx	9.37	8.72	9.14	9.44	10.41	10.68	8.7	9.04	8.75	11.61	10.67	11.1	12.12	13.2	13.86	10.6	11.07	10.82	263	244	260	266	292	302	257	254	241	267.461	250.785	262.158	257.608	286.188	292.962	246.467	257.98	249.224	9.07667	8.83	10.1767	11.1267	10.83	13.06	255.667	250.667	286.667	259.992	251.447
11861	11861	Arl4a	2.48	2.95	2.73	2.98	2.63	2.17	2.71	3.05	2.62	3.07	3.61	3.32	3.83	3.34	2.82	3.3	3.73	3.24	127	150	142	154	135	112	146	156	132	129.154	154.171	143.179	149.142	132.313	108.648	140.016	158.444	136.504	2.72	2.79333	2.59333	3.33333	3.42333	3.33	139.667	144.667	133.667	142.183	145.258
18779	18779	Pla2r1	0	0.01	0	0	0	0	0.01	0.01	0.01	0	0.01	0	0	0	0	0.01	0.01	0.02	0	1	0	0	0	0	1	1	1	0	1.02781	0	0	0	0	0.959014	1.01567	1.03412	0.00333333	0.01	0	0.00333333	0.0133333	0	0.333333	1	0	1.01559	1.00178
70625	70625	Med26	4.01	4.75	4.78	4.76	4.58	4.63	4.61	4.82	4.08	4.97	5.81	5.81	6.11	5.81	6	5.61	5.9	5.05	167	197	202	199	191	194	202	201	167	169.832	202.478	203.677	192.722	187.199	188.194	193.721	204.15	172.699	4.51333	4.50333	4.65667	5.53	5.52	5.97333	188.667	190	194.667	191.947	190.338
210293	210293	Dock10	11.25	12.29	11.94	10.88	10.87	11.46	10.7	10.8	11.06	13.93	15.04	14.5	13.97	13.78	14.86	13.04	13.22	13.67	1229	1355	1343	1210	1205	1275	1243	1202	1203	1249.84	1392.68	1354.15	1171.83	1181.02	1236.84	1192.05	1220.84	1244.05	11.8267	10.8533	11.07	14.49	13.31	14.2033	1309	1216	1230	1329.41	1218.17
72113	72113	Adck1	8.86	8.96	7.55	9.84	10.07	9.39	7.97	8.47	7.76	10.97	10.96	9.17	12.63	12.77	12.18	9.71	10.37	9.59	294	284	244	328	330	321	276	286	262	298.986	291.897	246.026	317.652	323.432	311.394	264.688	290.482	270.941	8.45667	8.06667	9.76667	10.3667	9.89	12.5267	274	274.667	326.333	278.273	275.49
245944	245944	Vps54	9.15	8.64	8.62	10.12	9.87	10.38	9	8.86	9.46	11.33	10.57	10.47	12.99	12.51	13.46	10.96	10.85	11.69	526	507	516	591	575	603	555	512	544	534.921	521.097	520.284	572.355	563.556	584.954	532.253	520.023	562.564	8.80333	9.10667	10.1233	10.79	11.1667	12.9867	516.333	537	589.667	525.062	537.957
70920	70920	Tex47	0	0	0	0	0	0	0	0.01	0	0	0.01	0	0.01	0.01	0	0	0.01	0	0	1	0	1	1	0	0	2	0	0	1.02781	0	0.968453	0.980098	0	0	2.03134	0	0	0.00333333	0	0.00333333	0.00333333	0.00666667	0.333333	0.666667	0.666667	1.01559	1.00178
102631940	102631940	Gm13149	0	0	0.89	0	0	2.23	0.84	0	0	0	0	1.08	0	0	2.89	1.03	0	0	0	0	1	0	0	2.61	1	0	0	0	0	1.0083	0	0	2.91022	0.959014	0	0	0.296667	0.28	0.743333	0.36	0.343333	0.963333	0.333333	0.333333	0.87	1.01559	1.00178
233806	233806	Tmem159	20.01	22.54	20.8	18.45	17.59	16.65	21.52	19.53	19.55	24.78	27.57	25.26	23.68	22.31	21.59	26.22	23.9	24.16	339	380	355	313	297	284	383	332	325	344.75	390.566	357.947	303.126	291.089	275.501	367.302	337.202	336.09	21.1167	20.2	17.5633	25.87	24.76	22.5267	358	346.667	298	363.583	347.618
18708	18708	Pik3r1	1.65	1.84	1.53	2.18	2.12	2.06	1.71	1.59	1.79	2.04	2.25	1.86	2.8	2.68	2.67	2.09	1.95	2.21	166	185	157	222	214	209	182	161	178	168.815	190.144	158.303	214.996	209.741	202.745	174.541	163.523	184.074	1.67333	1.69667	2.12	2.05	2.08333	2.71667	169.333	173.667	215	172.651	174.31
18221	18221	Nudc	298.17	297.88	291.92	273.28	287.95	279.44	303.56	285.29	319.57	369.28	364.36	354.51	350.83	365.21	362.45	369.89	349.25	395.05	4731	4717	4684	4333	4540	4462	5063	4522	4964	4811.24	4848.16	4722.88	4196.31	4449.64	4328.47	4855.49	4592.86	5133.39	295.99	302.807	280.223	362.717	371.397	359.497	4710.67	4849.67	4445	4784.47	4858.64
114643	114643	Oas1c	4.67	4.52	4.34	4.19	4.91	4.25	5.61	4.97	5.4	5.79	5.52	5.27	5.38	6.23	5.51	6.84	6.08	6.68	118	108	105	102	116	102	145	119	131	120.001	111.003	105.872	98.7822	113.691	98.9475	139.057	120.865	135.47	4.51	5.32667	4.45	5.52667	6.53333	5.70667	110.333	131.667	106.667	112.731	132.235
51810	51810	Hnrnpu	90.14	93.1	95.44	86.79	85.23	85.39	87.57	92.04	89.23	111.64	113.87	115.91	111.42	108.1	110.75	106.7	112.67	110.31	7140.46	7283.22	7615.09	7057.38	6898.16	6946	7335.12	7285.23	6991.18	7262.11	7486.54	7679.23	6835.34	6761.69	6738.13	7035.33	7400.17	7230.6	92.8933	89.6133	85.8033	113.807	109.893	110.09	7346.26	7203.84	6967.18	7461.57	7216.83
20353	20353	Sema4c	4.91	5.4	4.91	4.18	4.86	4.16	4.66	4.48	4.87	6.08	6.61	5.96	5.36	6.17	5.4	5.68	5.49	6.02	269	299	278	241	272	229	272	249	267	273.562	307.314	280.308	233.397	266.587	222.147	260.852	252.902	276.111	5.07333	4.67	4.4	6.21667	5.73	5.64333	282	262.667	247.333	286.398	263.468
232413	232413	Clec12a	2.23	3.37	3.79	3.14	2.81	2.48	2.9	1.78	2.93	2.76	4.12	4.6	4.03	3.56	3.22	3.53	2.18	3.63	65	98	112	92	82	73	89	52	84	66.1024	100.725	112.93	89.0976	80.368	70.8154	85.3522	52.8148	86.8664	3.13	2.53667	2.81	3.82667	3.11333	3.60333	91.6667	75	82.3333	93.4347	75.1336
271377	271377	Zbtb11	6.58	6.87	7	7.23	7.65	7.85	6.79	7.17	6.85	8.15	8.41	8.5	9.28	9.7	10.18	8.27	8.77	8.47	481	501	518	532	558	579	527	532	497	489.158	514.931	522.3	515.217	546.894	561.673	505.4	540.336	513.96	6.81667	6.93667	7.57667	8.35333	8.50333	9.72	500	518.667	556.333	507.797	519.925
72047	72047	Ddx42	21.96	21.93	21.04	21.31	20.63	21.48	19.78	20.9	22.05	27.2	26.82	25.55	27.36	26.16	27.86	24.1	25.59	27.25	1184	1184	1154	1189	1138	1195	1143	1127	1191	1204.08	1216.92	1163.58	1151.49	1115.35	1159.24	1096.15	1144.66	1231.64	21.6433	20.91	21.14	26.5233	25.6467	27.1267	1174	1153.67	1174	1192.31	1156.06
100039953	100039953	Gfy	0.04	0.04	0.12	0.04	0	0	0	0.08	0.13	0.05	0.05	0.15	0.05	0	0	0	0.1	0.16	1	1	3	1	0	0	0	2	3	1.01696	1.02781	3.0249	0.968453	0	0	0	2.03134	3.10237	0.0666667	0.07	0.0133333	0.0833333	0.0866667	0.0166667	1.66667	1.66667	0.333333	2.03119	2.00356
76799	76799	Tmem234	51.14	53.34	53.06	54.6	56.19	51.18	56.49	55.95	58.35	63.33	65.25	64.44	70.09	71.27	66.38	68.83	68.49	72.13	964	1004	1016.96	1015	1053	965	1119	1047	1073	980.35	1031.92	1025.44	982.979	1032.04	936.121	1073.14	1063.41	1109.62	52.5133	56.93	53.99	64.34	69.8167	69.2467	994.987	1079.67	1011	1010.52	1081.92
383295	383295	Ypel5	29.89	30.81	28.59	28.1	27.63	27.34	28.62	27.13	27.99	37.02	37.69	34.72	36.07	35.05	35.46	34.87	33.21	34.6	865	887	837	817	797	797	871	786	794	879.671	911.664	843.948	791.226	781.138	773.149	835.301	798.316	821.095	29.7633	27.9133	27.69	36.4767	34.2267	35.5267	863	817	803.667	876.458	818.455
56194	56194	Prpf40a	32.36	30.39	32.24	37.73	38.52	36.24	33.9	35.1	33.53	40.07	37.17	39.15	48.44	48.85	47	41.3	42.97	41.45	2839	2693	2883	3351	3390	3255	3145	3074	2896	2887.15	2767.88	2906.93	3245.28	3322.53	3157.59	3016.1	3122.17	2994.82	31.6633	34.1767	37.4967	38.7967	41.9067	48.0967	2805	3038.33	3332	2848.74	3044.41
94091	94091	Trim11	4.17	4.73	3.64	6.2	6.64	7.99	4.77	4.37	6.13	5.17	5.79	4.43	7.96	8.42	10.37	5.81	5.35	7.58	130	151	116	208	196	235	167	149	176	132.205	155.199	116.963	201.438	192.099	227.967	160.155	151.335	182.006	4.18	5.09	6.94333	5.13	6.24667	8.91667	132.333	164	213	135.074	164.292
74143	74143	Opa1	23.64	22.18	22.64	29.51	28.92	27.11	25.51	25.1	27.04	29.27	27.13	27.5	37.88	36.67	35.16	31.08	30.72	33.42	1877	1756.39	1796	2415	2330.99	2246.02	2136.29	2028.98	2066.34	1908.83	1805.85	1810.91	2338.81	2284.61	2179.76	2049.41	2060.79	2137.53	22.82	25.8833	28.5133	27.9667	31.74	36.57	1809.8	2077.2	2330.67	1838.23	2081.7
74412	74412	Gle1	45.46	43.74	43.96	45.94	49.98	47.48	51.04	49.18	48.99	56.3	53.51	53.38	58.98	63.4	61.59	62.19	60.2	60.56	1938	1859	1903	1970	2137	2040	2294	2101	2053	1970.87	1910.69	1918.8	1907.85	2094.47	1978.95	2199.98	2133.92	2123.06	44.3867	49.7367	47.8	54.3967	60.9833	61.3233	1900	2149.33	2049	1929.63	2153.83
234366	234366	Gatad2a	30.59	30.13	31.84	29.11	28.6	27.95	28.1	28.64	28.63	37.88	36.85	38.67	37.37	36.27	36.25	34.24	35.06	35.39	1488	1471	1591	1435	1407	1384	1453	1422	1382	1513.24	1511.9	1604.21	1389.73	1379	1342.58	1393.45	1444.28	1429.16	30.8533	28.4567	28.5533	37.8	34.8967	36.63	1516.67	1419	1408.67	1540.66	1421.53
234723	234723	Txnl4b	2.61	2.83	3.44	3.43	3.57	2.59	3.58	3.73	2.83	3.23	3.46	4.17	4.4	4.53	3.36	4.37	4.56	3.5	63	68	84	83	86	63	91	90	67	64.0685	69.8908	84.6973	80.3816	84.2884	61.1146	87.2703	91.4103	69.2863	2.96	3.38	3.19667	3.62	4.14333	4.09667	71.6667	82.6667	77.3333	73.1228	83.1479
11789	11789	Apc	2.77	2.67	2.54	3.12	3.59	3.17	2.76	2.67	2.95	3.43	3.26	3.09	4	4.55	4.12	3.37	3.26	3.64	456	439	431	515	593	520	469	440	468	463.734	451.207	434.578	498.753	581.198	504.438	449.777	446.895	483.97	2.66	2.79333	3.29333	3.26	3.42333	4.22333	442	459	542.667	448.893	459.818
11840	11840	Arf1	300.83	297.55	303.72	212.98	223.17	218.51	216.88	216.2	206.8	372.57	363.95	368.85	273.41	283.05	283.41	264.27	264.67	255.65	6843	6751	7001	4855	5066	5004	5193	4920	4614	6959.06	6938.72	7059.12	4701.84	4965.17	4854.25	4980.16	4997.1	4771.45	300.7	213.293	218.22	368.457	261.53	279.957	6865	4909	4975	6972.06	4917.74
75914	75914	Exoc6b	11.15	10.7	10.68	12.65	13.12	12.45	11.25	10.95	11.08	13.81	13.09	12.96	16.24	16.64	16.14	13.7	13.4	13.69	874	828	854	997	1025	985	932	859	853	888.823	851.023	861.09	965.547	1004.6	955.522	893.801	872.46	882.108	10.8433	11.0933	12.74	13.2867	13.5967	16.34	852	881.333	1002.33	865.286	883.571
231798	231798	Lrch4	13.12	12.59	12.99	14.43	13.97	14.48	14.03	14.62	13.04	16.25	15.4	15.77	18.53	17.72	18.77	17.1	17.89	16.12	536	511	536	576	566	600	601	567	523	545.091	525.209	540.45	557.829	554.735	582.044	576.367	575.885	540.847	12.9	13.8967	14.2933	15.8067	17.0367	18.34	527.667	563.667	580.667	536.234	565.005
20333	20333	Sec22b	39.6	38.43	38	37.76	39.02	39.45	35.72	36.88	34.42	49.04	47.01	46.15	48.48	49.49	51.17	43.52	45.15	42.55	910	881	885	870	895	913	864	848	776	925.434	905.497	892.347	842.554	877.187	885.677	828.588	861.288	802.48	38.6767	35.6733	38.7433	47.4	43.74	49.7133	892	829.333	892.667	905.91	831.479
268490	268490	Lsm12	50.04	51.15	47.48	43.48	45.47	44.92	44.91	47.7	48.2	61.97	62.57	57.66	55.81	57.67	58.26	54.72	58.39	59.59	1150	1187	1195	1024	1125	1079	1159	1214	1126	1169.5	1220.01	1204.92	991.695	1102.61	1046.71	1111.5	1233.02	1164.42	49.5567	46.9367	44.6233	60.7333	57.5667	57.2467	1177.33	1166.33	1076	1196.37	1169.08
224661	224661	Slc26a8	0.05	0.03	0	0.04	0.03	0.03	0.02	0.04	0	0.06	0.03	0	0.05	0.03	0.04	0.03	0.05	0	3	1	0	1	1	2	1	2	0	3.05088	1.02781	0	0.968453	0.980098	1.94015	0.959014	2.03134	0	0.0266667	0.02	0.0333333	0.03	0.0266667	0.04	1.33333	1	1.33333	2.03119	1.00178
435766	435766	Tnni3k	0.19	0.06	0.12	0.14	0.06	0.06	0.12	0.16	0.19	0.23	0.08	0.15	0.18	0.08	0.08	0.14	0.19	0.24	6	2	4	6	2	2	4	5	6	6.10176	2.05561	4.03321	5.81072	1.9602	1.94015	3.83606	5.07835	6.20475	0.123333	0.156667	0.0866667	0.153333	0.19	0.113333	4	5	3.33333	4.06238	5.00891
19265	19265	Ptprcap	0.12	0	0	0	0	0	0.23	0.12	0	0.15	0	0	0	0	0	0.28	0.15	0	1	0	0	0	0	0	2	1	0	1.01696	0	0	0	0	0	1.91803	1.01567	0	0.04	0.116667	0	0.05	0.143333	0	0.333333	1	0	1.01559	1.00178
69573	69573	Hilpda	48.15	49.45	51.8	42.33	45.29	41.51	46.88	42.61	41.34	59.63	60.49	62.91	54.35	57.45	53.84	57.12	52.16	51.1	499	512	541	436	462	432	509	440	418	507.463	526.236	545.491	422.245	452.805	419.072	488.138	446.895	432.264	49.8	43.61	43.0433	61.01	53.46	55.2133	517.333	455.667	443.333	526.078	456.812
107351	107351	Kank1	0	0.02	0	0	0	0	0	0	0	0	0.03	0	0	0	0	0	0	0	0	1	0	0	0	0	0	0	0	0	1.02781	0	0	0	0	0	0	0	0.00666667	0	0	0.01	0	0	0.333333	0	0	1.01559	0
22192	22192	Ube2m	119.02	119.21	131.27	115.41	128.3	125.3	127.04	129.32	129.97	147.41	145.82	159.42	148.16	162.73	162.52	154.8	158.31	160.66	1671	1656	1837	1596	1784	1750	1883	1823	1784	1699.34	1702.05	1852.25	1545.65	1748.49	1697.63	1805.82	1851.57	1844.88	123.167	128.777	123.003	150.883	157.923	157.803	1721.33	1830	1710	1748.85	1833.26
13371	13371	Dio2	0	0	0	0	0	0	0.01	0	0.01	0	0	0	0	0	0	0.01	0	0.01	0	0	0	0	0	0	1	0	1	0	0	0	0	0	0	0.959014	0	1.03412	0	0.00666667	0	0	0.00666667	0	0	0.666667	0	0	1.00178
56706	56706	Ccnl1	31.35	32.93	31.85	27.85	28.32	28.94	28.22	31.95	32.56	38.83	40.28	38.68	35.75	35.92	37.54	34.39	39.12	40.25	1803	1860	1848	1555	1570	1638	1639	1873	1839	1833.58	1911.72	1863.34	1505.94	1538.75	1588.98	1571.82	1902.35	1901.75	32.0433	30.91	28.37	39.2633	37.92	36.4033	1837	1783.67	1587.67	1865.65	1787.18
12279	12279	C9	0.63	0.45	0.69	0.55	0.79	0.74	0.46	0.75	0.78	0.78	0.55	0.84	0.71	1	0.96	0.56	0.91	0.96	17	12	19	15	21	20	13	20	20	17.2883	12.3337	19.1577	14.5268	20.582	19.4015	12.4672	20.3134	20.6825	0.59	0.663333	0.693333	0.723333	0.81	0.89	16	17.6667	18.6667	16.2495	18.0321
230996	230996	9430015G10Rik	11.75	10.8	10.78	12.67	12.28	13.48	12.48	12.44	12.97	14.55	13.21	13.09	16.26	15.58	17.49	15.2	15.23	16.04	401	371	377	432	416	462	451	427	440	407.801	381.316	380.13	418.372	407.721	448.174	432.515	433.691	455.015	11.11	12.63	12.81	13.6167	15.49	16.4433	383	439.333	436.667	388.973	440.784
67573	67573	Loxl4	0.01	0.01	0	0.01	0.01	0	0	0	0	0.02	0.02	0	0.02	0.02	0	0	0	0	1	1	0	1	1	0	0	0	0	1.01696	1.02781	0	0.968453	0.980098	0	0	0	0	0.00666667	0	0.00666667	0.0133333	0	0.0133333	0.666667	0	0.666667	1.01559	0
85305	85305	Kars	253.96	245.89	257.22	271.04	273.9	263.81	275.3	270.83	273.91	314.52	300.77	312.37	347.95	347.39	342.17	335.45	331.55	338.61	6919	6687	7095	7417	7452	7252	7875	7389	7325	7036.35	6872.94	7153.9	7183.01	7303.69	7034.97	7552.23	7504.78	7574.96	252.357	273.347	269.583	309.22	335.203	345.837	6900.33	7529.67	7373.67	7008.62	7543.41
68468	68468	Ly6g6c	0.4	0.2	0.1	0.4	0.1	0.2	0.29	0.1	0.21	0.5	0.25	0.12	0.52	0.13	0.26	0.35	0.12	0.25	4	2	1	4	1	2	3	1	2	4.06784	2.05561	1.0083	3.87381	0.980098	1.94015	2.87704	1.01567	2.06825	0.233333	0.2	0.233333	0.29	0.24	0.303333	2.33333	2	2.33333	3.04678	2.00356
268697	268697	Ccnb1	134.84	131.29	127.02	150.01	151.6	147.45	134.24	133.23	136.55	167	160.59	154.26	192.57	192.28	191.25	163.57	163.1	168.81	4125.49	4005.54	3942.79	4609.47	4641.49	4545.38	4327.07	4081.93	4102.94	4195.98	4117.39	3975.73	4464.57	4549.61	4409.95	4150.61	4145.96	4243.01	131.05	134.673	149.687	160.617	165.16	192.033	4024.61	4170.65	4598.78	4087.77	4178.43
623131	623131	Prr19	0	0	0	0.07	0	0	0	0	0	0	0	0	0.09	0	0	0	0	0	0	0	0	1	0	0	0	0	0	0	0	0	0.968453	0	0	0	0	0	0	0	0.0233333	0	0	0.03	0	0	0.333333	0	0
100044193	100044193	Gm20939	0.89	0.79	0.61	0.77	0.8	0.8	0.76	0.73	0.98	1.11	0.97	0.74	0.99	1.02	1.03	0.92	0.9	1.22	59.8	52.86	41.21	51.97	54	53.67	53.32	49.15	64.73	61.0176	54.4737	42.3487	50.3595	52.9253	52.384	51.7867	50.7835	67.2181	0.763333	0.823333	0.79	0.94	1.01333	1.01333	51.29	55.7333	53.2133	52.8109	56.0998
192169	192169	Ufsp2	77.11	80.26	82.62	88.91	87.92	87.49	89.24	83.8	82.53	95.5	98.17	100.34	114.14	111.51	113.47	108.74	102.59	102.02	1567	1624	1700	1808	1781	1791	1904	1701	1644	1593.58	1669.16	1714.11	1750.96	1745.55	1737.4	1825.96	1727.65	1700.1	79.9967	85.19	88.1067	98.0033	104.45	113.04	1630.33	1749.67	1793.33	1656.43	1753.12
78885	78885	Coro7	22.02	20.31	20.64	23.4	25.3	24.18	22.37	23.31	23.15	27.27	24.84	25.07	30.04	32.09	31.37	27.26	28.53	28.62	1066	980	1015	1140	1229	1180	1142	1131	1102	1084.08	1007.25	1023.43	1104.04	1204.54	1144.69	1095.19	1148.72	1139.6	20.99	22.9433	24.2933	25.7267	28.1367	31.1667	1020.33	1125	1183	1036.92	1127
21885	21885	Tle1	4.58	3.81	4.19	4.36	4.35	4.94	3.6	3.93	4.11	5.67	4.65	5.09	5.59	5.52	6.4	4.38	4.81	5.07	172	146	161	171	172	193	154	158	161	174.917	150.06	162.337	165.605	168.577	187.224	147.688	160.476	166.494	4.19333	3.88	4.55	5.13667	4.75333	5.83667	159.667	157.667	178.667	162.495	158.281
54127	54127	Rps28	3073.13	3329.37	3360.57	2987.39	2926.66	2937.75	3369.7	3288.33	3169.89	3806.01	4072.42	4081.19	3835.09	3711.91	3810.36	4105.96	4025.56	3918.55	4900	5373	5189	4439	4184	4667	5466	5054	4733	4983.11	5522.4	5232.08	4298.96	4100.73	4527.33	5241.97	5133.2	4894.51	3254.36	3275.97	2950.6	3986.54	4016.69	3785.79	5154	5084.33	4430	5234.37	5094.06
13178	13178	Dck	6.43	6.83	7.2	7.6	7.05	7.77	6.37	6.6	6.37	7.96	8.35	8.74	9.76	8.94	10.08	7.76	8.08	7.87	269	285	306	320	296	328	281	277	262	273.562	292.925	308.54	309.905	290.109	318.184	269.483	281.341	270.941	6.82	6.44667	7.47333	8.35	7.90333	9.59333	286.667	273.333	314.667	291.476	274.488
21426	21426	Tfec	1.14	0.98	0.79	0.31	0.85	0.76	1.11	0.82	0.82	1.41	1.2	0.96	0.4	1.08	0.99	1.36	1	1.01	30	25	20	7	19	19	28	20	18	30.5088	25.6951	20.166	6.77917	18.6219	18.4314	26.8524	20.3134	18.6142	0.97	0.916667	0.64	1.19	1.12333	0.823333	25	22	15	25.3899	22.0392
96935	96935	Susd4	0	0	0	0.02	0	0	0	0	0	0	0	0	0.03	0	0	0	0	0	0	0	0	1	0	0	0	0	0	0	0	0	0.968453	0	0	0	0	0	0	0	0.00666667	0	0	0.01	0	0	0.333333	0	0
394432	394432	Ugt1a7c	8.57	6.85	7.59	9.17	8.23	9.49	7.95	8.63	8.05	10.62	8.37	9.21	11.77	10.43	12.3	9.69	10.57	9.95	389.71	310.26	350.23	419.3	375.1	434.66	381.1	393.32	359.61	396.614	319.648	353.914	406.75	368.517	421.982	366.343	400.174	372.285	7.67	8.21	8.96333	9.4	10.07	11.5	350.067	378.01	409.687	356.474	379.675
433064	433064	Gm17748	0	0	0	0	0	0	0	0.23	0	0	0	0	0	0	0	0	0.28	0	0	0	0	0	0	0	0	1.05	0	0	0	0	0	0	0	0	2.03134	0	0	0.0766667	0	0	0.0933333	0	0	0.35	0	0	1.00178
56726	56726	Sh3bgrl	160.31	148.79	156.96	193.36	191.01	190.26	175.31	182.87	179.41	198.54	182	190.62	248.23	242.26	246.78	213.61	223.87	221.79	6172	5711	6135	7485	7370	7382	7114	7054	6788	6276.68	5869.8	6185.93	7248.87	7223.32	7161.08	6822.42	7164.53	7019.63	155.353	179.197	191.543	190.387	219.757	245.757	6006	6985.33	7412.33	6099.66	6998.44
52250	52250	Reep1	0.04	0.06	0.06	0.06	0.02	0.04	0.04	0.04	0.04	0.05	0.07	0.07	0.07	0.02	0.05	0.04	0.05	0.05	2	3	3	3	1	2	2	2	2	2.03392	3.08342	3.0249	2.90536	0.980098	1.94015	1.91803	2.03134	2.06825	0.0533333	0.04	0.04	0.0633333	0.0466667	0.0466667	2.66667	2	2	3.04678	2.00356
242484	242484	D630039A03Rik	0	0	0	0	0	0.03	0	0	0	0	0	0	0	0	0.03	0	0	0	0	0	0	0	0	1	0	0	0	0	0	0	0	0	0.970074	0	0	0	0	0	0.01	0	0	0.01	0	0	0.333333	0	0
234023	234023	Arglu1	11.08	11.52	11.02	15.01	13.87	14.39	12.92	13.4	14.05	13.72	14.09	13.38	19.27	17.59	18.67	15.74	16.41	17.37	239	246	239	323	299	314	292	288	295	243.053	252.84	240.984	312.81	293.049	304.603	280.032	292.513	305.067	11.2067	13.4567	14.4233	13.73	16.5067	18.51	241.333	291.667	312	245.774	292.52
270109	270109	Pcnx2	0.02	0.03	0	0	0.01	0	0	0	0	0.02	0.04	0	0	0.02	0	0	0	0	1	2	0	0	1	0	0	0	0	1.01696	2.05561	0	0	0.980098	0	0	0	0	0.0166667	0	0.00333333	0.02	0	0.00666667	1	0	0.333333	1.01559	0
230126	230126	Shb	0.94	0.76	0.74	0.8	1	0.83	0.74	0.89	0.58	1.17	0.93	0.9	1.03	1.26	1.08	0.9	1.09	0.71	35	28	28	30	37	31	29	33	21	35.5936	28.7786	28.2324	29.0536	36.2636	30.0723	27.8114	33.5171	21.7166	0.813333	0.736667	0.876667	1	0.9	1.12333	30.3333	27.6667	32.6667	31.4834	28.0499
209462	209462	Hace1	4.07	4.48	4	4.07	3.98	5.16	4.19	3.83	4.17	5.04	5.48	4.86	5.23	5.05	6.69	5.1	4.68	5.15	208	216	204	202	200	256	212	193	201	211.528	222.006	205.694	195.627	196.02	248.339	203.311	196.024	207.859	4.18333	4.06333	4.40333	5.12667	4.97667	5.65667	209.333	202	219.333	213.275	202.36
381352	381352	Mamdc4	0.07	0.05	0.09	0.14	0.11	0.07	0.12	0.05	0.07	0.09	0.07	0.11	0.18	0.14	0.09	0.14	0.07	0.09	4	3	5	8	6	4	7	3	4	4.06784	3.08342	5.04151	7.74762	5.88059	3.88029	6.7131	3.04701	4.1365	0.07	0.08	0.106667	0.09	0.1	0.136667	4	4.66667	6	4.06238	5.00891
98386	98386	Lbr	22.56	22.27	23.61	23.8	23.83	24.36	22.1	22.59	22.74	27.94	27.24	28.68	30.56	30.22	31.6	26.93	27.65	28.11	1114	1097	1185	1183	1181	1214	1151	1118	1104	1132.89	1127.5	1194.84	1145.68	1157.5	1177.67	1103.82	1135.52	1141.67	22.8133	22.4767	23.9967	27.9533	27.5633	30.7933	1132	1124.33	1192.67	1149.65	1127
22163	22163	Tnfrsf4	0.23	0.23	0.23	0.31	0.08	0.15	0.21	0.14	0.23	0.29	0.28	0.28	0.4	0.1	0.2	0.25	0.17	0.28	3	3	3	4	1	2	3	2	3	3.05088	3.08342	3.0249	3.87381	0.980098	1.94015	2.87704	2.03134	3.10237	0.23	0.193333	0.18	0.283333	0.233333	0.233333	3	2.66667	2.33333	3.04678	3.00534
78757	78757	Rictor	8.64	8.51	8.42	9.98	9.43	10.31	9.15	8.98	9.66	10.69	10.41	10.23	12.81	11.96	13.37	11.15	10.99	11.95	1183	1162	1174	1379	1300	1424	1324	1234	1305	1203.06	1194.31	1183.75	1335.5	1274.13	1381.38	1269.73	1253.34	1349.53	8.52333	9.26333	9.90667	10.4433	11.3633	12.7133	1173	1287.67	1367.67	1191.29	1290.29
19272	19272	Ptprk	0	0	0	0	0.02	0	0	0	0	0	0	0	0	0.03	0	0	0	0	0	0	0	0	1	0	0	0	0	0	0	0	0	0.980098	0	0	0	0	0	0	0.00666667	0	0	0.01	0	0	0.333333	0	0
69216	69216	Svbp	24.41	23.62	22.78	17.74	19.85	20.13	23.33	25.09	20.79	30.23	28.9	27.67	22.77	25.18	26.11	28.43	30.72	25.7	158	154	148	113	125	131	158	162	132	160.68	158.282	149.229	109.435	122.512	127.08	151.524	164.539	136.504	23.6033	23.07	19.24	28.9333	28.2833	24.6867	153.333	150.667	123	156.402	151.269
258381	258381	Olfr460	0	0.1	0	0.11	0.21	0.1	0.12	0.31	0.32	0	0.13	0	0.14	0.26	0.13	0.15	0.38	0.39	0	1	0	2	3	1	3	3	3	0	1.02781	0	1.93691	2.94029	0.970074	2.87704	3.04701	3.10237	0.0333333	0.25	0.14	0.0433333	0.306667	0.176667	0.333333	3	2	1.01559	3.00534
110094	110094	Phka2	16.19	16.1	16.27	16.48	17.16	16.91	15.45	15.61	17.28	20.05	19.69	19.76	21.16	21.76	21.93	18.82	19.11	21.36	1557.81	1605.93	1575.07	1594.04	1642.34	1779.4	1562.47	1586.64	1738.35	1584.42	1650.66	1589.08	1544.68	1610.3	1726.73	1498.94	1611.87	1798.34	16.1867	16.1133	16.85	19.8333	19.7633	21.6167	1579.6	1629.15	1671.93	1604.64	1632.9
13360	13360	Dhcr7	15.1	13.87	15.45	18.28	16.89	16.49	14.51	15.84	14.68	18.7	16.97	18.77	23.47	21.42	21.39	17.68	19.39	18.15	506	470	532	624	577	565	516	541	490	514.582	483.069	536.416	604.314	565.516	548.092	494.851	549.477	506.721	14.8067	15.01	17.22	18.1467	18.4067	22.0933	502.667	515.667	588.667	510.844	516.919
12649	12649	Chek1	11.29	10.89	12.36	14.71	13.99	14.04	13.18	13.58	12.91	13.98	13.32	15.01	18.88	17.75	18.21	16.07	16.63	15.96	549	535	608	718	688	688	673	668	615	558.311	549.876	613.047	695.349	674.307	667.411	645.416	678.467	635.986	11.5133	13.2233	14.2467	14.1033	16.22	18.28	564	652	698	572.795	653.161
213989	213989	Tmem82	0.04	0	0.07	0	0.04	0	0	0	0.11	0.05	0	0.09	0	0.05	0	0	0	0.14	1	0	2	0	1	0	0	0	3	1.01696	0	2.0166	0	0.980098	0	0	0	3.10237	0.0366667	0.0366667	0.0133333	0.0466667	0.0466667	0.0166667	1	1	0.333333	1.01559	1.00178
14134	14134	Fcnb	0	0.09	0	0	0.09	0	0	0	0	0	0.11	0	0	0.11	0	0	0	0	0	1	0	0	1	0	0	0	0	0	1.02781	0	0	0.980098	0	0	0	0	0.03	0	0.03	0.0366667	0	0.0366667	0.333333	0	0.333333	1.01559	0
56790	56790	Supt20	47.53	49.17	46.38	47.99	49.16	50.54	49.35	46.6	49.69	58.86	60.15	56.33	61.6	62.35	65.55	60.14	57.05	61.43	1903	1995	1920	1957	2004	2044	2109	1884	1990	1935.28	2050.47	1935.94	1895.26	1964.12	1982.83	2022.56	1913.52	2057.91	47.6933	48.5467	49.23	58.4467	59.54	63.1667	1939.33	1994.33	2001.67	1970.25	1998.55
171166	171166	Mcoln3	7.32	8.13	7.97	9.11	7.9	9.43	7.72	8.26	7.72	9.07	9.94	9.68	11.7	10.01	12.24	9.41	10.11	9.54	299	331	325	381	323	382	328	336	298	304.071	340.204	327.698	368.98	316.572	370.568	314.557	341.265	308.169	7.80667	7.9	8.81333	9.56333	9.68667	11.3167	318.333	320.667	362	323.975	321.572
50933	50933	Uchl3	104.7	96.76	97.69	93.95	89.02	86.38	97.89	93.77	91.35	129.67	118.35	118.63	120.61	112.9	112.04	119.28	114.79	112.92	1008	932	951	899	843	835	989	899	859	1025.1	957.915	958.895	870.639	826.222	810.011	948.465	913.087	888.313	99.7167	94.3367	89.7833	122.217	115.663	115.183	963.667	915.667	859	979.033	917.632
77053	77053	Sun1	13.27	14.8	14.07	15.67	14.88	15.25	14.45	13.57	15.1	16.44	18.1	17.09	20.11	18.87	19.78	17.6	16.61	18.67	735.99	800	795	860	820	844	845.04	747	818	748.483	822.244	801.6	832.869	803.68	818.742	811.326	758.705	845.914	14.0467	14.3733	15.2667	17.21	17.6267	19.5867	776.997	803.347	841.333	789.117	805.432
219148	219148	Fam167a	0	0.02	0.02	0	0	0	0	0	0	0	0.02	0.02	0	0	0	0	0	0	0	1	1	0	0	0	0	0	0	0	1.02781	1.0083	0	0	0	0	0	0	0.0133333	0	0	0.0133333	0	0	0.666667	0	0	1.01559	0
15944	15944	Irgm1	3.51	2.92	2.61	3.13	2.74	3.08	3.66	3.16	3.35	4.35	3.57	3.17	4.02	3.48	4	4.46	3.87	4.14	104	86	76	90	81	91	111	92	97	105.764	88.3913	76.6309	87.1607	79.3879	88.2767	106.451	93.4416	100.31	3.01333	3.39	2.98333	3.69667	4.15667	3.83333	88.6667	100	87.3333	90.3879	100.178
216227	216227	Slc17a8	0.07	0.09	0.09	0.15	0.13	0.2	0.09	0.13	0.11	0.09	0.11	0.11	0.19	0.16	0.26	0.11	0.16	0.14	4	5	5	8	7	11	5	7	6	4.06784	5.13903	5.04151	7.74762	6.86068	10.6708	4.79507	7.10969	6.20475	0.0833333	0.11	0.16	0.103333	0.136667	0.203333	4.66667	6	8.66667	5.07797	6.01069
67338	67338	Rffl	23.14	24.49	23.51	22.68	23.35	23.14	23.65	23.58	23.77	28.66	29.95	28.55	29.11	29.61	30.02	28.82	28.86	29.38	1120.19	1179.14	1152.09	1100.83	1129.61	1119.18	1204.66	1136.79	1126.64	1140.01	1212.81	1162.57	1066.27	1107.51	1086.48	1155.61	1154.82	1165.46	23.7133	23.6667	23.0567	29.0533	29.02	29.58	1150.47	1156.03	1116.54	1168.95	1159.06
20823	20823	Ssb	159.65	157.68	156.66	170.78	173.55	172.65	170.7	169.18	174.55	197.72	192.87	190.25	219.24	220.12	223.94	207.99	207.11	215.78	4266.33	4203.38	4245.52	4581.12	4636.49	4648.5	4805.34	4526.09	4579.4	4339.37	4320.89	4281.25	4437.45	4544.71	4509.87	4609.02	4597.94	4736.29	157.997	171.477	172.327	193.613	210.293	221.1	4238.41	4636.94	4622.04	4305.1	4645.26
353155	353155	Gjd3	0	0	0	0	0	0	0.05	0.02	0.02	0	0	0	0	0	0	0.05	0.03	0.03	0	0	0	0	0	0	2	1	1	0	0	0	0	0	0	1.91803	1.01567	1.03412	0	0.03	0	0	0.0366667	0	0	1.33333	0	0	2.00356
231659	231659	Gcn1	17.25	17.02	16.87	19.22	18.98	19.2	18.73	19.61	18.87	21.36	20.82	20.49	24.68	24.07	24.9	22.82	24	23.33	2161	2125	2150	2429	2393	2426	2477	2465	2328	2197.65	2184.09	2167.85	2352.37	2345.37	2353.4	2375.48	2503.63	2407.44	17.0467	19.07	19.1333	20.89	23.3833	24.55	2145.33	2423.33	2416	2179.47	2428.32
56219	56219	Extl1	3.76	3.97	3.88	3.76	3.5	3.54	4.19	3.43	3.58	4.66	4.86	4.71	4.83	4.44	4.6	5.11	4.2	4.43	209	223	223	214	199	202	252	195	202	212.545	229.201	224.851	207.249	195.039	195.955	241.671	198.056	208.893	3.87	3.73333	3.6	4.74333	4.58	4.62333	218.333	216.333	205	222.415	217.387
13096	13096	Cyp2c37	0	0.35	0.13	0.22	0.39	0.26	0.08	0.22	0.18	0	0.42	0.16	0.28	0.49	0.33	0.1	0.26	0.22	0	8	3	5	9	6	2	5	4	0	8.22244	3.0249	4.84226	8.82088	5.82044	1.91803	5.07835	4.1365	0.16	0.16	0.29	0.193333	0.193333	0.366667	3.66667	3.66667	6.66667	4.06238	4.00713
26922	26922	Mecr	37.2	36.11	37.53	43.55	41.11	40.98	39.14	44.55	40.56	46.07	44.17	45.58	55.91	52.14	53.16	47.7	54.54	50.14	643	615	648	737	684	699	698	761	683	653.905	632.1	653.379	713.75	670.387	678.081	669.392	772.925	706.307	36.9467	41.4167	41.88	45.2733	50.7933	53.7367	635.333	714	706.667	645.918	715.272
105511	105511	Fam170b	0	0	0	0	0	0	0	0.09	0	0	0	0	0	0	0	0	0.12	0	0	0	0	0	0	0	0	2	0	0	0	0	0	0	0	0	2.03134	0	0	0.03	0	0	0.04	0	0	0.666667	0	0	1.00178
79565	79565	Mettl27	2.56	2.02	2.5	2.58	3.19	2.12	2.02	2.44	1.99	3.17	2.47	3.04	3.32	4.04	2.75	2.47	2.99	2.46	94	73	94	97	118	79	78	90	71	95.5943	75.0298	94.7804	93.9399	115.652	76.6358	74.8031	91.4103	73.4228	2.36	2.15	2.63	2.89333	2.64	3.37	87	79.6667	98	88.3567	80.1425
117934532	117934532	Gm48552	0	0.09	0	0.09	0.09	0	0.26	0.18	0	0	0.11	0	0.12	0.12	0	0.31	0.22	0	0	1	0	1	1	0	3	2	0	0	1.02781	0	0.968453	0.980098	0	2.87704	2.03134	0	0.03	0.146667	0.06	0.0366667	0.176667	0.08	0.333333	1.66667	0.666667	1.01559	2.00356
20437	20437	Siah1a	5.51	5.59	5.17	5.69	6.27	6.03	5.24	5.51	6.72	6.83	6.84	6.27	7.31	7.96	7.83	6.38	6.75	8.31	214.95	201.72	205.91	228.99	230.79	238.76	207.68	212.97	245.76	218.646	207.617	207.71	221.776	226.403	231.848	199.475	216.338	254.395	5.42333	5.82333	5.99667	6.64667	7.14667	7.7	207.527	222.137	232.847	211.244	223.397
23984	23984	Pde10a	1.16	1.15	1.12	1.19	1.18	1.27	1.16	1.29	1.42	1.44	1.41	1.36	1.53	1.49	1.65	1.41	1.58	1.76	230.03	226.9	225.03	238.2	234.48	253.19	240.79	255.72	275.6	234.918	233.312	227.876	231.46	230.323	246.399	231.122	260.011	285.418	1.14333	1.29	1.21333	1.40333	1.58333	1.55667	227.32	257.37	241.957	231.556	258.46
56032	56032	Nprl2	15.48	15.35	15.56	14.51	13.92	16.66	14.69	13.43	12.54	19.18	18.77	18.9	18.63	17.66	21.61	17.9	16.45	15.51	268	270	275	253	240	290	269	231	216	272.545	277.508	277.283	245.019	235.223	281.321	257.975	234.62	223.371	15.4633	13.5533	15.03	18.95	16.62	19.3	271	238.667	261	275.226	239.426
216805	216805	Flcn	24.37	25.49	23.93	23.84	23.71	25.01	21.59	24.23	26.12	30.18	31.18	29.07	30.6	30.07	32.44	26.31	29.67	32.29	1059	1100	1054	1050	1045	1104	998	1045	1113	1076.96	1130.59	1062.75	1016.88	1024.2	1070.96	957.096	1061.37	1150.98	24.5967	23.98	24.1867	30.1433	29.4233	31.0367	1071	1052	1066.33	1087.7	1053.87
103140	103140	Gstt3	7.07	6.54	6.39	6.88	7.41	7.55	7.35	6.45	6.14	8.76	8	7.76	8.84	9.4	9.8	8.95	7.89	7.59	169	156	155	165	177	182	185	154	144	171.866	160.338	156.287	159.795	173.477	176.553	177.418	156.413	148.914	6.66667	6.64667	7.28	8.17333	8.14333	9.34667	160	161	174.667	162.495	161.287
68270	68270	Dnaaf1	0	0	0.03	0	0	0	0	0.03	0	0	0	0.04	0	0	0	0	0.03	0	0	0	1.15	0	0	0	0	1.04	0	0	0	2.0166	0	0	0	0	2.03134	0	0.01	0.01	0	0.0133333	0.01	0	0.383333	0.346667	0	1.01559	1.00178
13713	13713	Elk3	4.17	4.41	4.82	5.15	4.72	5.16	4.99	4.28	3.56	5.17	5.4	5.85	6.61	5.99	6.7	6.08	5.24	4.41	248	262	290	310	283	309	314	255	209	252.206	269.285	292.407	300.22	277.368	299.753	301.13	258.996	216.132	4.46667	4.27667	5.01	5.47333	5.24333	6.43333	266.667	259.333	300.667	271.164	260.463
14829	14829	Grpr	0.03	0	0	0	0	0	0	0	0	0.04	0	0	0	0	0	0	0	0	1	0	0	0	0	0	0	0	0	1.01696	0	0	0	0	0	0	0	0	0.01	0	0	0.0133333	0	0	0.333333	0	0	1.01559	0
195046	195046	Nlrp1a	0.01	0.07	0.07	0.03	0.04	0.06	0.07	0.04	0.09	0.02	0.09	0.09	0.04	0.06	0.07	0.08	0.05	0.11	1	4.92	5	2	3	4	5	3.04	6	1.01696	5.13903	5.04151	1.93691	2.94029	3.88029	4.79507	4.06268	6.20475	0.05	0.0666667	0.0433333	0.0666667	0.08	0.0566667	3.64	4.68	3	4.06238	5.00891
14387	14387	Gaa	76.65	75.54	78.77	63.19	66.24	64.46	69.39	68.3	69.71	94.93	92.4	95.66	81.12	84.02	83.6	84.55	83.61	86.18	3755	3688	3923	3117	3258	3186	3586	3361	3361	3818.69	3790.55	3955.57	3018.67	3193.16	3090.65	3439.02	3413.67	3475.69	76.9867	69.1333	64.63	94.33	84.78	82.9133	3788.67	3436	3187	3848.09	3442.12
226844	226844	Flvcr1	31.76	33.6	31.61	23.69	27.48	26.94	26.37	28.84	27.46	39.34	41.1	38.39	30.42	34.86	34.94	32.13	35.31	33.95	630	682	667	556	583	608	596	601	582	640.685	700.963	672.537	538.46	571.397	589.805	571.572	610.418	601.86	32.3233	27.5567	26.0367	39.61	33.7967	33.4067	659.667	593	582.333	670.292	594.056
13122	13122	Cyp7a1	0	0	0	0	0	0	0	0.02	0	0	0	0	0	0	0	0	0.02	0	0	0	0	0	0	0	0	1	0	0	0	0	0	0	0	0	1.01567	0	0	0.00666667	0	0	0.00666667	0	0	0.333333	0	0	1.00178
15194	15194	Htt	16.77	17.41	17.42	19.51	19.95	19.13	18.33	18.91	17.93	20.76	21.29	21.15	25.05	25.3	24.81	22.33	23.15	22.16	2222	2216	2274	2658	2676	2595	2519	2419	2334	2259.69	2277.62	2292.88	2574.15	2622.74	2517.34	2415.76	2456.91	2413.65	17.2	18.39	19.53	21.0667	22.5467	25.0533	2237.33	2424	2643	2272.9	2428.32
67138	67138	Herc6	2.49	2.2	2.51	2.55	1.8	2.16	2.33	2.31	2.74	3.08	2.69	3.05	3.27	2.29	2.81	2.84	2.82	3.39	188	166	193	194	137	165	186	175	204	191.189	170.616	194.602	187.88	134.273	160.062	178.377	177.742	210.961	2.4	2.46	2.17	2.94	3.01667	2.79	182.333	188.333	165.333	185.854	189.337
13170	13170	Dbp	2.2	2.86	2.56	3.01	2.85	4.14	2.5	2.77	2.39	2.73	3.49	3.11	3.86	3.61	5.37	3.05	3.39	2.95	42.39	54.52	51.2	55.49	56.37	80.19	52.91	50.04	47.42	43.7293	56.5293	52.4317	54.2333	55.8656	78.576	50.8277	51.7992	49.638	2.54	2.55333	3.33333	3.11	3.13	4.28	49.37	50.1233	64.0167	50.7797	51.0908
216760	216760	Mfap3	3.13	3.36	3.38	4.07	3.8	4.45	3.98	3.44	3.54	3.87	4.11	4.1	5.23	4.82	5.77	4.85	4.21	4.38	209	223	227	281	259	298	276	228	235	212.545	229.201	228.884	272.135	253.845	289.082	264.688	231.573	243.019	3.29	3.65333	4.10667	4.02667	4.48	5.27333	219.667	246.333	279.333	223.431	247.44
241764	241764	L3mbtl1	0.02	0.04	0.03	0.04	0.01	0.04	0.03	0.04	0	0.02	0.05	0.03	0.05	0.02	0.05	0.03	0.05	0	1	4.01	3.06	5.17	1	5	3.02	3.71	0	1.01696	5.13903	4.03321	5.81072	0.980098	4.85037	3.83606	4.06268	0	0.03	0.0233333	0.03	0.0333333	0.0266667	0.04	2.69	2.24333	3.72333	3.04678	3.00534
56221	56221	Ccl24	0.49	0	0.43	0.33	0.39	0.44	0.25	0.66	0.07	0.6	0	0.53	0.42	0.5	0.56	0.31	0.81	0.08	5	0	4	3	4	4	4	7	1	5.0848	0	4.03321	2.90536	3.92039	3.88029	3.83606	7.10969	1.03412	0.306667	0.326667	0.386667	0.376667	0.4	0.493333	3	4	3.66667	3.04678	4.00713
319675	319675	Cep295	4.28	4.25	4.17	5.17	4.96	5.04	4.58	4.32	5.04	5.3	5.2	5.06	6.63	6.3	6.53	5.58	5.29	6.24	485	486	486	603	566	601	547	500	580	493.226	499.514	490.035	583.977	554.735	583.014	524.581	507.835	599.792	4.23333	4.64667	5.05667	5.18667	5.70333	6.48667	485.667	542.333	590	493.579	543.967
19367	19367	Rad9a	17.11	15.75	14.55	16.19	15.66	15.11	17.15	17.69	16.26	21.19	19.26	17.67	20.78	19.86	19.6	20.89	21.66	20.1	453.29	416.08	390.87	430.33	414.59	403.31	478.34	469.09	422.7	461.7	428.595	394.246	417.403	406.74	391.91	459.368	477.365	437.435	15.8033	17.0333	15.6533	19.3733	20.8833	20.08	420.08	456.71	416.077	427.565	457.814
29873	29873	Cspg5	0	0.04	0	0.02	0.02	0	0.04	0	0	0	0.05	0	0.02	0.02	0	0.04	0	0	0	2	0	1	1	0	2	0	0	0	2.05561	0	0.968453	0.980098	0	1.91803	0	0	0.0133333	0.0133333	0.0133333	0.0166667	0.0133333	0.0133333	0.666667	0.666667	0.666667	1.01559	1.00178
69660	69660	Tmbim1	14.6	15.13	14.06	14.6	14.75	15.17	13.79	13.59	13.99	18.08	18.51	17.08	18.74	18.71	19.68	16.8	16.64	17.3	445	460	435	447	450	466	443	415	419	452.547	472.791	438.611	432.898	441.044	452.054	424.843	421.503	433.298	14.5967	13.79	14.84	17.89	16.9133	19.0433	446.667	425.667	454.333	453.971	426.759
666331	666331	LOC666331	0.1	0	0	0	0.1	0	0.37	0.1	0	0.12	0	0	0	0.13	0	0.45	0.12	0	1	0	0	0	1	0	1	1	0	1.01696	0	0	0	0.980098	0	0.959014	1.01567	0	0.0333333	0.156667	0.0333333	0.04	0.19	0.0433333	0.333333	0.666667	0.333333	1.01559	1.00178
629595	629595	Gm6988	714.14	870.89	828.51	781.65	795.75	811.78	866.96	873.37	765.41	884.44	1065.26	1006.17	1003.44	1009.26	1052.9	1056.39	1069.18	946.18	2177.86	2670.06	2491	2285.49	2273.83	2470.11	2727.56	2607.11	2227.1	2214.94	2745.27	2511.68	2213.88	2228.74	2397.05	2616.19	2648.87	2304.03	804.513	835.247	796.393	985.29	1023.92	1021.87	2446.31	2520.59	2343.14	2485.16	2525.49
19359	19359	Rad23b	48.95	49.79	47.66	46.24	45.77	46.03	44.9	46.66	47.1	60.62	60.9	57.88	59.36	58.05	59.7	54.71	57.12	58.23	2610	2646	2582	2482	2450	2474	2525	2494	2470	2654.27	2719.57	2603.43	2403.7	2401.24	2399.96	2421.51	2533.08	2554.29	48.8	46.22	46.0133	59.8	56.6867	59.0367	2612.67	2496.33	2468.67	2653.75	2501.45
16832	16832	Ldhb	0	0	0.07	0.07	0	0.07	0.06	0	0	0	0	0.08	0.08	0	0.1	0.08	0	0	0	0	1	1	0	1	1	0	0	0	0	1.0083	0.968453	0	0.970074	0.959014	0	0	0.0233333	0.02	0.0466667	0.0266667	0.0266667	0.06	0.333333	0.333333	0.666667	1.01559	1.00178
75985	75985	Rab30	1.14	0.98	1.04	1.18	1.15	1.05	1.16	0.65	1.25	1.41	1.2	1.26	1.52	1.45	1.37	1.41	0.79	1.54	38	29	29	43	43	40	37	28	39	38.6445	29.8064	29.2407	41.6435	42.1442	38.8029	35.4835	28.4388	40.3308	1.05333	1.02	1.12667	1.29	1.24667	1.44667	32	34.6667	42	32.499	35.0623
16992	16992	Lta	4.32	4.82	5.18	1.89	2.08	2.06	4.29	3.35	4.23	5.36	5.9	6.29	2.43	2.64	2.67	5.23	4.11	5.23	71	79	86	31	34	34	74	55	68	72.2042	81.1966	86.7139	30.022	33.3233	32.9825	70.967	55.8618	70.3204	4.77333	3.95667	2.01	5.85	4.85667	2.58	78.6667	65.6667	33	80.232	66.1176
69376	69376	Zpbp2	0	0	0	0.13	0.07	0.07	0	0	0	0	0	0	0.17	0.08	0.09	0	0	0	0	0	0	2	1	1	0	0	0	0	0	0	1.93691	0.980098	0.970074	0	0	0	0	0	0.09	0	0	0.113333	0	0	1.33333	0	0
75600	75600	Calml4	0.12	0	0.12	0	0	0	0	0	0	0.15	0	0.15	0	0	0	0	0	0	1	0	1	0	0	0	0	0	0	1.01696	0	1.0083	0	0	0	0	0	0	0.08	0	0	0.1	0	0	0.666667	0	0	1.01559	0
29856	29856	Smtn	33.03	31.88	33.7	30.02	28.74	29.87	31.15	31.3	31.45	40.9	39	40.93	38.54	36.45	38.74	37.96	38.32	38.88	1526	1469	1582	1395	1330	1390	1517	1449	1426	1551.88	1509.85	1595.13	1350.99	1303.53	1348.4	1454.82	1471.71	1474.66	32.87	31.3	29.5433	40.2767	38.3867	37.91	1525.67	1464	1371.67	1549.8	1466.61
68948	68948	Fam216a	30.24	26.81	27.78	28.17	28	27.38	25.9	26.78	25.68	37.45	32.79	33.74	36.16	35.51	35.51	31.56	32.79	31.74	486.65	430.62	452.21	453.11	447.91	443.51	438.19	430.66	404.62	495.26	442.984	456.761	439.677	439.084	430.713	421.007	437.754	418.82	28.2767	26.12	27.85	34.66	32.03	35.7267	456.493	424.49	448.177	464.127	425.757
18817	18817	Plk1	60.73	61.04	59.81	63.78	65.16	64.66	58.5	57.32	57.51	75.22	74.66	72.63	81.88	82.64	83.86	71.29	70.17	71.09	1764	1768	1762	1860	1893	1892	1790	1667	1640	1793.92	1817.16	1776.63	1801.32	1855.32	1835.38	1716.63	1693.12	1695.96	60.5267	57.7767	64.5333	74.17	70.85	82.7933	1764.67	1699	1881.67	1792.52	1702.03
74694	74694	Tbc1d30	0.23	0.15	0.2	0.3	0.36	0.26	0.19	0.14	0.17	0.29	0.19	0.24	0.39	0.45	0.33	0.24	0.17	0.21	19	13	17	25	29	22	17	12	14	19.3222	13.3615	17.1411	24.2113	28.4228	21.3416	16.3032	12.188	14.4777	0.193333	0.166667	0.306667	0.24	0.206667	0.39	16.3333	14.3333	25.3333	17.2651	15.0267
98256	98256	Kmo	0.06	0.06	0.03	0.06	0.03	0.03	0	0	0.03	0.07	0.07	0.04	0.08	0.04	0.04	0	0	0.04	2	2	1	2	1	1	0	0	1	2.03392	2.05561	1.0083	1.93691	0.980098	0.970074	0	0	1.03412	0.05	0.01	0.04	0.06	0.0133333	0.0533333	1.66667	0.333333	1.33333	2.03119	1.00178
100900	100900	Hscb	44.11	46.22	43.98	43.97	46.2	42.78	45.86	49.04	43.03	54.63	56.54	53.41	56.45	58.6	55.48	55.88	60.03	53.19	331	348	331	326	338	319	357	364	312	336.614	357.676	333.748	315.716	331.273	309.453	342.368	369.704	322.647	44.77	45.9767	44.3167	54.86	56.3667	56.8433	336.667	344.333	327.667	342.255	345.615
14325	14325	Ftl1	15026.8	15266.6	15553.9	13380.8	13999.5	13384.6	14042.2	14226.2	14157.9	18610.3	18673.8	18889.1	17177.7	17755.7	17360.3	17110.4	17415.6	17501.6	152317	154595	158838	134729	139842	136346	149225	143644	139976	154900	158894	160157	130479	137059	132266	143110	145895	144753	15282.4	14142.1	13588.3	18724.4	17342.5	17431.2	155250	144282	136972	157671	144539
69742	69742	Tm2d2	25.9	24.74	27.29	24.25	25.35	21.73	23.88	26.21	20.35	32.08	30.26	33.14	31.14	32.15	28.19	29.1	32.08	25.16	385	367	410	360	374	325	373	389	296	391.53	377.205	413.404	348.643	366.556	315.274	357.712	395.096	306.101	25.9767	23.48	23.7767	31.8267	28.78	30.4933	387.333	352.667	353	394.051	353.629
667373	667373	Ifit1bl1	0	0	0	0	0	0	0.03	0	0	0	0	0	0	0	0	0.04	0	0	0	0	0	0	0	0	1	0	0	0	0	0	0	0	0	0.959014	0	0	0	0.01	0	0	0.0133333	0	0	0.333333	0	0	1.00178
69094	69094	Tmem160	54.16	60.19	60.69	47.83	55.37	50.55	53.12	64.93	54.67	67.08	73.62	73.71	61.4	70.23	65.56	64.72	79.48	67.58	425	471	476	370	424	398	435	505	417	432.208	484.096	479.952	358.327	415.561	386.089	417.171	512.913	431.23	58.3467	57.5733	51.25	71.47	70.5933	65.73	457.333	452.333	397.333	465.142	453.807
22591	22591	Xpc	6.24	6.04	6.47	7.03	7.2	6.82	6.44	6.03	6.71	7.73	7.39	7.86	9.02	9.14	8.84	7.85	7.38	8.29	316	305	333	358	366	348	344	306	334	321.359	313.481	335.764	346.706	358.716	337.586	329.901	310.795	345.397	6.25	6.39333	7.01667	7.66	7.84	9	318	328	357.333	322.959	328.584
15482	15482	Hspa1l	1.75	2.03	1.47	1.8	2.52	2.48	2.1	2.15	2.03	2.16	2.49	1.79	2.31	3.2	3.21	2.56	2.63	2.51	56.03	65.06	48.02	58	80.99	80.15	71.05	69.03	64.03	57.9667	67.8352	49.4068	56.1702	79.3879	78.576	69.049	71.0969	67.2181	1.75	2.09333	2.26667	2.14667	2.56667	2.90667	56.37	68.0367	73.0467	57.8889	69.1229
19261	19261	Sirpa	35.56	36.87	36.55	42.51	39.99	41.12	35.93	35.46	34.05	44.04	45.1	44.39	54.57	50.72	53.33	43.78	43.41	42.09	1840	1926	1945	2225	2083	2176	1985	1846	1757	1871.21	1979.55	1961.15	2154.81	2041.54	2110.88	1903.64	1874.93	1816.96	36.3267	35.1467	41.2067	44.51	43.0933	52.8733	1903.67	1862.67	2161.33	1933.69	1866.32
110351	110351	Rap1gap	3.3	3.52	3.16	2.82	3.1	2.76	3.04	2.72	3.36	4.09	4.31	3.84	3.62	3.93	3.57	3.7	3.33	4.15	145	154	141	125	137	122	141	120	145	147.459	158.282	142.171	121.057	134.273	118.349	135.221	121.88	149.948	3.32667	3.04	2.89333	4.08	3.72667	3.70667	146.667	135.333	128	149.292	136.242
225884	225884	Gstp3	0.32	0	0	0.14	0.17	0	0.15	0	0	0.4	0	0	0.19	0.21	0	0.19	0	0	2	0	0	1	1	0	1	0	0	2.03392	0	0	0.968453	0.980098	0	0.959014	0	0	0.106667	0.05	0.103333	0.133333	0.0633333	0.133333	0.666667	0.333333	0.666667	1.01559	1.00178
16391	16391	Irf9	4.89	4.4	4.72	4.66	5.27	5.09	4.9	4.51	5.15	6.06	5.38	5.73	5.98	6.68	6.61	5.97	5.52	6.37	162	144	158	155	174	169	171	148	165	164.748	148.004	159.312	150.11	170.537	163.942	163.991	150.319	170.63	4.67	4.85333	5.00667	5.72333	5.95333	6.42333	154.667	161.333	166	157.417	162.289
17060	17060	Blnk	41.43	41.27	43.3	34.42	38.85	35.45	41.77	36.04	36.53	51.31	50.48	52.59	44.18	49.27	45.98	50.9	44.12	45.16	932	926	987	776	872	803	989	811	806	947.807	951.748	995.194	751.519	854.645	778.969	948.465	823.708	833.504	42	38.1133	36.24	51.46	46.7267	46.4767	948.333	868.667	817	963.799	870.548
102182	102182	Prmt9	7.86	8.36	8.35	9.42	9.83	9.45	9.3	8.47	8.16	9.73	10.23	10.14	12.09	12.47	12.25	11.33	10.36	10.08	269	285	282	312	315	302	320	270	259	273.562	292.925	284.341	302.157	308.731	292.962	306.884	274.231	267.838	8.19	8.64333	9.56667	10.0333	10.59	12.27	278.667	283	309.667	283.351	283.504
434377	434377	Zfp560	0.45	0.47	0.42	0.5	0.5	0.48	0.44	0.43	0.38	0.55	0.57	0.51	0.64	0.64	0.62	0.54	0.52	0.47	24	25	23	28	28	26	25	24	20	24.407	25.6951	23.1909	27.1167	27.4427	25.2219	23.9753	24.3761	20.6825	0.446667	0.416667	0.493333	0.543333	0.51	0.633333	24	23	27.3333	24.3743	23.041
18744	18744	Pja1	13.86	15.61	14.36	15.8	15.59	13.83	14.76	14.35	14.53	17.17	19.1	17.44	20.29	19.77	17.94	17.98	17.56	17.96	517	566	537	576	572	512	578	518	524	525.768	581.738	541.458	557.829	560.616	496.678	554.31	526.117	541.881	14.61	14.5467	15.0733	17.9033	17.8333	19.3333	540	540	553.333	548.421	540.962
66096	66096	Lamtor4	0	0	0	0.12	0	0.23	0.11	0	0.12	0	0	0	0.15	0	0.3	0.13	0	0.15	0	0	0	1	0	2	1	0	1	0	0	0	0.968453	0	1.94015	0.959014	0	1.03412	0	0.0766667	0.116667	0	0.0933333	0.15	0	0.666667	1	0	1.00178
240442	240442	Adnp2	10.63	9.82	10.61	15.4	14.9	15.23	12.57	10.45	10.38	13.17	12.01	12.89	19.76	18.9	19.76	15.32	12.79	12.83	714	653	715	1011	985	996	880	707	680	726.11	671.157	720.936	979.106	965.396	966.193	843.932	718.079	703.204	10.3533	11.1333	15.1767	12.69	13.6467	19.4733	694	755.667	997.333	704.822	757.347
668173	668173	Pex10	20.81	23.01	21.7	22.87	23.33	22.46	23.08	22.96	22.22	25.77	28.15	26.36	29.36	29.58	29.13	28.12	28.1	27.47	425	469	449	468	475	462	496	469	445	432.208	482.041	452.727	453.236	465.546	448.174	475.671	476.349	460.185	21.84	22.7533	22.8867	26.76	27.8967	29.3567	447.667	470	468.333	454.986	470.837
17141	17141	Magea5	0	0	0.06	0	0	0	0	0	0	0	0	0.07	0	0	0	0	0	0	0	0	1	0	0	0	0	0	0	0	0	1.0083	0	0	0	0	0	0	0.02	0	0	0.0233333	0	0	0.333333	0	0	1.01559	0
14056	14056	Ezh2	57.07	56.81	56.66	55.08	56.32	56.82	55.88	54.92	56.09	70.68	69.49	68.81	70.71	71.43	73.7	68.09	67.24	69.33	2012	1993	2021	1952	1982	1999	2078	1938	1939	2046.12	2048.42	2037.78	1890.42	1942.55	1939.18	1992.83	1968.37	2005.17	56.8467	55.63	56.0733	69.66	68.22	71.9467	2008.67	1985	1977.67	2040.33	1988.54
79264	79264	Krit1	2.49	2.47	2.59	3.94	3.36	3.14	2.71	2.79	2.77	3.08	3.02	3.15	5.06	4.27	4.08	3.31	3.41	3.43	211	208	221	340	286	267	242	237	231	214.579	213.784	222.835	329.274	280.308	259.01	232.081	240.714	238.883	2.51667	2.75667	3.48	3.08333	3.38333	4.47	213.333	236.667	297.667	217.337	237.422
28006	28006	Washc2	57.85	55.34	53.63	62.2	60.11	58.59	55.76	56.33	58.44	71.65	67.69	65.13	79.85	76.24	75.99	67.95	68.96	72.24	3448	3274	3260	3711	3605	3515	3513	3356	3418	3506.48	3365.04	3287.06	3593.93	3533.25	3409.81	3369.02	3408.59	3534.64	55.6067	56.8433	60.3	68.1567	69.7167	77.36	3327.33	3429	3610.33	3379.9	3435.11
16904	16904	Gzmm	0.33	0.21	0.4	0.6	0.34	0.27	0.76	0.47	0.5	0.41	0.26	0.48	0.78	0.43	0.35	0.92	0.58	0.62	5	2	6	9	5	4	10	7	6	5.0848	2.05561	6.04981	8.71607	4.90049	3.88029	9.59014	7.10969	6.20475	0.313333	0.576667	0.403333	0.383333	0.706667	0.52	4.33333	7.66667	6	5.07797	8.01425
381411	381411	Accsl	0	0.03	0	0.03	0.06	0.03	0.04	0	0	0	0.04	0	0.04	0.07	0.04	0.05	0	0	0	1	0	1	2	1	1	0	0	0	1.02781	0	0.968453	1.9602	0.970074	0.959014	0	0	0.01	0.0133333	0.04	0.0133333	0.0166667	0.05	0.333333	0.333333	1.33333	1.01559	1.00178
666501	666501	Gm8137	0.12	0	0.14	0.14	0.15	0	0.27	0.14	0	0.15	0	0.17	0.19	0.19	0	0.33	0.17	0	0.44	0	0.5	0.5	0.5	0	1	0.5	0	1.01696	0	1.0083	0.968453	0.980098	0	0.959014	1.01567	0	0.0866667	0.136667	0.0966667	0.106667	0.166667	0.126667	0.313333	0.5	0.333333	1.01559	1.00178
110033	110033	Kif22	60.96	57.57	52.47	58.44	59.73	56.56	55.44	58.31	57.17	75.5	70.42	63.73	75.02	75.76	73.36	67.56	71.38	70.67	1650	1552	1439	1590	1620	1540	1580	1578	1517	1677.98	1595.15	1450.95	1539.84	1587.76	1493.91	1515.24	1602.73	1568.77	57	56.9733	58.2433	69.8833	69.87	74.7133	1547	1558.33	1583.33	1571.12	1561.78
71241	71241	Dmrtc2	0	0	0	0.05	0	0.05	0.05	0	0	0	0	0	0.06	0	0.06	0.06	0	0	0	0	0	1	0	1	1	0	0	0	0	0	0.968453	0	0.970074	0.959014	0	0	0	0.0166667	0.0333333	0	0.02	0.04	0	0.333333	0.666667	0	1.00178
111173	111173	Erc1	2.39	2.16	2.43	2.84	2.99	2.64	2.32	2.44	2.41	2.96	2.64	2.95	3.64	3.79	3.42	2.83	2.99	2.98	298	258	307	356	358	337.06	306.94	300	297.05	303.054	265.174	309.549	344.769	350.875	327.885	294.417	304.701	308.169	2.32667	2.39	2.82333	2.85	2.93333	3.61667	287.667	301.33	350.353	292.491	302.538
14085	14085	Fah	0.15	0.15	0.15	0.05	0.15	0.15	0.34	0.15	0.16	0.19	0.19	0.18	0.07	0.2	0.2	0.42	0.19	0.19	3	3	3	1	3	3	7	3	3	3.05088	3.08342	3.0249	0.968453	2.94029	2.91022	6.7131	3.04701	3.10237	0.15	0.216667	0.116667	0.186667	0.266667	0.156667	3	4.33333	2.33333	3.04678	5.00891
68153	68153	Gtf2e2	84.62	86.69	86.72	85.65	88.19	83.62	87.54	82.79	81.02	104.8	106.04	105.32	109.96	111.86	108.46	106.66	101.35	100.15	1640	1675	1710	1654	1694	1628	1788	1603	1541	1667.81	1721.57	1724.2	1601.82	1660.29	1579.28	1714.72	1628.12	1593.59	86.01	83.7833	85.82	105.387	102.72	110.093	1675	1644	1658.67	1701.12	1646.93
226412	226412	R3hdm1	37.19	37.21	38.24	36.83	36.56	37.01	36.48	38.9	37.46	46.06	45.52	46.44	47.27	46.37	48	44.45	47.62	46.3	2406	2397	2511	2404	2398	2422	2497	2524	2393	2446.81	2463.65	2531.85	2328.16	2350.27	2349.52	2394.66	2563.55	2474.66	37.5467	37.6133	36.8	46.0067	46.1233	47.2133	2438	2471.33	2408	2476.02	2476.4
396184	396184	Flrt1	0	0	0	0	0	0.01	0	0	0	0	0	0	0	0	0.02	0	0	0	0	0	0	0	0	1	0	0	0	0	0	0	0	0	0.970074	0	0	0	0	0	0.00333333	0	0	0.00666667	0	0	0.333333	0	0
17174	17174	Masp1	0	0	0.03	0	0	0	0.03	0	0	0	0	0.03	0	0	0	0.03	0	0	0	0	1	0	0	0	1	0	0	0	0	1.0083	0	0	0	0.959014	0	0	0.01	0.01	0	0.01	0.01	0	0.333333	0.333333	0	1.01559	1.00178
68212	68212	Tmbim4	59.68	61.12	58.53	51.7	57.02	54.78	58.8	53.64	57.9	73.91	74.76	71.08	66.37	72.31	71.06	71.65	65.66	71.58	458	469	451	392	428	422	472	409	432	465.768	482.041	454.744	379.633	419.482	409.371	452.655	415.409	446.742	59.7767	56.78	54.5	73.25	69.63	69.9133	459.333	437.667	414	467.173	438.78
67855	67855	Asprv1	0.85	1.71	1.21	0.96	1.34	0.64	1.27	1.07	1.8	1.06	2.09	1.47	1.23	1.7	0.82	1.54	1.31	2.22	16	32	23	18	25	12	25	20	33	16.2714	32.8898	23.1909	17.4321	24.5024	11.6409	23.9753	20.3134	34.1261	1.25667	1.38	0.98	1.54	1.69	1.25	23.6667	26	18.3333	24.3743	26.0463
18148	18148	Npm1	2810.27	2809.96	2842.37	2595.77	2590.97	2551.26	2838.05	2781.66	2782.79	3480.47	3437.1	3451.87	3332.35	3286.16	3309.07	3458.15	3405.29	3440.03	46707.5	46606.8	47741	43142.2	42836.9	42744.9	49530.4	46175.6	45304	47500.2	47902.9	48137.3	41781.9	41984.4	41465.8	47500.9	46899.6	46850	2820.87	2800.83	2579.33	3456.48	3434.49	3309.19	47018.4	47003.3	42908	47752.2	47087.7
231002	231002	Plekhn1	17.58	20.52	20.06	16.55	15.64	16.44	15.45	15.74	16	21.77	25.1	24.36	21.25	19.84	21.32	18.82	19.27	19.78	503	585	581	475	447	473	465	450	449	511.531	601.266	585.823	460.015	438.104	458.845	445.941	457.051	464.322	19.3867	15.73	16.21	23.7433	19.29	20.8033	556.333	454.667	465	565.686	455.811
320655	320655	Pgap3	0.96	0.94	0.78	0.71	0.8	0.97	0.78	0.88	0.74	1.19	1.16	0.95	0.91	1.02	1.26	0.95	1.08	0.92	31	31	26	23	27	30	27	28	24	31.5258	31.862	26.2158	22.2744	26.4626	29.1022	25.8934	28.4388	24.819	0.893333	0.8	0.826667	1.1	0.983333	1.06333	29.3333	26.3333	26.6667	30.4678	27.0481
230676	230676	Szt2	2.01	2.27	2.29	2.19	2.1	2.01	2.11	2.13	2.42	2.49	2.77	2.78	2.81	2.67	2.61	2.57	2.61	3	334	374	387	367	349	336	372	354	398	339.665	384.399	390.213	355.422	342.054	325.945	356.753	359.547	411.581	2.19	2.22	2.1	2.68	2.72667	2.69667	365	374.667	350.667	370.692	375.668
105653	105653	Phyhip	0.03	0.03	0	0.03	0.03	0.11	0	0.03	0.08	0.03	0.03	0	0.04	0.03	0.14	0	0.03	0.1	1	1	0	1	1	4	0	1	3	1.01696	1.02781	0	0.968453	0.980098	3.88029	0	1.01567	3.10237	0.02	0.0366667	0.0566667	0.02	0.0433333	0.07	0.666667	1.33333	2	1.01559	2.00356
211499	211499	Tmem87a	9.69	10.57	10.53	9.37	9.07	9.71	8.4	8.41	8.72	12	12.93	12.79	12.02	11.51	12.6	10.24	10.3	10.77	383	416	410	373	356.92	386	350.94	333	340	389.496	427.567	413.404	361.233	349.895	374.448	336.614	338.218	351.602	10.2633	8.51	9.38333	12.5733	10.4367	12.0433	403	341.313	371.973	409.285	342.609
209966	209966	Pgbd5	2.56	1.57	1.98	1.74	1.56	1.69	1.54	1.33	1.46	3.17	1.92	2.4	2.24	1.98	2.19	1.87	1.63	1.81	98	60	77	69	60	66	63	51	55	99.6621	61.6683	77.6392	66.8232	58.8059	64.0249	60.4179	51.7992	56.8768	2.03667	1.44333	1.66333	2.49667	1.77	2.13667	78.3333	56.3333	65	80.232	57.1015
18591	18591	Pdgfb	9.96	10.05	11.67	10.12	10.63	11.29	10.16	9.78	9.74	12.33	12.29	14.17	12.99	13.48	14.65	12.38	11.97	12.05	320	336	393	345	336	364	355	322	309	325.427	345.343	396.263	334.116	329.313	353.107	340.45	327.046	319.544	10.56	9.89333	10.68	12.93	12.1333	13.7067	349.667	328.667	348.333	355.458	329.586
71279	71279	Slc29a3	2.24	1.92	2.19	2.72	2.57	2.53	2.39	2.18	2.17	2.77	2.35	2.66	3.5	3.26	3.28	2.91	2.66	2.68	158	138	148	200	170	187	176	152	147	160.68	141.837	149.229	193.691	166.617	181.404	168.786	154.382	152.016	2.11667	2.24667	2.60667	2.59333	2.75	3.34667	148	158.333	185.667	150.308	159.283
329693	329693	Fcrl5	0.06	0.14	0.08	0.06	0	0.14	0.05	0.03	0.03	0.07	0.17	0.1	0.07	0	0.18	0.06	0.03	0.04	2	5	3	2	0	5	2	1	1	2.03392	5.13903	3.0249	1.93691	0	4.85037	1.91803	1.01567	1.03412	0.0933333	0.0366667	0.0666667	0.113333	0.0433333	0.0833333	3.33333	1.33333	2.33333	4.06238	2.00356
70533	70533	Btf3l4	7.14	8.27	7.48	10.92	11.24	10.84	10.94	8.76	9.18	8.85	10.11	9.09	14.02	14.25	14.06	13.33	10.72	11.35	304	336	311	468	470	458	475	373	372	309.156	345.343	313.582	453.236	460.646	444.294	455.532	378.845	384.694	7.63	9.62667	11	9.35	11.8	14.11	317	406.667	465.333	321.943	407.725
233651	233651	Dchs1	0.06	0.08	0.04	0.08	0.08	0.07	0.05	0.08	0.05	0.07	0.1	0.05	0.1	0.1	0.09	0.07	0.1	0.06	9	13	7	12	13	11	9	13	8	9.15264	13.3615	7.05811	11.6214	12.7413	10.6708	8.63112	13.2037	8.27299	0.06	0.06	0.0766667	0.0733333	0.0766667	0.0966667	9.66667	10	12	10.1559	10.0178
238875	238875	Gapt	0.92	0.8	1.13	1.5	1.83	1.7	1.48	1.26	1.05	1.14	0.98	1.37	1.93	2.32	2.2	1.81	1.54	1.3	24	21	30	40	48	45	41	33	27	24.407	21.5839	30.249	38.7381	47.0447	43.6533	39.3196	33.5171	27.9214	0.95	1.26333	1.67667	1.16333	1.55	2.15	25	33.6667	44.3333	25.3899	34.0606
230936	230936	Phf13	10.2	10.72	9.45	11.92	11.61	11.39	10.05	9.78	9.88	12.63	13.12	11.47	15.31	14.73	14.78	12.25	11.98	12.21	438	459	412	515	500	493	455	421	417	445.429	471.763	415.42	498.753	490.049	478.246	436.351	427.597	431.23	10.1233	9.90333	11.64	12.4067	12.1467	14.94	436.333	431	502.667	443.815	431.768
381677	381677	Vgf	0.12	0.53	0.32	0.2	0.22	0.35	0.25	0.46	0.12	0.14	0.65	0.38	0.26	0.27	0.46	0.3	0.56	0.15	5	19	11	7	8	13	10	19	4	5.0848	19.5283	11.0913	6.77917	7.84078	12.611	9.59014	19.2977	4.1365	0.323333	0.276667	0.256667	0.39	0.336667	0.33	11.6667	11	9.33333	12.1871	11.0196
218630	218630	Ccno	1.3	0.84	1.36	1	0.96	0.83	1.15	1.09	0.81	1.61	1.03	1.65	1.29	1.22	1.08	1.4	1.33	1	31	20	33	24	23	20	29	26	19	31.5258	20.5561	33.274	23.2429	22.5422	19.4015	27.8114	26.4074	19.6484	1.16667	1.01667	0.93	1.43	1.24333	1.19667	28	24.6667	22.3333	28.4366	25.0445
22092	22092	Rsph1	0.1	0	0.1	0	0.1	0	0	0	0	0.12	0	0.12	0	0.12	0	0	0	0	1	0	1	0	1	0	0	0	0	1.01696	0	1.0083	0	0.980098	0	0	0	0	0.0666667	0	0.0333333	0.08	0	0.04	0.666667	0	0.333333	1.01559	0
17993	17993	Ndufs4	64.78	67.34	63.57	60.18	57.43	61	64.58	63.09	59.89	80.23	82.37	77.2	77.26	72.84	79.12	78.69	77.23	74.03	1212	1257	1204	1127	1070	1149	1271	1180	1098	1232.56	1291.95	1214	1091.45	1048.7	1114.61	1218.91	1198.49	1135.47	65.23	62.52	59.5367	79.9333	76.65	76.4067	1224.33	1183	1115.33	1244.1	1185.11
214345	214345	Lrrc1	0.49	0.45	0.45	0.56	0.64	0.63	0.67	0.62	0.89	0.61	0.56	0.55	0.72	0.82	0.82	0.82	0.76	1.1	21	20	19	26	29	27	29	28	38	21.3562	20.5561	19.1577	25.1798	28.4228	26.192	27.8114	28.4388	39.2967	0.463333	0.726667	0.61	0.573333	0.893333	0.786667	20	31.6667	27.3333	20.3119	32.057
226041	226041	Pgm5	1.29	1.52	1.43	1.65	1.21	1.52	1.19	1.3	1.03	1.59	1.86	1.74	2.12	1.53	1.97	1.44	1.59	1.27	150	177	170	194	141.68	179	146	152	118	152.544	181.922	171.411	187.88	139.174	173.643	140.016	154.382	122.027	1.41333	1.17333	1.46	1.73	1.43333	1.87333	165.667	138.667	171.56	168.589	139.248
21926	21926	Tnf	115.02	117.8	115.16	138.44	149.74	157.62	110.33	119.73	120.81	142.45	144.09	139.86	177.72	189.91	204.44	134.43	146.58	149.34	2360	2411	2393	2845	3063	3256	2382	2457	2430	2400.03	2478.04	2412.87	2755.25	3002.04	3158.56	2284.37	2495.5	2512.92	115.993	116.957	148.6	142.133	143.45	190.69	2388	2423	3054.67	2425.24	2427.32
68328	68328	Rab13	7.35	7.48	7.07	6.57	7.87	6.11	6.87	6.45	6.18	9.11	9.15	8.59	8.43	9.98	7.92	8.37	7.89	7.64	136	139	133	122	145	114	134	120	112	138.307	142.865	134.104	118.151	142.114	110.588	128.508	121.88	115.822	7.3	6.5	6.85	8.95	7.96667	8.77667	136	122	127	138.121	122.217
17258	17258	Mef2a	13.93	14.74	15.13	19.51	18.43	18.74	15.48	15.17	14.79	17.25	18.03	18.38	25.04	23.38	24.31	18.86	18.58	18.28	1103	1166	1216	1558	1471	1500	1295	1206	1153	1121.71	1198.42	1226.09	1508.85	1441.72	1455.11	1241.92	1224.9	1192.35	14.6	15.1467	18.8933	17.8867	18.5733	24.2433	1161.67	1218	1509.67	1180.12	1220.17
239827	239827	Pigz	0.11	0.18	0.1	0.18	0.56	0.1	0.27	0.21	0.18	0.13	0.22	0.13	0.23	0.71	0.14	0.33	0.26	0.22	3	5	3	5	16	3	8	6	5	3.05088	5.13903	3.0249	4.84226	15.6816	2.91022	7.67211	6.09402	5.17062	0.13	0.22	0.28	0.16	0.27	0.36	3.66667	6.33333	8	4.06238	7.01247
75736	75736	Bcl2l12	4.13	4.1	3.35	5.13	3.9	5.54	4.65	3.57	2.92	5.12	5.01	4.07	6.59	4.94	7.19	5.67	4.37	3.61	47	48	39	54	46	65	56	40	34	47.7971	49.3347	39.3238	52.2964	45.0845	63.0548	53.7048	40.6268	35.1602	3.86	3.71333	4.85667	4.73333	4.55	6.24	44.6667	43.3333	55	45.7017	44.0784
237422	237422	Ric8b	5.67	5.71	4.85	5.23	5.84	5.76	4.48	5.16	4.77	7.02	6.99	5.9	6.71	7.41	7.47	5.46	6.32	5.9	305	304	266	294	326	313	260	281	274	310.173	312.453	268.208	284.725	319.512	303.633	249.344	285.403	283.35	5.41	4.80333	5.61	6.63667	5.89333	7.19667	291.667	271.667	311	296.554	272.485
242669	242669	Azin2	3.78	3.56	3.79	4.45	3.72	4.24	3.98	3.61	4.02	4.68	4.36	4.6	5.72	4.72	5.5	4.86	4.42	4.97	98	93	99	110	97	106	107	90	100	99.6621	95.5859	99.8219	106.53	95.0695	102.828	102.614	91.4103	103.412	3.71	3.87	4.13667	4.54667	4.75	5.31333	96.6667	99	104.333	98.5127	99.1764
230103	230103	Npr2	0	0	0	0	0	0.02	0	0	0	0	0	0	0	0	0.03	0	0	0	0	0	0	0	0	1	0	0	0	0	0	0	0	0	0.970074	0	0	0	0	0	0.00666667	0	0	0.01	0	0	0.333333	0	0
11690	11690	Alox5ap	118.26	119.14	120.87	127.85	122.33	117.17	115.17	117.05	117.37	146.47	145.73	146.79	164.13	155.15	151.97	140.34	143.29	145.09	1272	1280	1310	1372	1299	1269	1301	1255	1233	1293.57	1315.59	1320.88	1328.72	1273.15	1231.02	1247.68	1274.67	1275.08	119.423	116.53	122.45	146.33	142.907	157.083	1287.33	1263	1313.33	1308.09	1265.25
353242	353242	Mrpl21	65.61	67.08	59.31	56.15	59.93	51.98	60.06	65.46	61.82	81.26	82.05	72.02	72.08	76.01	67.43	73.18	80.13	76.41	517	529	468	437	462	411	495	513	473	525.768	543.709	471.885	423.214	452.805	398.7	474.712	521.039	489.141	64	62.4467	56.02	78.4433	76.5733	71.84	504.667	493.667	436.667	512.875	494.88
11471	11471	Actl7b	0	0	0	0	0.06	0	0	0	0	0	0	0	0	0.08	0	0	0	0	0	0	0	0	1	0	0	0	0	0	0	0	0	0.980098	0	0	0	0	0	0	0.02	0	0	0.0266667	0	0	0.333333	0	0
100201	100201	Tmem64	4.96	4.96	4.81	6.19	5.47	5.47	5.23	5.1	4.95	6.14	6.07	5.84	7.95	6.94	7.1	6.37	6.24	6.12	330	329	325	415	366	367	367	340	324	335.597	338.148	327.698	401.908	358.716	356.017	351.958	345.328	335.056	4.91	5.09333	5.71	6.01667	6.24333	7.33	328	343.667	382.667	333.115	344.613
272396	272396	Tarsl2	2.44	2.03	2.64	3.23	3.15	3.45	2.5	2.88	2.71	3.02	2.49	3.21	4.15	4	4.48	3.05	3.53	3.35	107	89	118	143	139	153	116	127	117	108.815	91.4747	118.98	138.489	136.234	148.421	111.246	128.99	120.993	2.37	2.69667	3.27667	2.90667	3.31	4.21	104.667	120	145	106.637	120.214
218138	218138	Gmds	56.89	54.6	58.95	59.63	53.4	57.82	57.7	56.48	52.44	70.46	66.79	71.59	76.55	67.73	75	70.3	69.15	64.82	1042	998	1093	1093	974	1066	1111	1034	941	1059.67	1025.75	1102.07	1058.52	954.615	1034.1	1065.46	1050.2	973.111	56.8133	55.54	56.95	69.6133	68.09	73.0933	1044.33	1028.67	1044.33	1061.3	1030.83
103841	103841	Cuedc1	3.17	3.28	3.11	3.48	4.43	4.12	3.62	3.36	3.14	3.93	4.01	3.78	4.46	5.62	5.34	4.41	4.11	3.88	138	142	135	153	192	178	167	145	134	140.341	145.948	136.121	148.173	188.179	172.673	160.155	147.272	138.573	3.18667	3.37333	4.01	3.90667	4.13333	5.14	138.333	148.667	174.333	141.168	149.265
64138	64138	Ctsz	1484.69	1488.55	1508.46	1180.88	1174.34	1109.44	1322.29	1315.01	1341.3	1838.76	1820.77	1831.92	1515.97	1489.43	1438.98	1611.2	1609.83	1658.08	25656	25668	26375	20409	20189	19297	24028	22710	22703	26091.1	26381.7	26594	19765.1	19787.2	18719.5	23043.2	23065.9	23477.7	1493.9	1326.2	1154.89	1830.48	1626.37	1481.46	25899.7	23147	19965	26303.9	23188.2
76916	76916	Timmdc1	16.48	18	16.85	16.43	16.71	15.13	15.71	16.96	17.21	20.41	22.02	20.47	21.09	21.19	19.63	19.14	20.76	21.28	370	379	358	379	386	357	396	371	352	376.275	389.538	360.972	367.044	378.318	346.316	379.769	376.813	364.012	17.11	16.6267	16.09	20.9667	20.3933	20.6367	369	373	374	374.754	373.664
107271	107271	Yars	106.44	102.31	105.71	109.27	109.79	104.21	111.48	107.95	109.85	131.83	125.15	128.38	140.28	139.25	135.17	135.84	132.15	135.79	3391	3250	3417	3497	3501	3345	3742	3444	3437	3448.51	3340.37	3445.37	3386.68	3431.32	3244.9	3588.63	3497.97	3554.28	104.82	109.76	107.757	128.453	134.593	138.233	3352.67	3541	3447.67	3405.29	3547.31
71687	71687	Tmem25	0.03	0.14	0.06	0.09	0	0.03	0.06	0.06	0.03	0.04	0.17	0.08	0.12	0	0.04	0.07	0.08	0.04	1	5	2	3	0	1	2	2	1	1.01696	5.13903	2.0166	2.90536	0	0.970074	1.91803	2.03134	1.03412	0.0766667	0.05	0.04	0.0966667	0.0633333	0.0533333	2.66667	1.66667	1.33333	3.04678	2.00356
101023	101023	Zfp513	7.92	9.8	8.33	7.95	8.33	8.4	8.98	8.81	8.94	9.81	11.98	10.12	10.21	10.56	10.89	10.94	10.78	11.06	231	285	244	233	243	247	276	257	256	234.918	292.925	246.026	225.649	238.164	239.608	264.688	261.027	264.736	8.68333	8.91	8.22667	10.6367	10.9267	10.5533	253.333	263	241	257.961	263.468
72157	72157	Pgm1	106.61	109.87	116.67	89.57	97.14	90.61	95.66	88.38	91.62	132.04	134.4	141.69	114.98	123.21	117.52	116.56	108.19	113.26	3291	3383	3654	2777	3001	2818	3111	2732	2778	3346.82	3477.07	3684.33	2689.39	2941.27	2733.67	2983.49	2774.81	2872.8	111.05	91.8867	92.44	136.043	112.67	118.57	3442.67	2873.67	2865.33	3496.69	2879.12
16526	16526	Kcnk2	2.46	2.23	2.86	2.31	2.38	2.03	2.33	1.95	2.31	3.05	2.73	3.47	2.96	3.02	2.63	2.84	2.38	2.86	106	96	125	100	103	88	106	84	98	107.798	98.6693	126.038	96.8453	100.95	85.3665	101.655	85.3163	101.344	2.51667	2.19667	2.24	3.08333	2.69333	2.87	109	96	97	110.7	96.171
12540	12540	Cdc42	258.56	258.51	260.18	243.85	248.37	241.57	244.95	248.55	245.02	320.22	316.2	315.97	313.05	315.01	313.33	298.48	304.27	302.88	7045	6943	7137	6682	6806	6655	7044	6820.27	6550	7164.48	7136.05	7196.25	6471.2	6670.54	6455.84	6755.29	6927.88	6773.51	259.083	246.173	244.597	317.463	301.877	313.797	7041.67	6804.76	6714.33	7151.82	6817.12
52428	52428	Rhpn2	2.04	2.02	2.33	2.27	2.03	2.14	2.07	1.7	2.11	2.52	2.47	2.83	2.92	2.57	2.78	2.52	2.08	2.61	97	96	113	109	97	103	104	81	99	98.6451	98.6693	113.938	105.561	95.0695	99.9176	99.7374	82.2693	102.378	2.13	1.96	2.14667	2.60667	2.40333	2.75667	102	94.6667	103	103.591	95.1692
60525	60525	Acss2	6.37	5.79	6.02	7.19	6.95	6.68	5.67	5.17	5.27	7.89	7.08	7.31	9.23	8.82	8.67	6.91	6.32	6.51	245	222	235	278	268	259	230	199	199	249.155	228.173	236.951	269.23	262.666	251.249	220.573	202.118	205.791	6.06	5.37	6.94	7.42667	6.58	8.90667	234	209.333	268.333	237.649	210.374
192156	192156	Mvd	35.83	31.26	32.38	28.46	27.27	26.89	34.13	33.25	32.25	44.38	38.24	39.32	36.53	34.59	34.87	41.58	40.7	39.87	794	691	727	632	603	600	796	737	701	807.466	710.214	733.035	612.062	590.999	582.044	763.375	748.549	724.921	33.1567	33.21	27.54	40.6467	40.7167	35.33	737.333	744.667	611.667	749.509	746.327
235527	235527	Plscr4	0.21	0.13	0.44	0.33	0.42	0.33	0.26	0.18	0.27	0.26	0.16	0.53	0.43	0.53	0.43	0.32	0.22	0.34	9	6	20	15	19	15	12	8	12	9.15264	6.16683	20.166	14.5268	18.6219	14.5511	11.5082	8.12536	12.4095	0.26	0.236667	0.36	0.316667	0.293333	0.463333	11.6667	10.6667	16.3333	12.1871	11.0196
666311	666311	Zscan25	6.26	5.7	6.9	6.64	6	6.58	6.19	6.83	6.25	7.75	6.98	8.38	8.53	7.62	8.53	7.54	8.36	7.73	248	225	278	265	239	263	259	271	244	252.206	231.256	280.308	256.64	234.243	255.129	248.385	275.247	252.326	6.28667	6.42333	6.40667	7.70333	7.87667	8.22667	250.333	258	255.667	254.914	258.46
66641	66641	Sike1	9.86	10.1	11.48	11.54	10.21	11.98	10.23	10.84	9.74	12.21	12.36	13.94	14.82	12.95	15.54	12.47	13.27	12.04	374	382	442	440	388	458	409	412	363	380.343	392.622	445.669	426.119	380.278	444.294	392.237	418.456	375.387	10.48	10.27	11.2433	12.8367	12.5933	14.4367	399.333	394.667	428.667	406.238	395.704
27410	27410	Abca3	10.46	9.8	10.14	10.46	11.08	10.83	11.41	10.77	10.87	12.95	11.99	12.32	13.43	14.05	14.04	13.9	13.18	13.44	976	913	966	986	1042	1019	1124	1010	1001	992.553	938.387	974.019	954.894	1021.26	988.505	1077.93	1025.83	1035.16	10.1333	11.0167	10.79	12.42	13.5067	13.84	951.667	1045	1015.67	966.846	1046.86
170767	170767	Rfxap	19.18	19.24	20.13	15.69	16.63	16.41	17.17	17.5	16.33	23.76	23.53	24.45	20.14	21.1	21.28	20.92	21.42	20.19	542	542	577	445	470	467	511	495	453	551.192	557.071	581.79	430.961	460.646	453.024	490.056	502.757	468.458	19.5167	17	16.2433	23.9133	20.8433	20.84	553.667	486.333	460.667	562.639	487.868
381990	381990	Zbtb2	0.96	1.21	1.17	1.46	1.55	1.57	1.44	1.37	1.3	1.18	1.48	1.42	1.87	1.97	2.03	1.76	1.68	1.6	101	88.19	103.23	148	137	161.72	128.15	139.35	137.91	102.713	91.4747	104.863	143.331	134.273	157.152	123.713	142.194	142.709	1.11333	1.37	1.52667	1.36	1.68	1.95667	97.4733	135.137	148.907	99.5282	136.242
23986	23986	Eci2	50.52	45.42	47.58	50.94	53.4	51.97	49.1	49.28	47.45	62.57	55.56	57.78	65.39	67.73	67.41	59.82	60.33	58.65	1014	926	956	1027	1048	1043	1022	986	921	1031.2	951.748	963.936	994.601	1027.14	1011.79	980.112	1001.45	952.428	47.84	48.61	52.1033	58.6367	59.6	66.8433	965.333	976.333	1039.33	981.064	978.74
103737	103737	Pex12	4.05	5.39	4.58	3.47	3.52	3.97	3.8	4.25	4.56	5.01	6.59	5.57	4.45	4.46	5.16	4.63	5.21	5.64	307.69	415	362	271	264.28	303.91	304	321.57	345.87	313.224	426.539	365.005	262.451	259.726	294.902	291.54	327.046	357.807	4.67333	4.20333	3.65333	5.72333	5.16	4.69	361.563	323.813	279.73	367.645	324.577
14619	14619	Gjb2	0	0	0	0	0.03	0	0	0	0.03	0	0	0	0	0.04	0	0	0	0.04	0	0	0	0	1	0	0	0	1	0	0	0	0	0.980098	0	0	0	1.03412	0	0.01	0.01	0	0.0133333	0.0133333	0	0.333333	0.333333	0	1.00178
75416	75416	Nop14	65.33	67.09	66.95	69.9	71.99	68.61	69.27	68.06	71.54	80.91	82.06	81.31	89.73	91.31	88.99	84.4	83.31	88.43	2382	2439	2478	2562	2630	2521	2662	2486	2563	2422.4	2506.82	2498.57	2481.18	2577.66	2445.56	2552.89	2524.96	2650.46	66.4567	69.6233	70.1667	81.4267	85.38	90.01	2433	2570.33	2571	2470.94	2575.58
319168	319168	H2ac12	58.69	77.97	68.25	46.03	49.03	52.47	54.45	57.78	56.85	72.69	95.37	82.88	59.09	62.19	68.06	66.34	70.74	70.28	197	262.88	226.36	148.69	155.08	175.83	188.87	190.23	182.5	200.341	270.313	228.884	144.299	152.895	170.733	181.254	193.993	189.245	68.3033	56.36	49.1767	83.6467	69.12	63.1133	228.747	187.2	159.867	232.571	188.335
277414	277414	Trp53i11	0	0.03	0	0	0	0	0	0	0	0	0.03	0	0	0	0	0	0	0	0	1	0	0	0	0	0	0	0	0	1.02781	0	0	0	0	0	0	0	0.01	0	0	0.01	0	0	0.333333	0	0	1.01559	0
80985	80985	Trim44	15.63	14.85	14.63	17.71	18.06	18.76	16.01	15.67	16.57	19.35	18.16	17.76	22.73	22.9	24.33	19.51	19.18	20.49	1261	1194	1200	1440	1465	1526	1363	1268	1316	1282.39	1227.2	1209.96	1394.57	1435.84	1480.33	1307.14	1287.87	1360.91	15.0367	16.0833	18.1767	18.4233	19.7267	23.32	1218.33	1315.67	1477	1238.01	1318.34
17775	17775	Laptm4a	49.13	47.9	48.02	54.51	54.5	53.21	50.55	50.57	46.83	60.85	58.59	58.32	69.97	69.13	69.02	61.59	61.9	57.89	1438	1413	1427	1576	1575	1563	1523	1465	1372	1462.39	1452.29	1438.85	1526.28	1543.65	1516.22	1460.58	1487.96	1418.82	48.35	49.3167	54.0733	59.2533	60.46	69.3733	1426	1453.33	1571.33	1448.24	1456.59
69674	69674	Mif4gd	16.25	17.22	17.91	15.24	13.49	14.87	16.92	16.74	13.55	20.13	21.06	21.75	19.56	17.11	19.28	20.61	20.5	16.75	284	297	313	264	233	265	317	293	235	288.817	305.258	315.598	255.671	228.363	257.069	304.007	297.591	243.019	17.1267	15.7367	14.5333	20.98	19.2867	18.65	298	281.667	254	302.647	282.502
12097	12097	Bglap2	0.76	0.75	0.38	1.19	1.22	1.14	0.37	0.39	0.79	0.94	0.92	0.47	1.53	1.55	1.47	0.45	0.47	0.98	2	2	1	3	3	3	1	1	2	2.03392	2.05561	1.0083	2.90536	2.94029	2.91022	0.959014	1.01567	2.06825	0.63	0.516667	1.18333	0.776667	0.633333	1.51667	1.66667	1.33333	3	2.03119	2.00356
140486	140486	Igf2bp1	0.01	0	0	0	0	0	0.01	0	0.01	0.01	0	0	0	0	0	0.01	0	0.01	1	0	0	0	0	0	1	0	1	1.01696	0	0	0	0	0	0.959014	0	1.03412	0.00333333	0.00666667	0	0.00333333	0.00666667	0	0.333333	0.666667	0	1.01559	1.00178
17428	17428	Mnt	5.94	5.87	7.05	7.23	6.25	6.92	6.51	6.42	6.15	7.36	7.18	8.56	9.28	7.93	8.98	7.94	7.85	7.61	399	395	482	490	421	470	458	433	406	405.767	405.983	486.001	474.542	412.621	455.935	439.228	439.785	419.854	6.28667	6.36	6.8	7.7	7.8	8.73	425.333	432.333	460.333	432.643	433.771
13972	13972	Gnb1l	4.2	3.58	3.57	3.98	3.67	4.24	4.85	4.12	4.03	5.2	4.38	4.33	5.11	4.65	5.5	5.91	5.05	4.98	208	178	181	198	182	212	255	204	197	211.528	182.949	182.503	191.754	178.378	205.656	244.549	207.197	203.722	3.78333	4.33333	3.96333	4.63667	5.31333	5.08667	189	218.667	197.333	191.947	219.39
240057	240057	Syngap1	4.4	4.55	4.41	5.25	5.44	5.61	4.51	4.53	5.06	5.45	5.56	5.35	6.75	6.89	7.28	5.49	5.55	6.25	362	365	367	431	455	465	393	370	407	368.14	375.149	370.047	417.403	445.944	451.084	376.892	375.798	420.889	4.45333	4.7	5.43333	5.45333	5.76333	6.97333	364.667	390	450.333	370.692	390.695
118568721	118568721	LOC118568721	0	0	0.04	0	0	0	0	0.04	0	0	0	0.05	0	0	0	0	0.05	0	0	0	1	0	0	0	0	1	0	0	0	1.0083	0	0	0	0	1.01567	0	0.0133333	0.0133333	0	0.0166667	0.0166667	0	0.333333	0.333333	0	1.01559	1.00178
77006	77006	Ddrgk1	24.98	25.02	24.76	25.83	25.84	26.57	28.52	26.87	28.02	30.94	30.6	30.07	33.16	32.77	34.46	34.75	32.89	34.64	303	303	303	312	310	324	363	325	332	308.139	311.425	305.515	302.157	303.83	314.304	348.122	330.093	343.329	24.92	27.8033	26.08	30.5367	34.0933	33.4633	303	340	315.333	307.725	340.606
118453	118453	Mmp28	0.14	0.09	0.22	0.06	0.11	0.15	0.13	0.1	0.18	0.17	0.11	0.26	0.08	0.14	0.2	0.16	0.12	0.22	6.78	4.13	10.73	3	5.49	7.35	6.47	4	6.79	7.11872	5.13903	11.0913	2.90536	5.88059	7.76059	6.7131	4.06268	7.23887	0.15	0.136667	0.106667	0.18	0.166667	0.14	7.21333	5.75333	5.28	8.12475	6.01069
74562	74562	Fer1l4	0.02	0	0.02	0.02	0.02	0	0	0.02	0	0.03	0	0.02	0.03	0.03	0	0	0.02	0	1	0	1	1	1	0	0	1	0	1.01696	0	1.0083	0.968453	0.980098	0	0	1.01567	0	0.0133333	0.00666667	0.0133333	0.0166667	0.00666667	0.02	0.666667	0.333333	0.666667	1.01559	1.00178
240047	240047	Mmp25	0.09	0.11	0.28	0.39	0.07	0.23	0.14	0.16	0.16	0.11	0.13	0.34	0.5	0.09	0.29	0.17	0.2	0.2	5	6	15	21	4	12	8	9	9	5.0848	6.16683	15.1245	20.3375	3.92039	11.6409	7.67211	9.14103	9.30712	0.16	0.153333	0.23	0.193333	0.19	0.293333	8.66667	8.66667	12.3333	9.14035	9.01603
13853	13853	Epm2a	0.08	0.42	0.84	0.34	0.69	0.25	0.16	0.26	0.43	0.11	0.52	1.02	0.44	0.87	0.33	0.2	0.31	0.54	1	5	10	4	8	3	2	3	5	1.01696	5.13903	10.083	3.87381	7.84078	2.91022	1.91803	3.04701	5.17062	0.446667	0.283333	0.426667	0.55	0.35	0.546667	5.33333	3.33333	5	6.09357	4.00713
13040	13040	Ctss	502.48	504.69	496.16	439.9	454.11	436.49	486.98	476.05	471.38	622.32	617.33	602.55	564.72	575.96	566.14	593.38	582.78	582.71	8051	8068	8040	7044	7231	7038	8202	7620	7394	8187.55	8292.34	8106.75	6821.78	7087.09	6827.38	7865.83	7739.4	7646.31	501.11	478.137	443.5	614.067	586.29	568.94	8053	7738.67	7104.33	8178.58	7752.79
667277	667277	C1rb	0.08	0.04	0.13	0.09	0.04	0.04	0.09	0.05	0.04	0.1	0.05	0.16	0.11	0.05	0.05	0.11	0.06	0.05	2.34	1.23	3.74	2.47	1.18	1.2	2.59	1.28	1.23	3.05088	2.05561	4.03321	2.90536	1.9602	1.94015	2.87704	2.03134	2.06825	0.0833333	0.06	0.0566667	0.103333	0.0733333	0.07	2.43667	1.7	1.61667	3.04678	2.00356
233813	233813	Vwa3a	0.02	0	0	0	0	0	0.05	0	0.02	0.03	0	0	0	0	0	0.06	0	0.02	1	0	0	0	0	0	3	0	1	1.01696	0	0	0	0	0	2.87704	0	1.03412	0.00666667	0.0233333	0	0.01	0.0266667	0	0.333333	1.33333	0	1.01559	2.00356
234736	234736	Rfwd3	31.58	30.49	30.37	36.2	35.21	34.49	33.17	31.85	32.5	39.11	37.29	36.88	46.47	44.66	44.73	40.42	39	40.18	1987	1912	1942	2294	2226	2188	2202	2010	2012	2020.7	1965.16	1958.12	2221.63	2181.7	2122.52	2111.75	2041.5	2080.66	30.8133	32.5067	35.3	37.76	39.8667	45.2867	1947	2074.67	2236	1977.36	2078.7
56720	56720	Tdo2	0	0.1	0.05	0	0	0.15	0	0	0.05	0	0.12	0.06	0	0	0.19	0	0	0.06	0	2	1	0	0	3	0	0	1	0	2.05561	1.0083	0	0	2.91022	0	0	1.03412	0.05	0.0166667	0.05	0.06	0.02	0.0633333	1	0.333333	1	1.01559	1.00178
52348	52348	Vps37a	6.54	7.24	6.87	8.65	7.71	7.37	7.01	6.91	6.82	8.1	8.86	8.35	11.1	9.78	9.56	8.55	8.46	8.43	594.94	650.04	634.33	788.86	703.95	671.21	671.35	627.83	608.19	605.091	669.101	640.272	764.109	689.989	651.889	644.457	637.841	629.782	6.88333	6.91333	7.91	8.43667	8.48	10.1467	626.437	635.79	721.34	636.778	637.133
11605	11605	Gla	57.02	57.77	59.93	56.57	54.8	55.57	58.68	57.55	56.41	70.61	70.67	72.78	72.62	69.5	72.07	71.5	70.45	69.74	2365	2389	2524	2360	2279	2323	2566	2392	2300	2405.11	2455.43	2544.95	2285.55	2233.64	2253.48	2460.83	2429.48	2378.49	58.24	57.5467	55.6467	71.3533	70.5633	71.3967	2426	2419.33	2320.67	2463.83	2424.31
59030	59030	Mkks	6.78	7.09	7.21	6.8	8.25	7.54	6.92	8.07	6.73	8.39	8.67	8.76	8.73	10.47	9.78	8.44	9.87	8.32	281	291	305	287	343	312	309	334	274	285.766	299.091	307.532	277.946	336.173	302.663	296.335	339.234	283.35	7.02667	7.24	7.53	8.60667	8.87667	9.66	292.333	305.667	314	297.569	306.545
170930	170930	Sumo2	345.66	354.92	352.88	333.82	316.8	325.63	359.75	350.28	319.19	428.09	434.13	428.55	428.54	401.81	422.36	438.36	428.8	394.58	3650.86	3744.5	3756.59	3504.61	3300.52	3456.94	3984.73	3686.46	3289.63	3712.92	3849.13	3788.19	3394.43	3235.3	3353.54	3821.67	3744.77	3402.27	351.153	343.073	325.417	430.257	420.58	417.57	3717.32	3653.61	3420.69	3775.98	3660.51
74838	74838	Naa15	47.18	45.92	45.12	52.61	53.35	52.7	45.62	46.31	45.39	58.43	56.16	54.79	67.54	67.67	68.35	55.58	56.69	56.1	4150	4025	4035	4664	4719	4674	4234	4086	3929	4220.38	4136.92	4068.5	4516.86	4625.08	4534.12	4060.46	4150.03	4063.07	46.0733	45.7733	52.8867	56.46	56.1233	67.8533	4070	4083	4685.67	4133.47	4090.27
67017	67017	Fam210b	0.74	0.56	0.61	0.88	0.4	0.54	0.38	0.63	0.72	0.92	0.68	0.73	1.13	0.5	0.69	0.47	0.77	0.89	28	19	13	31	20	26	14	18	17	28.4749	19.5283	13.1079	30.022	19.602	25.2219	13.4262	18.2821	17.5801	0.636667	0.576667	0.606667	0.776667	0.71	0.773333	20	16.3333	25.6667	20.3119	17.0303
70397	70397	Tmem70	71.35	73.4	73.01	80.03	75.64	76.72	74.99	74.46	70.02	88.37	89.78	88.67	102.74	95.93	99.51	91.38	91.16	86.56	1547	1588	1604	1739	1636	1675	1711	1615	1489	1573.24	1632.16	1617.32	1684.14	1603.44	1624.87	1640.87	1640.31	1539.81	72.5867	73.1567	77.4633	88.94	89.7	99.3933	1579.67	1605	1683.33	1604.64	1607.86
110954	110954	Rpl10	3964.8	4065.27	4167.39	3773.82	3810.08	3569.23	4109.29	4048.92	3997.95	4910.33	4972.56	5061.03	4844.67	4832.36	4629.41	5007.15	4956.66	4942.17	29643	30394	31274	27862	27842	26782	32126	30070	29049	30145.8	31239.1	31533.6	26983	27287.9	25980.5	30809.3	30541.2	30040.3	4065.82	4052.05	3717.71	4981.31	4968.66	4768.81	30437	30415	27495.3	30911.6	30469.2
224170	224170	Dzip3	4.15	3.89	4.09	5.62	6	5.65	5.08	4.22	4.71	5.14	4.76	4.96	7.22	7.62	7.33	6.19	5.16	5.82	373	345	376	498	536	510	457	374	417	379.326	354.593	379.121	482.289	525.332	494.738	438.269	379.861	431.23	4.04333	4.67	5.75667	4.95333	5.72333	7.39	364.667	416	514.667	370.692	416.741
21848	21848	Trim24	6.55	6.48	6.63	7.54	7.25	6.61	6.44	6.3	7.08	8.12	7.92	8.05	9.68	9.19	8.58	7.84	7.71	8.75	476	476	491	567	550	502	501	466	515	484.073	489.235	495.076	549.113	539.054	486.977	480.466	473.302	532.574	6.55333	6.60667	7.13333	8.03	8.1	9.15	481	494	539.667	488.501	494.88
101809	101809	Spred3	1.17	1.02	0.94	1.22	1.39	1.58	1.19	1.19	1.19	1.45	1.25	1.15	1.57	1.77	2.05	1.45	1.46	1.47	64	55	48	64	74	80	62	60	54	65.0855	56.5293	48.3985	61.981	72.5272	77.6059	59.4589	60.9402	55.8427	1.04333	1.19	1.39667	1.28333	1.46	1.79667	55.6667	58.6667	72.6667	56.8733	59.1051
319535	319535	Zfp182	0.75	0.7	0.76	0.72	0.76	0.7	0.58	0.9	0.59	0.93	0.85	0.93	0.92	0.96	0.91	0.71	1.1	0.73	66	61	67	64	66	62	54	81	53	67.1194	62.6961	67.5562	61.981	64.6864	60.1446	51.7867	82.2693	54.8086	0.736667	0.69	0.726667	0.903333	0.846667	0.93	64.6667	62.6667	64	66.0136	63.1122
74498	74498	Gorasp1	7.92	8.92	9.72	8.76	7.92	8.72	9.22	8.93	9.12	9.81	10.91	11.81	11.24	10.05	11.31	11.23	10.94	11.28	382.98	429.84	477.44	425.88	384.29	424.93	469.73	432.81	433.54	389.496	441.956	481.968	412.561	377.338	412.281	450.736	439.785	448.81	8.85333	9.09	8.46667	10.8433	11.15	10.8667	430.087	445.36	411.7	437.721	446.794
68240	68240	Rpa3	52.82	58.02	60.25	51.44	53.41	56.28	49.99	50.86	47.38	65.41	70.97	73.17	66.03	67.74	73	60.91	62.26	58.57	269	296	306	256	262	287	265	256	233	273.562	304.23	308.54	247.924	256.786	278.411	254.139	260.011	240.951	57.03	49.41	53.71	69.85	60.58	68.9233	290.333	251.333	268.333	295.538	252.449
72421	72421	Ttc30b	0.17	0.09	0.11	0.23	0.28	0.31	0.32	0.14	0.14	0.21	0.1	0.14	0.29	0.36	0.4	0.4	0.17	0.18	6	3	4	8	10	11	12	5	5	6.10176	3.08342	4.03321	7.74762	9.80098	10.6708	11.5082	5.07835	5.17062	0.123333	0.2	0.273333	0.15	0.25	0.35	4.33333	7.33333	9.66667	5.07797	8.01425
68010	68010	Bambi	4.03	4.04	3.9	4.47	4.1	5.05	4.36	5.12	4.22	4.99	4.94	4.73	5.73	5.21	6.56	5.32	6.27	5.22	106	108	104	118	108	135	121	135	109	107.798	111.003	104.863	114.277	105.851	130.96	116.041	137.115	112.72	3.99	4.56667	4.54	4.88667	5.60333	5.83333	106	121.667	120.333	107.653	122.217
320869	320869	Spata33	0.33	0.9	1.05	1.77	0.15	1.28	0.14	1.03	1.01	0.41	1.1	1.27	2.27	0.19	1.66	0.17	1.26	1.25	6	10	8	15	6	8	6	12	17	6.10176	10.2781	8.06641	14.5268	5.88059	7.76059	5.75408	12.188	17.5801	0.76	0.726667	1.06667	0.926667	0.893333	1.37333	8	11.6667	9.66667	8.12475	12.0214
266690	266690	Cyb5r4	65.81	67	67.98	68.97	67.49	67.66	70.85	67.82	68.04	81.5	81.95	82.56	88.55	85.6	87.75	86.33	83.02	84.11	2169	2176	2265	2323	2268	2270	2494	2235	2198	2205.79	2236.51	2283.8	2249.72	2222.86	2202.07	2391.78	2270.02	2273	66.93	68.9033	68.04	82.0033	84.4867	87.3	2203.33	2309	2287	2238.37	2313.11
20090	20090	Rps29	3862.09	4091.58	3748.36	3385.65	3462.34	3334.07	3929.56	3836.24	3616.89	4783.12	5004.75	4552.13	4346.35	4391.32	4324.4	4788.16	4696.29	4471.12	5917	6352	5559	4827	4740	5091	6121	5660	5186	6017.35	6528.62	5605.15	4674.72	4645.66	4938.64	5870.12	5748.69	5362.97	3900.68	3794.23	3394.02	4780	4651.86	4354.02	5942.67	5655.67	4886	6035.68	5666.08
68255	68255	Tmem86b	2.32	2.45	2.68	1.7	1.99	2.6	2.34	2.33	2.08	2.87	3	3.25	2.18	2.53	3.37	2.85	2.85	2.57	47	46	53	32	38	53	47	44	41	47.7971	47.2791	53.44	30.9905	37.2437	51.4139	45.0736	44.6895	42.3991	2.48333	2.25	2.09667	3.04	2.75667	2.69333	48.6667	44	41	49.7641	44.0784
102639229	102639229	Gm35588	0	0	0	0	0.03	0	0	0	0	0	0	0	0	0.04	0	0	0	0	0	0	0	0	1	0	0	0	0	0	0	0	0	0.980098	0	0	0	0	0	0	0.01	0	0	0.0133333	0	0	0.333333	0	0
433490	433490	Defb45	0	1.31	0.69	0	0	0	0.65	0	0	0	1.6	0.83	0	0	0	0.8	0	0	0	2	1	0	0	0	1	0	0	0	2.05561	1.0083	0	0	0	0.959014	0	0	0.666667	0.216667	0	0.81	0.266667	0	1	0.333333	0	1.01559	1.00178
224640	224640	Lemd2	12.14	13.78	14.7	14.96	12.58	14.69	12.74	12.43	12.82	15.03	16.86	17.85	19.21	15.95	19.06	15.53	15.22	15.85	423	479	520	524	439	516	468	434	439	430.174	492.319	524.317	507.469	430.263	500.558	448.818	440.801	453.981	13.54	12.6633	14.0767	16.58	15.5333	18.0733	474	447	493	481.392	447.796
68067	68067	Mrnip	13.23	12.67	12.72	17.38	16.75	17.4	15.57	13.47	13.66	16.39	15.49	15.44	22.31	21.24	22.56	18.97	16.49	16.89	174.12	163	164.08	226.98	217.72	231.7	210.13	173.46	172	177.968	167.532	166.37	219.839	213.661	225.057	202.352	176.727	177.869	12.8733	14.2333	17.1767	15.7733	17.45	22.0367	167.067	185.197	225.467	170.62	186.331
11522	11522	Adh1	0	0	0	0	0	0.06	0.06	0	0	0	0	0	0	0	0.08	0.07	0	0	0	0	0	0	0	1	1	0	0	0	0	0	0	0	0.970074	0.959014	0	0	0	0.02	0.02	0	0.0233333	0.0266667	0	0.333333	0.333333	0	1.00178
18768	18768	Pkib	5.48	3.94	5.26	5.41	6.48	5.28	5.38	5.74	4.46	6.78	4.82	6.38	6.95	8.22	6.84	6.56	7.03	5.51	79	60	78	75	94	83	82	91	65	80.3399	61.6683	78.6475	72.6339	92.1292	80.5161	78.6391	92.426	67.2181	4.89333	5.19333	5.72333	5.99333	6.36667	7.33667	72.3333	79.3333	84	74.1384	80.1425
286942	286942	Kif19a	0.25	0.23	0.21	0.1	0.19	0.31	0.06	0.13	0.26	0.31	0.28	0.25	0.13	0.24	0.41	0.07	0.15	0.32	12	11	10	5	9	15	3	6	12	12.2035	11.3059	10.083	4.84226	8.82088	14.5511	2.87704	6.09402	12.4095	0.23	0.15	0.2	0.28	0.18	0.26	11	7	9.66667	11.1715	7.01247
13999	13999	Gm14288	29.86	34.12	24.45	47.26	33.05	28.11	36.02	31.39	25	36.98	41.73	29.69	60.67	41.91	36.46	43.89	38.43	30.91	60.47	69.75	48.29	90.16	61.02	56.71	74.61	61.64	47.76	62.0346	71.9464	49.4068	88.1292	60.766	55.2942	71.926	62.9715	49.638	29.4767	30.8033	36.14	36.1333	37.7433	46.3467	59.5033	61.3367	69.2967	60.9357	62.1104
72117	72117	Naa50	52.42	49.88	51.41	59.82	58.41	59.14	54.24	56.78	54.01	64.92	61.01	62.44	76.8	74.08	76.71	66.09	69.51	66.76	3429	3254	3410	3937	3831	3898	3739	3726	3473	3487.16	3344.48	3438.31	3812.8	3754.75	3781.35	3585.75	3784.39	3591.51	51.2367	55.01	59.1233	62.79	67.4533	75.8633	3364.33	3646	3888.67	3417.48	3652.49
17690	17690	Msi1	3.08	2.63	2.56	3.03	2.58	3.3	2.97	3.4	3.16	3.81	3.21	3.1	3.89	3.27	4.28	3.61	4.16	3.9	122	106	103	118	105	134	128	136	127	124.069	108.947	103.855	114.277	102.91	129.99	122.754	138.131	131.334	2.75667	3.17667	2.97	3.37333	3.89	3.81333	110.333	130.333	119	112.731	131.233
104771	104771	Jkamp	7.56	8.05	7.45	9.4	9.53	9.3	8.82	7.35	9.32	9.36	9.85	9.05	12.07	12.09	12.07	10.75	9	11.52	192	204	188	233	234	238	236	187	224	195.256	209.672	189.561	225.649	229.343	230.878	226.327	189.93	231.644	7.68667	8.49667	9.41	9.42	10.4233	12.0767	194.667	215.667	235	198.041	216.385
626415	626415	4930467E23Rik	0.05	0.06	0.05	0.14	0.16	0.16	0.09	0.13	0.11	0.06	0.08	0.06	0.18	0.2	0.21	0.11	0.16	0.14	3	4	3	9	10	10	6	8	7	3.05088	4.11122	3.0249	8.71607	9.80098	9.70074	5.75408	8.12536	7.23887	0.0533333	0.11	0.153333	0.0666667	0.136667	0.196667	3.33333	7	9.66667	4.06238	7.01247
21908	21908	Tlx1	0	0	0	0	0.04	0	0	0	0	0	0	0	0	0.05	0	0	0	0	0	0	0	0	1	0	0	0	0	0	0	0	0	0.980098	0	0	0	0	0	0	0.0133333	0	0	0.0166667	0	0	0.333333	0	0
66935	66935	Cir1	27.53	25.43	28.3	25.33	27.64	27.69	24.93	26.14	27.28	34.09	31.11	34.37	32.51	35.05	35.91	30.37	32.01	33.72	687	633	716	634	689	696	655	653	668	698.652	650.601	721.944	613.999	675.287	675.171	628.154	663.232	690.795	27.0867	26.1167	26.8867	33.19	32.0333	34.49	678.667	658.667	673	689.589	660.174
229589	229589	Prune1	26.32	25.53	26.5	30.67	32.25	29.97	26.93	26.79	26.24	32.6	31.23	32.18	39.37	40.9	38.87	32.81	32.8	32.44	1087.19	1071.35	1124.11	1239.04	1330.03	1248.04	1181.41	1086.22	1076.24	1106.45	1101.81	1134.34	1200.88	1304.51	1211.62	1133.55	1104.03	1113.75	26.1167	26.6533	30.9633	32.0033	32.6833	39.7133	1094.22	1114.62	1272.37	1112.08	1116.99
22186	22186	Uba52	2863.22	3010.97	2993.83	2812.45	2904.05	2698.72	2997.84	3006.05	2747.89	3546.04	3682.96	3635.81	3610.5	3683.24	3500.32	3652.85	3679.98	3396.88	11104	11719	11534	10501	10667.7	10412	12019	11476	10212	11292.3	12044.9	11629.8	10169.7	10455.7	10100.4	11526.4	11655.8	10560.5	2956.01	2917.26	2805.07	3621.6	3576.57	3598.02	11452.3	11235.7	10526.9	11631.6	11256
408022	408022	Primpol	14.97	15.01	14.74	16.14	15.2	15.86	14.05	14.9	15.25	18.54	18.35	17.9	20.71	19.27	20.57	17.12	18.24	18.85	925.73	949.5	951.7	1024.13	1001.95	1036.87	952.98	951.63	966.01	941.705	976.415	959.903	992.664	982.058	1005.97	913.94	966.918	999.998	14.9067	14.7333	15.7333	18.2633	18.07	20.1833	942.31	956.873	1020.98	957.705	958.705
74533	74533	Gzf1	7.49	6.83	7.41	9.52	8.96	9.81	7.95	8	7.47	9.28	8.36	9	12.22	11.37	12.73	9.69	9.8	9.24	436	397	439	558	524	576	488	467	428	443.395	408.039	442.644	540.397	513.571	558.762	467.999	474.318	442.605	7.24333	7.80667	9.43	8.88	9.57667	12.1067	424	461	552.667	430.612	461.821
20397	20397	Sgpl1	41.36	39.21	41.07	39.12	36.9	40.75	36.06	38.56	38.35	51.22	47.96	49.88	50.23	46.8	52.85	43.94	47.2	47.41	2396	2247	2401	2261	2129	2365	2194	2235	2177	2436.64	2309.48	2420.93	2189.67	2086.63	2294.22	2104.08	2270.02	2251.29	40.5467	37.6567	38.9233	49.6867	46.1833	49.96	2348	2202	2251.67	2384.62	2205.92
23876	23876	Fbln5	0	0	0	0	0	0	0.03	0	0	0	0	0	0	0	0	0.04	0	0	0	0	0	0	0	0	1	0	0	0	0	0	0	0	0	0.959014	0	0	0	0.01	0	0	0.0133333	0	0	0.333333	0	0	1.00178
72886	72886	Yju2	14.07	16.71	14.88	12.2	12.07	10.29	13.08	9.98	9.45	17.43	20.44	18.08	15.66	15.31	13.35	15.94	12.22	11.68	216	256	231	187	184	159	211	153	142	219.663	263.118	232.918	181.101	180.338	154.242	202.352	155.397	146.846	15.22	10.8367	11.52	18.65	13.28	14.7733	234.333	168.667	176.667	238.665	169.301
66654	66654	Tex12	0	0.21	0	0	0	0	0	0	0	0	0.26	0	0	0	0	0	0	0	0	1	0	0	0	0	0	0	0	0	1.02781	0	0	0	0	0	0	0	0.07	0	0	0.0866667	0	0	0.333333	0	0	1.01559	0
234199	234199	Fgl1	0	0.1	0	0.08	0	0	0	0	0	0	0.12	0	0.1	0	0	0	0	0	0	1	0	1	0	0	0	0	0	0	1.02781	0	0.968453	0	0	0	0	0	0.0333333	0	0.0266667	0.04	0	0.0333333	0.333333	0	0.333333	1.01559	0
320271	320271	Scai	5.1	4.72	5.17	5.23	4.99	5.72	4.2	5.23	5.37	6.32	5.77	6.28	6.71	6.33	7.42	5.12	6.4	6.64	557	494	512	664	607	691	525	573	575	566.447	507.736	516.25	643.053	594.919	670.321	503.482	581.979	594.621	4.99667	4.93333	5.31333	6.12333	6.05333	6.82	521	557.667	654	529.125	558.994
246257	246257	Ovca2	2.24	1.93	1.67	2.57	1.91	2.32	2.03	2.09	2.1	2.77	2.36	2.03	3.3	2.43	3.01	2.47	2.56	2.59	79.55	68.38	60.31	91.73	68.16	83.05	75.88	74.57	73.3	81.3568	70.9186	61.5064	89.0976	67.6267	81.4862	72.885	76.1752	76.5252	1.94667	2.07333	2.26667	2.38667	2.54	2.91333	69.4133	74.5833	80.98	71.0916	75.1336
50874	50874	Tmod4	0.21	0.07	0.14	0.14	0.02	0	0.06	0.21	0	0.26	0.08	0.17	0.18	0.02	0	0.08	0.26	0	3	2	2	2	1	0	2	3	0	3.05088	2.05561	2.0166	1.93691	0.980098	0	1.91803	3.04701	0	0.14	0.09	0.0533333	0.17	0.113333	0.0666667	2.33333	1.66667	1	3.04678	2.00356
50996	50996	Pdcd7	5.59	6.07	5.54	6.76	6.38	6.34	6.56	5.49	6.19	6.93	7.43	6.73	8.67	8.09	8.23	7.99	6.73	7.66	183	198	184	222	209	209	226	180	199	186.104	203.506	185.528	214.996	204.84	202.745	216.737	182.821	205.791	5.73333	6.08	6.49333	7.03	7.46	8.33	188.333	201.667	213.333	191.947	202.36
73332	73332	Ccdc30	0.06	0.05	0	0	0.08	0.04	0.02	0.06	0.05	0.07	0.06	0	0	0.1	0.05	0.02	0.08	0.06	3	3	0	0	4	2	1	3	3	3.05088	3.08342	0	0	3.92039	1.94015	0.959014	3.04701	3.10237	0.0366667	0.0433333	0.04	0.0433333	0.0533333	0.05	2	2.33333	2	2.03119	3.00534
21357	21357	Tarbp2	25.07	23.61	24.35	18.94	19.51	21.51	22.9	23.72	21.96	31.05	28.88	29.57	24.31	24.74	27.9	27.9	29.04	27.14	531	493	515	389	409	446	521	507	462	540.006	506.708	519.275	376.728	400.86	432.653	499.646	514.945	477.765	24.3433	22.86	19.9867	29.8333	28.0267	25.65	513	496.667	414.667	521	497.885
16679	16679	Krt86	0	0.04	0	0	0	0	0	0	0	0	0.05	0	0	0	0	0	0	0	0	1	0	0	0	0	0	0	0	0	1.02781	0	0	0	0	0	0	0	0.0133333	0	0	0.0166667	0	0	0.333333	0	0	1.01559	0
19653	19653	Rbm4	4.09	4.39	4.34	3.13	3.24	3.21	3.15	3.18	3.34	5.06	5.37	5.27	4.02	4.11	4.16	3.84	3.89	4.13	136.89	149.41	148.01	104.34	107.96	108.52	112.15	105.86	111.2	139.324	154.171	150.237	101.688	105.851	105.738	108.369	107.661	115.822	4.27333	3.22333	3.19333	5.23333	3.95333	4.09667	144.77	109.737	106.94	147.261	110.196
226442	226442	Zfp281	9.85	9.09	8.99	9.96	10.35	10.31	9.17	10.64	10.02	12.2	11.12	10.92	12.79	13.13	13.37	11.18	13.03	12.39	744	684	690	758	786	785	731	806	745	756.618	703.019	695.728	734.087	770.357	761.508	701.039	818.63	770.423	9.31	9.94333	10.2067	11.4133	12.2	13.0967	706	760.667	776.333	717.01	762.356
108723	108723	Card11	3.06	3.19	3.38	3.5	3.13	2.81	2.72	2.69	2.97	3.79	3.9	4.11	4.49	3.97	3.64	3.31	3.29	3.67	177	184	199	204	182	164	166	156	169	180.002	189.116	200.652	197.564	178.378	159.092	159.196	158.444	174.767	3.21	2.79333	3.14667	3.93333	3.42333	4.03333	186.667	163.667	183.333	189.916	164.292
26384	26384	Gnpda1	27.17	26.78	28.03	26.83	25.77	26.25	24.22	22.16	24.12	33.65	32.75	34.03	34.45	32.69	34.05	29.51	27.12	29.81	830	819	874	829	794	808	782	676	724	844.077	841.773	881.256	802.847	778.197	783.819	749.949	686.593	748.706	27.3267	23.5	26.2833	33.4767	28.8133	33.73	841	727.333	810.333	854.115	729.297
216131	216131	Trappc10	6.29	6.03	5.88	6.96	6.22	6.78	6.92	6.33	5.86	7.79	7.37	7.14	8.93	7.89	8.79	8.43	7.74	7.25	451	434	436	499.18	455.05	482.15	503.98	455	430.72	458.649	446.068	439.62	484.226	446.924	468.546	483.343	462.13	445.708	6.06667	6.37	6.65333	7.43333	7.80667	8.53667	440.333	463.233	478.793	447.877	464.827
74137	74137	Nuak2	2.7	2.45	2.44	2.61	3.12	2.36	2.85	2.5	2.66	3.35	2.99	2.97	3.35	3.96	3.05	3.47	3.06	3.29	115	100	105	111	133	101	127	103	111	116.95	102.781	105.872	107.498	130.353	97.9774	121.795	104.614	114.788	2.53	2.67	2.69667	3.10333	3.27333	3.45333	106.667	113.667	115	108.669	114.203
56405	56405	Dusp14	15.42	15.63	16.09	17.15	17.05	18.19	15	15.87	15.39	19.1	19.12	19.54	22.01	21.62	23.59	18.27	19.43	19.03	282	289	305	324	316	332	301	293	283	286.783	297.036	307.532	313.779	309.711	322.064	288.663	297.591	292.657	15.7133	15.42	17.4633	19.2533	18.91	22.4067	292	292.333	324	296.554	293.522
19647	19647	Rbbp6	10.69	8.75	10.18	12	12.42	12.8	9.93	10.58	9.83	13.24	10.7	12.37	15.4	15.75	16.6	12.1	12.95	12.16	642	560	646	767	741	791	648	617	614	652.888	575.571	651.363	742.803	726.252	767.328	621.441	626.668	634.952	9.87333	10.1133	12.4067	12.1033	12.4033	15.9167	616	626.333	766.333	625.606	628.117
75050	75050	Kif27	0.05	0.05	0.06	0.12	0.09	0.08	0.08	0.08	0.08	0.06	0.07	0.07	0.16	0.12	0.1	0.09	0.09	0.1	3	5	4	8	6	5	6	5	5	3.05088	5.13903	4.03321	7.74762	5.88059	4.85037	5.75408	5.07835	5.17062	0.0533333	0.08	0.0966667	0.0666667	0.0933333	0.126667	4	5.33333	6.33333	4.06238	6.01069
67955	67955	Sugt1	45.05	44.72	43.34	44.45	41.96	43.76	46.03	45.15	44.75	55.79	54.71	52.63	57.07	53.22	56.76	56.09	55.27	55.32	1863	1844	1820	1849	1740	1824	2007	1871	1819	1894.6	1895.27	1835.11	1790.67	1705.37	1769.41	1924.74	1900.32	1881.07	44.37	45.31	43.39	54.3767	55.56	55.6833	1842.33	1899	1804.33	1871.74	1902.38
18789	18789	Papola	57.48	51.39	53.28	57.04	57.55	54.43	52.63	55.62	55.64	71.18	62.86	64.71	73.22	72.99	70.59	64.13	68.09	68.78	3654	3281	3495	3688	3681	3509	3559	3581	3509	3715.97	3372.23	3524.01	3571.65	3607.74	3403.99	3413.13	3637.11	3628.74	54.05	54.63	56.34	66.25	67	72.2667	3476.67	3549.67	3626	3531.22	3556.32
22375	22375	Wars	38.76	36.91	37.72	41.16	41.92	40.14	42.39	40.44	41.21	48	45.14	45.81	52.84	53.17	52.06	51.65	49.5	50.95	1463	1367	1432	1543	1569	1526	1667	1513	1502	1487.81	1405.01	1443.89	1494.32	1537.77	1480.33	1598.68	1536.71	1553.25	37.7967	41.3467	41.0733	46.3167	50.7	52.69	1420.67	1560.67	1546	1443.16	1563.78
330010	330010	Ttll10	0	0.14	0	0.12	0.08	0.13	0.07	0.09	0.19	0	0.18	0	0.15	0.1	0.17	0.09	0.11	0.23	0	3.71	0	3	2	3.41	2	2.26	4.74	0	4.11122	0	2.90536	1.9602	3.88029	1.91803	3.04701	5.17062	0.0466667	0.116667	0.11	0.06	0.143333	0.14	1.23667	3	2.80333	2.03119	3.00534
269701	269701	Wdr66	2.36	2.11	2.3	2.76	2.56	2.67	2.48	2.26	2.84	2.92	2.58	2.8	3.55	3.25	3.47	3.03	2.77	3.52	160	143	159	189	175	183	178	154	190	162.714	146.976	160.32	183.038	171.517	177.523	170.704	156.413	196.484	2.25667	2.52667	2.66333	2.76667	3.10667	3.42333	154	174	182.333	156.402	174.31
66567	66567	2510022D24Rik	1.22	0.71	1.1	0.67	0.76	0.52	1.03	0.83	0.83	1.51	0.87	1.34	0.86	0.96	0.68	1.26	1.02	1.02	21.65	12.58	19.78	11.89	13.34	9.28	19.18	14.7	14.36	22.3731	13.3615	20.166	11.6214	13.7214	9.70074	19.1803	15.235	15.5119	1.01	0.896667	0.65	1.24	1.1	0.833333	18.0033	16.08	11.5033	19.2963	17.0303
72693	72693	Zcchc12	0.04	0.04	0.04	0	0	0	0	0.07	0	0.04	0.04	0.04	0	0	0	0	0.09	0	1	1	1	0	0	0	0	2	0	1.01696	1.02781	1.0083	0	0	0	0	2.03134	0	0.04	0.0233333	0	0.04	0.03	0	1	0.666667	0	1.01559	1.00178
67661	67661	Ift172	4.51	4.63	4.74	5.45	5.36	5.76	4.68	4.45	5.06	5.59	5.66	5.76	6.99	6.8	7.48	5.7	5.44	6.25	350	358	374	426	418	451	383	346	386	355.936	367.954	377.105	412.561	409.681	437.503	367.302	351.422	399.172	4.62667	4.73	5.52333	5.67	5.79667	7.09	360.667	371.667	431.667	366.63	372.663
80385	80385	Tusc2	8.91	8.64	7.99	11.66	10.54	9.38	10.31	10.32	8.7	11.04	10.57	9.7	14.96	13.37	12.17	12.57	12.63	10.75	184	178	167	241	217	195	224	213	176	187.121	182.949	168.386	233.397	212.681	189.164	214.819	216.338	182.006	8.51333	9.77667	10.5267	10.4367	11.9833	13.5	176.333	204.333	217.667	179.76	205.365
53761	53761	Prrc2a	61.98	62.05	61.89	61.18	63.23	64.74	62.42	61.98	61.15	76.77	75.9	75.16	78.54	80.19	83.97	76.06	75.87	75.6	6193	6177	6289	6162	6355	6524	6581	6212	6016	6298.03	6348.76	6341.21	5967.6	6228.52	6328.76	6311.27	6309.34	6221.29	61.9733	61.85	63.05	75.9433	75.8433	80.9	6219.67	6269.67	6347	6317	6281.17
66049	66049	Rogdi	16.92	16.29	16.02	20.28	17.74	19.57	15.75	17.2	17.57	20.95	19.92	19.46	26.04	22.51	25.38	19.19	21.05	21.72	280	269	263	329	286	326	274	278	280	284.749	276.48	265.183	318.621	280.308	316.244	262.77	282.356	289.555	16.41	16.84	19.1967	20.11	20.6533	24.6433	270.667	277.333	313.667	275.226	278.495
77578	77578	Bcl9	2.89	3.29	2.82	3.56	3.55	3.68	2.8	2.56	2.92	3.58	4.02	3.43	4.57	4.5	4.78	3.42	3.13	3.61	255	288	252	316	313	327	261	226	253	259.325	296.008	254.092	306.031	306.771	317.214	250.303	229.541	261.633	3	2.76	3.59667	3.67667	3.38667	4.61667	265	246.667	318.667	269.133	247.44
18996	18996	Pou4f1	1.11	0.78	0.83	1.33	1	1.34	0.86	1.11	0.84	1.37	0.95	1.01	1.71	1.27	1.74	1.04	1.36	1.04	64	43	46	75	59	75	53	61	47	65.0855	44.1956	46.3819	72.6339	57.8258	72.7555	50.8277	61.9559	48.6038	0.906667	0.936667	1.22333	1.11	1.14667	1.57333	51	53.6667	69.6667	51.7953	54.0962
11836	11836	Araf	41.72	42.45	42.84	38.94	38.33	41.29	39.45	39.86	39.57	51.67	51.93	52.03	49.99	48.62	53.56	48.07	48.8	48.92	1137	1163	1180	1046	1049	1130	1129	1085	1069	1156.28	1195.34	1189.8	1013	1028.12	1096.18	1082.73	1102	1105.48	42.3367	39.6267	39.52	51.8767	48.5967	50.7233	1160	1094.33	1075	1178.09	1096.95
72657	72657	Selenoh	199.53	198.2	207	196.92	192.37	210.28	223.79	217.41	183.64	247.11	242.44	251.38	252.79	243.98	272.75	272.69	266.15	227.01	1147	1140	1188	1111	1068	1209	1342	1238	1020	1166.45	1171.7	1197.86	1075.95	1046.74	1172.82	1287	1257.4	1054.81	201.577	208.28	199.857	246.977	255.283	256.507	1158.33	1200	1129.33	1177.07	1202.14
328801	328801	Zfp414	32.38	32.04	33.34	29.39	32.23	31.25	30.32	32.38	30.7	40.11	39.19	40.48	37.73	40.88	40.54	36.94	39.64	37.95	408	403	424	369	402	396	401	407	378	414.92	414.206	427.52	357.359	393.999	384.149	384.565	413.378	390.899	32.5867	31.1333	30.9567	39.9267	38.1767	39.7167	411.667	395.333	389	418.425	396.705
16795	16795	Large1	6.85	6.6	6.81	8.51	8.39	8.38	7.7	6.86	6.98	8.48	8.07	8.27	10.92	10.64	10.87	9.38	8.4	8.63	422	405	428	510	507	501	494	424	418	429.157	416.261	431.553	493.911	496.909	486.007	473.753	430.644	432.264	6.75333	7.18	8.42667	8.27333	8.80333	10.81	418.333	445.333	506	425.534	446.794
12454	12454	Ccnk	50.11	49.25	50.34	50.55	49.49	49.97	47.37	51.09	50.7	62.06	60.24	61.13	64.89	62.76	64.82	57.72	62.55	62.67	1845.03	1800.75	1883.57	1863.66	1822.82	1855.92	1830.68	1882.74	1850.36	1877.31	1851.08	1899.64	1805.2	1786.72	1800.46	1755.95	1912.51	1914.16	49.9	49.72	50.0033	61.1433	60.98	64.1567	1843.12	1854.59	1847.47	1872.76	1858.3
330695	330695	Ctxn1	0.43	0.57	0.85	0.36	0.29	0.14	0.48	0.57	0.36	0.53	0.7	1.03	0.46	0.36	0.18	0.58	0.7	0.45	6	8	12	5	4	2	7	8	5	6.10176	8.22244	12.0996	4.84226	3.92039	1.94015	6.7131	8.12536	5.17062	0.616667	0.47	0.263333	0.753333	0.576667	0.333333	8.66667	6.66667	3.66667	9.14035	7.01247
227736	227736	Cfap157	0.05	0.19	0.14	0.14	0.1	0	0.05	0.05	0.1	0.06	0.24	0.17	0.18	0.12	0	0.06	0.06	0.12	1	4	3	3	2	0	1	1	2	1.01696	4.11122	3.0249	2.90536	1.9602	0	0.959014	1.01567	2.06825	0.126667	0.0666667	0.08	0.156667	0.08	0.1	2.66667	1.33333	1.66667	3.04678	2.00356
70604	70604	Dnajb14	9.13	9.4	9.51	9.49	10.27	11.16	9.95	10.19	9.77	11.31	11.49	11.55	12.18	13.02	14.47	12.12	12.47	12.07	359	345	332	401	406	455	396	372	372	365.089	354.593	334.756	388.349	397.92	441.383	379.769	377.829	384.694	9.34667	9.97	10.3067	11.45	12.22	13.2233	345.333	380	420.667	351.396	380.677
14582	14582	Gfi1b	0	0.04	0	0	0	0	0	0.05	0	0	0.05	0	0	0	0	0	0.06	0	0	1	0	0	0	0	0	1	0	0	1.02781	0	0	0	0	0	1.01567	0	0.0133333	0.0166667	0	0.0166667	0.02	0	0.333333	0.333333	0	1.01559	1.00178
78670	78670	Plekhj1	17.79	16.01	21.11	18.97	17.95	18.07	19.88	20.75	18.91	22.03	19.58	25.64	24.35	22.77	23.43	24.23	25.4	23.38	256	229	306	273	256	262	301	295	266	260.342	235.367	308.54	264.388	250.905	254.159	288.663	299.623	275.077	18.3033	19.8467	18.33	22.4167	24.3367	23.5167	263.667	287.333	263.667	268.117	288.513
52398	52398	Septin11	20.52	20.03	21.6	21.13	22.18	20.01	19.05	19.62	20.38	25.42	24.5	26.23	27.13	28.13	25.96	23.21	24.02	25.2	1389	1369	1527	1465	1519	1414	1344	1329	1387	1412.56	1407.07	1539.68	1418.78	1488.77	1371.68	1288.91	1349.83	1434.33	20.7167	19.6833	21.1067	25.3833	24.1433	27.0733	1428.33	1353.33	1466	1451.28	1356.41
108167925	108167925	Gm46294	0.03	0.05	0	0	0.05	0	0.05	0	0.05	0.03	0.06	0	0	0.06	0	0.06	0	0.06	1	2	0	0	2	0	2.04	0	2	1.01696	2.05561	0	0	1.9602	0	2.87704	0	2.06825	0.0266667	0.0333333	0.0166667	0.03	0.04	0.02	1	1.34667	0.666667	1.01559	2.00356
68635	68635	1110025M09Rik	0.68	0.8	0.58	0.69	0.77	0.87	0.69	0.57	0.46	0.84	0.98	0.7	0.89	0.97	1.13	0.84	0.7	0.57	20	23.7	17.37	20.53	22.76	26	21.6	17	13.42	20.3392	24.6673	18.1494	20.3375	22.5422	25.2219	21.0983	17.2664	14.4777	0.686667	0.573333	0.776667	0.84	0.703333	0.996667	20.3567	17.34	23.0967	21.3275	18.0321
106757	106757	Catsperd	0.04	0.04	0.06	0.13	0.04	0.09	0.09	0	0.03	0.05	0.05	0.08	0.17	0.05	0.12	0.11	0	0.04	1	1	2	4	1	3	3	0	1	1.01696	1.02781	2.0166	3.87381	0.980098	2.91022	2.87704	0	1.03412	0.0466667	0.04	0.0866667	0.06	0.05	0.113333	1.33333	1.33333	2.66667	2.03119	2.00356
227746	227746	Rabepk	55.24	61.96	63.28	54.35	51.95	55.58	56.05	58.01	58.36	68.42	75.79	76.85	69.78	65.89	72.09	68.3	71.02	72.14	1898.35	2087.86	2155.72	1833.59	1779.31	1948.26	1972.25	1923.17	1957.29	1931.21	2146.06	2173.9	1776.14	1744.57	1890.67	1892.13	1954.15	2024.82	60.16	57.4733	53.96	73.6867	70.4867	69.2533	2047.31	1950.9	1853.72	2079.94	1954.48
212679	212679	Mars2	3.16	3.1	2.66	4.54	4.78	4.33	3.15	4.25	3.89	3.92	3.79	3.23	5.83	6.07	5.61	3.83	5.21	4.81	124	121	106	179	188	171	130	167	150	126.103	124.364	106.88	173.353	184.258	165.883	124.672	169.617	155.119	2.97333	3.76333	4.55	3.64667	4.61667	5.83667	117	149	179.333	118.825	149.265
56491	56491	Vapb	24.93	24.01	24.34	26.21	25.9	26.28	24.96	24.61	22.21	30.88	29.37	29.56	33.64	32.85	34.08	30.42	30.13	27.45	2526	2424	2508	2677	2640	2685	2669	2502	2215	2568.84	2491.4	2528.82	2592.55	2587.46	2604.65	2559.61	2541.21	2290.59	24.4267	23.9267	26.13	29.9367	29.3333	33.5233	2486	2462	2667.33	2524.77	2466.39
16988	16988	Lst1	95.95	100.77	90.33	62.25	66.23	60.8	79.8	78.66	72.9	118.83	123.27	109.69	79.91	84	78.86	97.23	96.3	90.12	179	190	164	109	112	113	152	142	128	182.036	195.283	165.361	105.561	109.771	109.618	145.77	144.225	132.368	95.6833	77.12	63.0933	117.263	94.55	80.9233	177.667	140.667	111.333	180.776	141.251
494468	494468	Armcx5	1.58	2.06	2.33	2.45	2.38	2.33	2.21	2.35	2.69	1.96	2.52	2.83	3.15	3.02	3.02	2.69	2.87	3.33	60.59	78.66	90.62	94.5	91.42	90.11	89.37	90.11	101.39	62.0346	81.1966	91.7554	92.003	90.169	88.2767	86.3112	92.426	105.481	1.99	2.41667	2.38667	2.43667	2.96333	3.06333	76.6233	93.6233	92.01	78.2008	94.1674
118568307	118568307	LOC118568307	2.24	2.18	1.72	2.47	1.73	2.13	1.47	1.39	1.87	2.77	2.67	2.08	3.18	2.19	2.76	1.79	1.71	2.31	47.29	46.09	36.76	52.44	36.41	45.32	32.77	29.48	38.78	48.8141	48.3069	37.3072	51.328	36.2636	44.6234	31.6475	30.4701	40.3308	2.04667	1.57667	2.11	2.50667	1.93667	2.71	43.38	33.6767	44.7233	44.6862	34.0606
214111	214111	Slc24a1	0.01	0.04	0.03	0	0	0.04	0.01	0.01	0.07	0.02	0.05	0.04	0	0	0.05	0.02	0.02	0.09	1	3	2	0	0	3	1	1	5	1.01696	3.08342	2.0166	0	0	2.91022	0.959014	1.01567	5.17062	0.0266667	0.03	0.0133333	0.0366667	0.0433333	0.0166667	2	2.33333	1	2.03119	3.00534
321003	321003	Xpnpep3	5.86	5.65	6.09	7.39	7.27	6.92	6.62	6.67	7.01	7.26	6.92	7.4	9.49	9.23	8.98	8.07	8.17	8.66	517	498	546	659	646	619	620	593	613	525.768	511.847	550.533	638.21	633.143	600.476	594.589	602.292	633.918	5.86667	6.76667	7.19333	7.19333	8.3	9.23333	520.333	608.667	641.333	529.125	610.085
98366	98366	Smap1	99.84	94.98	99.7	100.44	104.45	100.4	96.75	101.75	96.39	123.65	116.18	121.08	128.94	132.47	130.22	117.89	124.57	119.16	2875.77	2821.92	2985.36	2959.02	3084.4	2999.54	3044.4	3019.08	2792.58	2924.78	2900.47	3010.79	2866.62	3023.6	2910.22	2920.2	3067.32	2888.31	98.1733	98.2967	101.763	120.303	120.54	130.543	2894.35	2952.02	3014.32	2940.15	2958.26
11865	11865	Arntl	3.92	4.51	3.39	4.59	4.75	4	3.96	3.81	3.59	4.85	5.51	4.12	5.9	6.03	5.18	4.83	4.67	4.44	151	181	139	184	190	159	165	147	142	153.561	186.033	140.154	178.195	186.219	154.242	158.237	149.303	146.846	3.94	3.78667	4.44667	4.82667	4.64667	5.70333	157	151.333	177.667	159.448	152.271
71984	71984	Sars2	10.15	10.78	11.5	11.91	10.76	9.06	11.43	10.61	9.85	12.58	13.19	13.97	15.3	13.64	11.75	13.93	12.99	12.17	248	261	283	290	261	221	294	258	236	252.206	268.257	285.349	280.851	255.805	214.386	281.95	262.043	244.053	10.81	10.63	10.5767	13.2467	13.03	13.5633	264	262.667	257.333	268.117	263.468
17840	17840	Mup1	0	0.19	0	0	0	0	0	0	0	0	0.23	0	0	0	0	0	0	0	0	1.79	0	0	0	0	0	0	0	0	2.05561	0	0	0	0	0	0	0	0.0633333	0	0	0.0766667	0	0	0.596667	0	0	1.01559	0
53869	53869	Rab11a	57.56	57.99	55.62	54.57	58.3	54.36	53.93	59.16	56.8	71.29	70.93	67.54	70.05	73.94	70.51	65.71	72.43	70.21	1776	1784	1741	1691	1800	1690	1753	1828	1721	1806.12	1833.61	1755.45	1637.65	1764.18	1639.42	1681.15	1856.64	1779.73	57.0567	56.63	55.7433	69.92	69.45	71.5	1767	1767.33	1727	1794.56	1771.15
16572	16572	Kif5a	0.05	0.03	0.03	0.02	0.03	0.02	0.02	0.04	0.03	0.07	0.04	0.03	0.02	0.04	0.02	0.02	0.04	0.03	6	3	3	2	2	2	1	4	3	6.10176	3.08342	3.0249	1.93691	1.9602	1.94015	0.959014	4.06268	3.10237	0.0366667	0.03	0.0233333	0.0466667	0.03	0.0266667	4	2.66667	2	4.06238	3.00534
67943	67943	Mesd	18.24	17.91	18.46	20	20.16	19.3	17.95	17.57	16.99	22.59	21.9	22.42	25.67	25.57	25.04	21.87	21.51	21.01	749	733.08	770	826	830	799	777	723	686	761.703	754.409	776.392	799.942	813.481	775.089	745.154	734.329	709.409	18.2033	17.5033	19.82	22.3033	21.4633	25.4267	750.693	728.667	818.333	762.711	730.299
170823	170823	Glmn	8.6	7.69	8.46	8.87	8.02	9.92	8.32	7.09	6.42	10.65	9.4	10.27	11.39	10.17	12.86	10.14	8.68	7.94	227	201	224	231	208	260	225	186	164	230.85	206.589	225.86	223.713	203.86	252.219	215.778	188.915	169.596	8.25	7.27667	8.93667	10.1067	8.92	11.4733	217.333	191.667	233	221.4	192.342
76804	76804	Kdm4c	10.71	11.7	11.29	12.76	13.23	12.82	10.27	9.84	10.19	13.26	14.31	13.71	16.38	16.79	16.63	12.52	12.04	12.6	634	698	686	771	789	778	649	590	601	644.753	717.408	691.695	746.677	773.297	754.717	622.4	599.245	621.509	11.2333	10.1	12.9367	13.76	12.3867	16.6	672.667	613.333	779.333	683.495	615.094
217198	217198	Plekhh3	15.1	14.98	16.71	12.46	13.63	12.22	14.1	14.69	13.33	18.7	18.33	20.29	16	17.28	15.85	17.18	17.99	16.48	631	622	709	523	568	513	621	614	548	641.702	639.295	714.886	506.501	556.695	497.648	595.548	623.621	566.7	15.5967	14.04	12.77	19.1067	17.2167	16.3767	654	594.333	534.667	664.199	596.06
230073	230073	Ddx58	4.25	3.83	3.98	3.98	3.95	3.62	3.83	4.16	3.92	5.27	4.69	4.84	5.11	5.01	4.69	4.67	5.1	4.85	300	269	285	283	280	256	285	294	272	305.088	276.48	287.366	274.072	274.427	248.339	273.319	298.607	281.282	4.02	3.97	3.85	4.93333	4.87333	4.93667	284.667	283.667	273	289.444	284.506
620695	620695	Gm13889	2	3.6	1.98	2.53	3.22	2.45	2.79	1.73	2.11	2.47	4.41	2.4	3.25	4.08	3.18	3.4	2.12	2.61	30	54	30	38	48	37	44	26	31	30.5088	55.5015	30.249	36.8012	47.0447	35.8927	42.1966	26.4074	32.0578	2.52667	2.21	2.73333	3.09333	2.71	3.50333	38	33.6667	41	38.5926	34.0606
21828	21828	Thbs4	0.02	0	0	0	0	0	0	0	0	0.03	0	0	0	0	0	0	0	0	1	0	0	0	0	0	0	0	0	1.01696	0	0	0	0	0	0	0	0	0.00666667	0	0	0.01	0	0	0.333333	0	0	1.01559	0
71063	71063	Zfp597	3.36	3.12	2.45	3.78	3.72	3.71	3.68	3.44	3.67	4.16	3.82	2.98	4.85	4.72	4.81	4.49	4.21	4.54	260.53	241	193	295	290	290	301.41	267	280	265.427	247.701	194.602	285.694	284.228	281.321	289.622	271.184	289.555	2.97667	3.59667	3.73667	3.65333	4.41333	4.79333	231.51	282.803	291.667	235.618	283.504
66356	66356	Knop1	7.95	7.2	7.7	10.59	10.16	9.38	7.85	7.64	8.38	9.84	8.81	9.35	13.59	12.89	12.16	9.57	9.35	10.36	610	552	603	823	788	729	637	589	637	620.346	567.349	608.006	797.036	772.317	707.184	610.892	598.23	658.737	7.61667	7.95667	10.0433	9.33333	9.76	12.88	588.333	621	780	598.185	622.106
28071	28071	Twistnb	5.83	5.36	6.85	10.76	9.42	9.1	6.89	7.23	6.9	7.22	6.55	8.31	13.81	11.94	11.81	8.39	8.85	8.54	211	197	247	394	376	332	280	266	256	214.579	202.478	249.051	381.57	368.517	322.064	268.524	270.168	264.736	6.01333	7.00667	9.76	7.36	8.59333	12.52	218.333	267.333	367.333	222.415	268.477
106795	106795	Tcf19	14.26	13.55	14.39	14.25	13.08	14.7	16.47	16.87	16.22	17.65	16.57	17.48	18.3	16.59	19.07	20.07	20.65	20.05	296	282	305	301	273	308	361	350	332	301.02	289.841	307.532	291.504	267.567	298.783	346.204	355.484	343.329	14.0667	16.52	14.01	17.2333	20.2567	17.9867	294.333	347.667	294	299.6	348.62
231866	231866	Zfp12	2.24	2.64	2.4	2.83	2.87	2.61	2.4	2.16	2.08	2.77	3.23	2.91	3.64	3.64	3.39	2.93	2.64	2.58	144.16	165.98	164.1	183.59	189.91	177.76	167.36	146.88	137	147.459	170.616	166.37	178.195	186.219	172.673	161.114	149.303	141.675	2.42667	2.21333	2.77	2.97	2.71667	3.55667	158.08	150.413	183.753	161.48	151.269
66867	66867	Hmg20a	7.97	7.44	7.51	9.98	10.91	9.87	8.35	8.16	7.56	9.88	9.1	9.12	12.81	13.84	12.8	10.18	9.99	9.35	420	391	402	529	577	524	464	431	392	427.123	401.872	405.337	512.311	565.516	508.319	444.982	437.754	405.377	7.64	8.02333	10.2533	9.36667	9.84	13.15	404.333	429	543.333	411.316	429.764
67452	67452	Pnpla8	16.34	15.48	15.39	19.31	18.48	19.15	16.06	16.31	15.3	20.24	18.93	18.69	24.79	23.44	24.83	19.57	19.97	18.91	1036	978	994	1248	1180	1231	1081	1042	960	1053.57	1005.19	1002.25	1208.63	1156.52	1194.16	1036.69	1058.33	992.759	15.7367	15.89	18.98	19.2867	19.4833	24.3533	1002.67	1027.67	1219.67	1018.64	1029.83
66999	66999	Med28	15.67	15.72	16.26	14.17	14.05	14.98	15.95	15.57	14.41	19.41	19.23	19.74	18.19	17.82	19.43	19.44	19.06	17.81	1016	1016	1071	925	915	979	1091	1012	919	1033.23	1044.25	1079.89	895.819	896.789	949.702	1046.28	1027.86	950.36	15.8833	15.31	14.4	19.46	18.77	18.48	1034.33	1007.33	939.667	1051.14	1009.8
216154	216154	Med16	3.23	4.45	3.96	2.98	3.6	3.45	2.95	3.5	3.59	4	5.45	4.81	3.82	4.56	4.47	3.59	4.28	4.44	143	187	175	130.35	158.01	151.75	135.59	152.97	151	145.425	192.2	176.453	126.867	155.836	147.451	130.426	155.397	156.153	3.88	3.34667	3.34333	4.75333	4.10333	4.28333	168.333	146.52	146.703	171.635	147.262
76646	76646	Wdr38	0	0	0.08	0	0	0	0	0	0	0	0	0.1	0	0	0	0	0	0	0	0	1	0	0	0	0	0	0	0	0	1.0083	0	0	0	0	0	0	0.0266667	0	0	0.0333333	0	0	0.333333	0	0	1.01559	0
100732	100732	Mapre3	9.05	9.52	8.84	8.93	8.68	9.23	8.32	7.63	8.25	11.21	11.64	10.74	11.46	11.01	11.97	10.14	9.34	10.19	227	233	226	229	221	233	216	192	204	230.85	239.479	227.876	221.776	216.602	226.027	207.147	195.009	210.961	9.13667	8.06667	8.94667	11.1967	9.89	11.48	228.667	204	227.667	232.571	204.363
109032	109032	Sp110	8.17	8.97	8.63	7.15	6.87	6.46	8.96	9.73	9.3	10.11	10.97	10.48	9.18	8.72	8.38	10.91	11.91	11.49	203.34	222.01	218.59	178.98	177.19	161.98	235.99	241.36	228.36	207.46	229.201	220.818	173.353	174.457	157.152	226.327	245.792	236.814	8.59	9.33	6.82667	10.52	11.4367	8.76	214.647	235.237	172.717	218.353	236.42
14347	14347	Fut7	0.35	0.42	0.45	0.64	0.23	0.55	0.51	0.36	0.55	0.43	0.52	0.54	0.82	0.3	0.71	0.62	0.44	0.68	8	10	10	15	6	13	12	8	12	8.13568	10.2781	10.083	14.5268	5.88059	12.611	11.5082	8.12536	12.4095	0.406667	0.473333	0.473333	0.496667	0.58	0.61	9.33333	10.6667	11.3333	10.1559	11.0196
269209	269209	Stk36	1.06	1.07	1.06	1.4	1.16	1.2	0.99	1.09	0.92	1.32	1.31	1.29	1.8	1.47	1.56	1.21	1.33	1.13	80	80	81	106	88	91	79	82	68	81.3568	82.2244	81.6724	102.656	86.2486	88.2767	75.7621	83.2849	70.3204	1.06333	1	1.25333	1.30667	1.22333	1.61	80.3333	76.3333	95	82.2631	77.1372
105841	105841	Dennd3	5.28	5.5	5.66	5.5	5.02	5.41	5.42	4.73	5.51	6.54	6.73	6.87	7.06	6.36	7.01	6.6	5.79	6.82	395	408	427	414	369	398	416	360	412	401.699	419.345	430.545	400.939	361.656	386.089	398.95	365.641	426.059	5.48	5.22	5.31	6.71333	6.40333	6.81	410	396	393.667	416.394	396.705
231464	231464	Cnot6l	10.07	10.17	9.77	13	12.82	13.33	10.53	10.78	10.7	12.47	12.44	11.86	16.69	16.26	17.29	12.83	13.19	13.23	1267	1273	1247	1633	1610	1678	1389	1353	1329	1288.49	1308.4	1257.35	1581.48	1577.96	1627.78	1332.07	1374.2	1374.35	10.0033	10.67	13.05	12.2567	13.0833	16.7467	1262.33	1357	1640.33	1282.7	1359.42
68090	68090	Yif1a	17.25	20.39	18.41	17.41	20.55	18.89	18.08	19.19	19.13	21.36	24.94	22.36	22.35	26.07	24.51	22.04	23.5	23.65	312	368	337	315	370	344	344	347	339	317.292	378.232	339.798	305.063	362.636	333.705	329.901	352.437	350.568	18.6833	18.8	18.95	22.8867	23.0633	24.31	339	343.333	343	344.286	344.613
20197	20197	S100a3	0.53	0	0.53	1.08	0.55	0.7	1.01	0.88	0	0.65	0	0.64	1.38	0.69	0.91	1.23	1.08	0	3	0	3	6	3	4	6	6	0	3.05088	0	3.0249	5.81072	2.94029	3.88029	5.75408	6.09402	0	0.353333	0.63	0.776667	0.43	0.77	0.993333	2	4	4.33333	2.03119	4.00713
109052	109052	Krt75	0	0	0	0	0	0	0.02	0	0	0	0	0	0	0	0	0.03	0	0	0	0	0	0	0	0	1	0	0	0	0	0	0	0	0	0.959014	0	0	0	0.00666667	0	0	0.01	0	0	0.333333	0	0	1.00178
21935	21935	Tnfrsf17	0.13	0	0	0	0.13	0	0	0	0	0.16	0	0	0	0.17	0	0	0	0	1	0	0	0	1	0	0	0	0	1.01696	0	0	0	0.980098	0	0	0	0	0.0433333	0	0.0433333	0.0533333	0	0.0566667	0.333333	0	0.333333	1.01559	0
223691	223691	Eif3l	156.13	153.3	157.87	165.91	167.15	165.16	165.35	168.18	162.2	193.36	187.51	191.73	212.99	212	214.22	201.48	205.88	200.51	3773	3695	3867	4021	4034	4020	4207	4067	3846	3836.99	3797.74	3899.1	3894.15	3953.71	3899.7	4034.57	4130.73	3977.24	155.767	165.243	166.073	190.867	202.623	213.07	3778.33	4040	4025	3837.93	4047.2
213980	213980	Fbxw10	0.16	0.24	0.11	0.18	0.18	0.23	0.29	0.09	0.16	0.2	0.3	0.13	0.23	0.22	0.29	0.36	0.11	0.2	7	11	5	8	8	10	14	4	7	7.11872	11.3059	5.04151	7.74762	7.84078	9.70074	13.4262	4.06268	7.23887	0.17	0.18	0.196667	0.21	0.223333	0.246667	7.66667	8.33333	8.66667	8.12475	9.01603
22594	22594	Xrcc1	27.94	27.12	29.89	28.57	30.03	28.68	29.66	26.2	28.62	34.6	33.17	36.3	36.67	38.09	37.2	36.14	32.08	35.38	917	889	997	939	984	944	1023	860	919	932.553	913.719	1005.28	909.377	964.416	915.749	981.071	873.476	950.36	28.3167	28.16	29.0933	34.69	34.5333	37.32	934.333	934	955.667	949.581	935.664
20937	20937	Suv39h1	21.61	21.33	21.21	22.19	22.12	21.57	21.25	22.75	21.7	26.77	26.09	25.76	28.48	28.05	27.98	25.89	27.85	26.83	899	899	913	945	943	922	951	969	902	914.247	923.997	920.579	915.188	924.232	894.408	912.022	984.184	932.78	21.3833	21.9	21.96	26.2067	26.8567	28.17	903.667	940.667	936.667	918.097	942.676
14923	14923	Guk1	43.21	44.34	43.13	41.53	37.09	41.45	45.18	47.26	46.74	53.52	54.24	52.38	53.31	47.05	53.76	55.05	57.85	57.78	476	488	493	471	406	450	530	522	490	484.073	501.569	497.093	456.141	397.92	436.533	508.277	530.18	506.721	43.56	46.3933	40.0233	53.38	56.8933	51.3733	485.667	514	442.333	493.579	514.916
67881	67881	Mdp1	23.99	23.23	23.69	26.07	25.51	26.32	26.19	26.3	23.09	29.71	28.41	28.77	33.47	32.36	34.14	31.92	32.2	28.54	497	480	497	541	527	549	571	545	469	505.429	493.347	501.126	523.933	516.511	532.57	547.597	553.54	485.004	23.6367	25.1933	25.9667	28.9633	30.8867	33.3233	491.333	528.333	539	499.672	529.942
12799	12799	Cnp	18.16	17.19	18.29	15.86	16.71	14.8	16.64	16.05	17	22.5	21.03	22.21	20.36	21.2	19.19	20.28	19.65	21.01	561	529	573	492	516	460	541	496	515	570.515	543.709	577.757	476.479	505.73	446.234	518.826	503.772	532.574	17.88	16.5633	15.79	21.9133	20.3133	20.25	554.333	517.333	489.333	563.655	518.923
78473	78473	Skap1	0	0	0	0.04	0.04	0	0.04	0	0	0	0	0	0.05	0.05	0	0.04	0	0	0	0	0	1	1	0	1	0	0	0	0	0	0.968453	0.980098	0	0.959014	0	0	0	0.0133333	0.0266667	0	0.0133333	0.0333333	0	0.333333	0.666667	0	1.00178
12345	12345	Capzb	191.51	198.1	202.5	195.65	187.83	183.6	192.14	194	180.86	237.18	242.31	245.92	251.16	238.22	238.14	234.13	237.5	223.58	3999	4127	4284	4093	3912	3860	4223	4052	3703	4066.82	4241.75	4319.56	3963.88	3834.14	3744.48	4049.92	4115.49	3829.36	197.37	189	189.027	241.803	231.737	242.507	4136.67	3992.67	3955	4201.51	4000.11
66398	66398	Commd5	12.65	12.3	13.8	17.39	17.22	17.39	15.79	12.81	14.31	15.67	15.05	16.76	22.32	21.83	22.55	19.25	15.68	17.69	140	141	154	188	183	193	183	146	151	142.374	144.921	155.278	182.069	179.358	187.224	175.5	148.288	156.153	12.9167	14.3033	17.3333	15.8267	17.54	22.2333	145	160	188	147.261	160.285
76792	76792	Spring1	8.31	9.2	8.71	6.97	7.66	8.05	8.23	7.88	8.29	10.29	11.25	10.58	8.95	9.71	10.45	10.03	9.65	10.25	298.95	329.99	317.99	251.99	276	291.98	312	284	292.99	304.071	339.176	320.64	244.05	270.507	283.261	299.212	288.45	302.998	8.74	8.13333	7.56	10.7067	9.97667	9.70333	315.643	296.33	273.323	320.928	297.529
269629	269629	Lhfpl3	0	0	0	0	0	0.02	0	0.02	0	0	0	0	0	0	0.03	0	0.03	0	0	0	0	0	0	1	0	1	0	0	0	0	0	0	0.970074	0	1.01567	0	0	0.00666667	0.00666667	0	0.01	0.01	0	0.333333	0.333333	0	1.00178
26569	26569	Slc27a4	7.12	7.57	6.99	6.45	6.67	6.77	6.82	6.91	6.54	8.82	9.26	8.49	8.27	8.46	8.78	8.31	8.46	8.09	406	430	405	370	382	389	410	395	367	412.886	441.956	408.362	358.327	374.397	377.359	393.196	401.19	379.524	7.22667	6.75667	6.63	8.85667	8.28667	8.50333	413.667	390.667	380.333	420.456	391.697
54135	54135	Lsr	0.07	0.24	0.24	0.12	0.24	0.16	0.17	0.29	0.18	0.09	0.29	0.29	0.15	0.3	0.2	0.21	0.35	0.23	2	6	7	3	6	4	5	8	5	2.03392	6.16683	7.05811	2.90536	5.88059	3.88029	4.79507	8.12536	5.17062	0.183333	0.213333	0.173333	0.223333	0.263333	0.216667	5	6	4.33333	5.07797	6.01069
66942	66942	Ddx18	51.77	52.86	52.4	48.14	49.38	49.22	51.51	50.22	50.7	64.12	64.65	63.63	61.8	62.62	63.84	62.77	61.47	62.67	1529	1558	1571	1428	1459	1466	1603	1486	1472	1554.93	1601.32	1584.04	1382.95	1429.96	1422.13	1537.3	1509.29	1522.23	52.3433	50.81	48.9133	64.1333	62.3033	62.7533	1552.67	1520.33	1451	1577.22	1523.71
12891	12891	Cpne6	0	0.04	0	0	0.04	0	0.07	0	0.04	0	0.05	0	0	0.05	0	0.09	0	0.05	0	1	0	0	1	0	2	0	1	0	1.02781	0	0	0.980098	0	1.91803	0	1.03412	0.0133333	0.0366667	0.0133333	0.0166667	0.0466667	0.0166667	0.333333	1	0.333333	1.01559	1.00178
76547	76547	Tmem101	15.25	15.11	14.48	11.2	12.23	12.8	15.26	16.31	14.21	18.88	18.48	17.58	14.38	15.51	16.6	18.6	19.96	17.57	296	293	285	217	236	250	311	316	271	301.02	301.147	287.366	210.154	231.303	242.518	298.253	320.952	280.248	14.9467	15.26	12.0767	18.3133	18.71	15.4967	291.333	299.333	234.333	296.554	300.534
74204	74204	Xpo6	18.23	18.74	19.44	19.36	18.53	19.48	18.88	17.92	18.37	22.58	22.92	23.6	24.85	23.5	25.27	23	21.94	22.71	1014	1039	1112	1112	1052	1083	1087	969	1009	1031.2	1067.89	1121.23	1076.92	1031.06	1050.59	1042.45	984.184	1043.43	18.8033	18.39	19.1233	23.0333	22.55	24.54	1055	1021.67	1082.33	1071.45	1023.82
105083	105083	Pelo	7.83	8.21	6.66	7.77	7.29	7.11	7.44	7.26	6.82	9.7	10.04	8.08	9.97	9.24	9.22	9.07	8.89	8.44	151	158	130	150	140	138	151	140	129	153.561	162.393	131.079	145.268	137.214	133.87	144.811	142.194	133.402	7.56667	7.17333	7.39	9.27333	8.8	9.47667	146.333	140	142.667	149.292	140.249
20867	20867	Stip1	187.18	189.25	186.18	185.96	190.22	184.16	198.68	195.04	200	231.82	231.49	226.1	238.72	241.26	238.86	242.09	238.76	247.24	5320	5364	5367	5306	5407	5273	5948	5550	5581	5410.23	5513.15	5411.55	5138.61	5299.39	5115.2	5704.21	5636.97	5771.45	187.537	197.907	186.78	229.803	242.697	239.613	5350.33	5693	5328.67	5434.45	5703.14
115490127	115490127	Gm10461	0	0	0.01	0.01	0.01	0	0	0.01	0.01	0	0	0.02	0.02	0.02	0	0	0.02	0.02	0	0	1	1	1	0	0	1	1	0	0	1.0083	0.968453	0.980098	0	0	1.01567	1.03412	0.00333333	0.00666667	0.00666667	0.00666667	0.0133333	0.0133333	0.333333	0.666667	0.666667	1.01559	1.00178
14763	14763	Gpr37	0	0	0	0	0.02	0	0	0	0	0	0	0	0	0.03	0	0	0	0	0	0	0	0	1	0	0	0	0	0	0	0	0	0.980098	0	0	0	0	0	0	0.00666667	0	0	0.01	0	0	0.333333	0	0
320237	320237	Smim10l2a	0	0	0	0	0	0	0	0.02	0.02	0	0	0	0	0	0	0	0.03	0.03	0	0	0	0	0	0	0	1	1	0	0	0	0	0	0	0	1.01567	1.03412	0	0.0133333	0	0	0.02	0	0	0.666667	0	0	1.00178
83964	83964	Jam3	0	0	0	0.04	0	0.08	0	0	0.04	0	0	0	0.05	0	0.1	0	0	0.05	0	0	0	1	0	2	0	0	1	0	0	0	0.968453	0	1.94015	0	0	1.03412	0	0.0133333	0.04	0	0.0166667	0.05	0	0.333333	1	0	1.00178
16782	16782	Lamc2	3.74	4.34	4.05	4.2	3.8	3.79	3.79	3.9	4.13	4.63	5.3	4.92	5.4	4.82	4.92	4.61	4.77	5.11	262	303	289	297	268	268	280	274	285	266.444	311.425	291.399	287.63	262.666	259.98	268.524	278.294	294.725	4.04333	3.94	3.93	4.95	4.83	5.04667	284.667	279.667	277.667	289.444	280.499
223773	223773	Zbed4	5.79	6.28	6.16	8.4	8.48	8.33	7.44	6.58	7.58	7.17	7.68	7.48	10.79	10.76	10.8	9.06	8.06	9.36	470	512	509	674	679	671	621	534	609	477.971	526.236	513.226	652.737	665.486	650.919	595.548	542.368	629.782	6.07667	7.2	8.40333	7.44333	8.82667	10.7833	497	588	674.667	504.75	589.047
107477	107477	Guca1b	0.05	0.19	0.16	0.08	0.14	0.13	0.03	0.31	0.2	0.06	0.24	0.19	0.1	0.18	0.16	0.04	0.38	0.25	3	6	6	7	7	6	3	10	6	3.05088	6.16683	6.04981	6.77917	6.86068	5.82044	2.87704	10.1567	6.20475	0.133333	0.18	0.116667	0.163333	0.223333	0.146667	5	6.33333	6.66667	5.07797	7.01247
74244	74244	Atg7	19.5	17.55	18.32	20.75	19.71	20.54	18.17	19.19	17.31	24.15	21.47	22.25	26.64	24.99	26.65	22.14	23.49	21.39	891.63	780.82	835.98	940.14	894.46	924.75	885.18	843.5	776.57	907.129	802.716	842.94	911.314	877.187	897.318	849.686	857.225	803.514	18.4567	18.2233	20.3333	22.6233	22.34	26.0933	836.143	835.083	919.783	850.052	837.489
67074	67074	Mon2	6.38	6.83	6.09	7.44	6.66	7.27	6.77	6.38	6.65	7.9	8.35	7.4	9.56	8.44	9.43	8.25	7.81	8.22	870	927	845	1023	913	999	973	873	890	884.755	952.776	852.015	990.727	894.829	969.103	933.12	886.68	920.371	6.43333	6.6	7.12333	7.88333	8.09333	9.14333	880.667	912	978.333	894.739	913.625
67387	67387	Unc50	18.81	18.2	17.73	22.67	21.36	21.49	22.02	17.4	18.07	23.29	22.26	21.53	29.11	27.09	27.87	26.84	21.3	22.34	251	244	237	301	277	284	305	227	239	255.257	250.785	238.967	291.504	271.487	275.501	292.499	230.557	247.156	18.2467	19.1633	21.84	22.36	23.4933	28.0233	244	257	287.333	247.805	257.458
15452	15452	Hprt	239.41	244.05	241.1	245.12	260.87	242.47	248.1	247.34	242.56	296.51	298.52	292.79	314.67	330.86	314.49	302.31	302.79	299.85	3806	3872	3876	3894	4121	3879	4146	3928	3775	3870.55	3979.66	3908.18	3771.15	4038.98	3762.92	3976.07	3989.55	3903.82	241.52	246	249.487	295.94	301.65	320.007	3851.33	3949.67	3964.67	3912.07	3957.04
207393	207393	Elfn2	0.36	0.26	0.27	0.52	0.47	0.49	0.48	0.44	0.45	0.45	0.32	0.33	0.67	0.59	0.63	0.59	0.54	0.56	41	29	30	58	54	55	57	51	49	41.6954	29.8064	30.249	56.1702	52.9253	53.354	54.6638	51.7992	50.6721	0.296667	0.456667	0.493333	0.366667	0.563333	0.63	33.3333	52.3333	55.6667	34.5302	53.0944
17528	17528	Mpz	0	0.04	0.04	0	0	0	0	0.08	0.08	0	0.05	0.05	0	0	0	0	0.09	0.1	0	1	1	0	0	0	0	2	2	0	1.02781	1.0083	0	0	0	0	2.03134	2.06825	0.0266667	0.0533333	0	0.0333333	0.0633333	0	0.666667	1.33333	0	1.01559	2.00356
118568306	118568306	LOC118568306	3.06	3.09	3.07	3.64	4.71	3.01	2.44	3.88	2.75	3.79	3.78	3.73	4.68	5.97	3.91	2.97	4.75	3.4	72.63	73.24	73.85	86.8	111.74	72.09	60.97	92.26	64.05	74.2381	76.0576	74.6143	84.2554	109.771	70.8154	58.4998	94.4573	67.2181	3.07333	3.02333	3.78667	3.76667	3.70667	4.85333	73.24	72.4267	90.21	75.154	73.13
240665	240665	Ccnj	1.89	1.7	1.7	1.65	2.08	1.72	1.83	1.41	1.85	2.35	2.08	2.06	2.12	2.64	2.24	2.23	1.73	2.28	102	89	98	91	109	95	102	77	96	103.73	91.4747	98.8136	88.1292	106.831	92.157	97.8194	78.2066	99.2759	1.76333	1.69667	1.81667	2.16333	2.08	2.33333	96.3333	91.6667	98.3333	98.5127	92.1639
69318	69318	Fam24b	0	0	0	0	0	0	0	0.18	0.07	0	0	0	0	0	0	0	0.22	0.09	0	0	0	0	0	0	0	1	1	0	0	0	0	0	0	0	1.01567	1.03412	0	0.0833333	0	0	0.103333	0	0	0.666667	0	0	1.00178
18038	18038	Nfkbil1	17.65	18.44	17.62	18.24	19.56	18.97	15.9	18.3	18.66	21.85	22.56	21.4	23.41	24.8	24.61	19.38	22.4	23.07	304.97	318	308	315	336	329.95	289	316	316	310.173	326.842	310.557	305.063	329.313	320.124	277.155	320.952	326.783	17.9033	17.62	18.9233	21.9367	21.6167	24.2733	310.323	307	326.983	315.85	307.547
664804	664804	Gm7347	0	0	0	0.02	0	0	0	0	0	0	0	0	0.03	0	0	0	0	0	0	0	0	1	0	0	0	0	0	0	0	0	0.968453	0	0	0	0	0	0	0	0.00666667	0	0	0.01	0	0	0.333333	0	0
30840	30840	Fbxl6	9.76	9.36	9.77	10.94	11.97	10.57	12.05	10.13	9.29	12.08	11.45	11.86	14.05	15.18	13.71	14.69	12.4	11.48	210	201	213	236	257	229	273	218	196	213.562	206.589	214.768	228.555	251.885	222.147	261.811	221.416	202.688	9.63	10.49	11.16	11.7967	12.8567	14.3133	208	229	240.667	211.244	229.408
69836	69836	Pla2g12b	0	0	0	0	0	0	0	0	0.18	0	0	0	0	0	0	0	0	0.22	0	0	0	0	0	0	0	0	2	0	0	0	0	0	0	0	0	2.06825	0	0.06	0	0	0.0733333	0	0	0.666667	0	0	1.00178
77809	77809	Lrrc42	34.47	34.86	32.03	34.21	37.04	33.63	33.99	32.91	33.01	42.69	42.64	38.89	43.92	46.98	43.63	41.41	40.29	40.81	761	768	716	757	816	748	790	727	715	773.907	789.355	721.944	733.119	799.76	725.615	757.621	738.392	739.399	33.7867	33.3033	34.96	41.4067	40.8367	44.8433	748.333	744	773.667	760.68	745.325
212153	212153	Ccdc191	5.24	4.81	5.93	5.9	6.78	6.53	6	5.65	6.44	6.48	5.88	7.21	7.57	8.6	8.47	7.32	6.92	7.96	233	223	274	262	304	292	281	255	280	236.952	229.201	276.275	253.735	297.95	283.261	269.483	258.996	289.555	5.32667	6.03	6.40333	6.52333	7.4	8.21333	243.333	272	286	247.805	272.485
105242736	105242736	Gm6749	0.56	0.56	0.56	0.38	0.58	0.37	0.18	0.38	0.39	0.69	0.68	0.68	0.49	0.73	0.48	0.22	0.46	0.48	3	3	3	2	3	2	1	2	2	3.05088	3.08342	3.0249	1.93691	2.94029	1.94015	0.959014	2.03134	2.06825	0.56	0.316667	0.443333	0.683333	0.386667	0.566667	3	1.66667	2.33333	3.04678	2.00356
52696	52696	Zwint	34.21	36.73	37.18	31.46	28.5	28.11	28.63	28.07	28.71	42.37	44.93	45.15	40.38	36.15	36.46	34.89	34.36	35.49	877	941	956	806	733	735	781	725	729	891.874	967.165	963.936	780.573	718.412	713.004	748.99	736.361	753.877	36.04	28.47	29.3567	44.15	34.9133	37.6633	924.667	745	758	939.425	746.327
232196	232196	C87436	0.88	0.92	1.24	1.02	1.13	0.72	0.72	0.92	1.25	1.09	1.13	1.51	1.32	1.43	0.93	0.87	1.13	1.55	40	43	56	44	49	35	36	43	52	40.6784	44.1956	56.4649	42.6119	48.0248	33.9526	34.5245	43.6738	53.7745	1.01333	0.963333	0.956667	1.24333	1.18333	1.22667	46.3333	43.6667	42.6667	47.7329	44.0784
118568751	118568751	LOC118568751	0.3	0.32	0.22	0.15	0.2	0.07	0.26	0.2	0.3	0.37	0.4	0.27	0.19	0.25	0.1	0.32	0.24	0.37	12	13	9	6	8	3	11	8	12	12.2035	13.3615	9.07471	5.81072	7.84078	2.91022	10.5492	8.12536	12.4095	0.28	0.253333	0.14	0.346667	0.31	0.18	11.3333	10.3333	5.66667	12.1871	11.0196
68278	68278	Ddx39a	73.24	77.39	81.19	78.1	72.41	74.89	79.87	81.83	83.39	90.71	94.67	98.6	100.26	91.84	97.14	97.32	100.18	103.08	1513	1593	1699	1616	1490	1557	1735	1690	1687	1538.66	1637.29	1713.1	1565.02	1460.35	1510.4	1663.89	1716.48	1744.57	77.2733	81.6967	75.1333	94.66	100.193	96.4133	1601.67	1704	1554.33	1626.98	1707.04
18126	18126	Nos2	193.61	223.17	232.11	175.03	174.22	163.84	203.37	177.24	182.85	239.78	272.98	281.89	224.69	220.97	212.5	247.8	216.98	226.04	11362	13054	13842	10343	10268	9693	12588	10429	10555	11554.7	13417	13956.9	10016.7	10063.6	9402.92	12072.1	10592.4	10915.2	216.297	187.82	171.03	264.883	230.273	219.387	12752.7	11190.7	10101.3	12951.9	11210.9
69260	69260	Ing2	12.84	13.58	13.65	12.24	12.25	12.02	12.84	11.16	12.09	15.9	16.62	16.57	15.71	15.53	15.59	15.65	13.66	14.95	434	461	484	395	423	406	454	378	384	441.361	473.818	488.018	382.539	414.581	393.85	435.392	383.923	397.104	13.3567	12.03	12.17	16.3633	14.7533	15.61	459.667	405.333	408	467.173	406.723
244091	244091	Fsd2	0	0	0.02	0	0	0	0	0	0	0	0	0.03	0	0	0	0	0	0	0	0	1	0	0	0	0	0	0	0	0	1.0083	0	0	0	0	0	0	0.00666667	0	0	0.01	0	0	0.333333	0	0	1.01559	0
21689	21689	Tekt1	0.07	0	0	0	0	0	0	0	0	0.08	0	0	0	0	0	0	0	0	1	0	0	0	0	0	0	0	0	1.01696	0	0	0	0	0	0	0	0	0.0233333	0	0	0.0266667	0	0	0.333333	0	0	1.01559	0
78252	78252	Nxpe2	0	0	0.07	0	0.03	0.02	0	0	0	0	0	0.08	0	0.04	0.03	0	0	0	0	0	2	0	1	1	0	0	0	0	0	2.0166	0	0.980098	0.970074	0	0	0	0.0233333	0	0.0166667	0.0266667	0	0.0233333	0.666667	0	0.666667	1.01559	0
67863	67863	Slc25a11	68.11	69.13	69.97	65.55	68.14	66.91	71.89	69.03	68.15	84.35	84.56	84.98	84.15	86.43	86.78	87.6	84.51	84.24	1616.37	1633.84	1688	1554.39	1612.11	1596.78	1795.85	1641.31	1582.6	1644.42	1679.43	1702.01	1505.94	1580.9	1549.21	1722.39	1667.73	1637.02	69.07	69.69	66.8667	84.63	85.45	85.7867	1646.07	1673.25	1587.76	1672.68	1676.98
434130	434130	Ccdc8	0	0	0	0	0	0	0	0	0.02	0	0	0	0	0	0	0	0	0.02	0	0	0	0	0	0	0	0	1	0	0	0	0	0	0	0	0	1.03412	0	0.00666667	0	0	0.00666667	0	0	0.333333	0	0	1.00178
234396	234396	Ankle1	4.18	4.15	3.82	4.34	3.92	4.6	4	4.04	4.8	5.18	5.08	4.63	5.57	4.97	5.96	4.87	4.95	5.93	168	168	158	199	180	206	176	171	198	170.849	172.671	159.312	192.722	176.418	199.835	168.786	173.68	204.757	4.05	4.28	4.28667	4.96333	5.25	5.5	164.667	181.667	195	167.573	182.324
23827	23827	Bpnt1	25.86	24.51	25.09	29.55	27.95	29.85	25.68	29.14	28.34	32.03	29.98	30.47	37.93	35.44	38.72	31.29	35.67	35.04	733.99	701	734	843	800	858	768	834	791	746.449	720.492	740.093	816.406	784.078	832.323	736.523	847.069	817.992	25.1533	27.72	29.1167	30.8267	34	37.3633	722.997	797.667	833.667	734.275	799.422
67276	67276	Eri1	18.15	17.5	17.86	21.64	21.08	20.42	18.59	18.03	17.49	22.48	21.41	21.68	27.79	26.74	26.48	22.66	22.07	21.62	1189	1168	1210	1465	1415	1384	1313	1198	1155	1209.17	1200.48	1220.04	1418.78	1386.84	1342.58	1259.19	1216.77	1194.41	17.8367	18.0367	21.0467	21.8567	22.1167	27.0033	1189	1222	1421.33	1207.54	1224.18
70956	70956	Tex19.2	0	0	0.04	0.04	0	0	0	0	0	0	0	0.05	0.05	0	0	0	0	0	0	0	1	1	0	0	0	0	0	0	0	1.0083	0.968453	0	0	0	0	0	0.0133333	0	0.0133333	0.0166667	0	0.0166667	0.333333	0	0.333333	1.01559	0
11604	11604	Agrp	0	0	0.54	0.37	0	0.36	0.17	0.18	0	0	0	0.66	0.47	0	0.47	0.21	0.22	0	0	0	3	2	0	2	1	1	0	0	0	3.0249	1.93691	0	1.94015	0.959014	1.01567	0	0.18	0.116667	0.243333	0.22	0.143333	0.313333	1	0.666667	1.33333	1.01559	1.00178
216080	216080	Ube2d1	8.65	8.57	9.56	9.82	10.55	10.85	9.15	10.06	8.43	10.72	10.48	11.62	12.61	13.38	14.08	11.15	12.31	10.42	137	139	157	165	185	181	159	160	138	139.324	142.865	158.303	159.795	181.318	175.583	152.483	162.507	142.709	8.92667	9.21333	10.4067	10.94	11.2933	13.3567	144.333	152.333	177	147.261	153.273
66111	66111	Tmed3	44.47	46.49	48.82	44.06	45.35	42.59	49.54	49.87	47.47	55.07	56.87	59.29	56.56	57.52	55.24	60.37	61.05	58.68	690	720	766	683	699	665	808	773	721	701.703	740.02	772.359	661.453	685.088	645.099	774.883	785.113	745.604	46.5933	48.96	44	57.0767	60.0333	56.44	725.333	767.333	682.333	737.322	769.368
278672	278672	Duxbl1	0.45	0.28	0.3	0.22	0.04	0.43	0.31	0.29	0.26	0.55	0.35	0.37	0.28	0.06	0.56	0.38	0.36	0.33	22.46	15	14.09	10.38	2.01	20.94	16.76	15.17	12.48	23.3901	15.4171	15.1245	10.653	2.94029	20.3715	16.3032	16.2507	13.4436	0.343333	0.286667	0.23	0.423333	0.356667	0.3	17.1833	14.8033	11.11	18.2807	15.0267
15006	15006	H2-Q1	0.39	0.31	0.08	0.17	0.21	0.11	0.06	0.05	0.13	0.48	0.38	0.1	0.21	0.26	0.15	0.07	0.06	0.16	9.2	7.35	2	4	5	2.1	1.02	1.22	3.01	10.1696	8.22244	2.0166	3.87381	4.90049	2.91022	1.91803	2.03134	4.1365	0.26	0.08	0.163333	0.32	0.0966667	0.206667	6.18333	1.75	3.7	7.10916	2.00356
268739	268739	Arhgef40	1.14	1.11	1.09	0.87	1.02	0.8	0.91	0.89	0.66	1.41	1.36	1.33	1.12	1.3	1.04	1.11	1.09	0.82	89	89	91	70	81	65	72	69	51	90.5095	91.4747	91.7554	67.7917	79.3879	63.0548	69.049	70.0812	52.7403	1.11333	0.82	0.896667	1.36667	1.00667	1.15333	89.6667	64	72	91.4035	64.114
50795	50795	Sh3bgr	0	0.19	0.13	0.19	0.07	0.19	0.18	0.06	0.2	0	0.24	0.16	0.25	0.08	0.25	0.22	0.08	0.24	0	3	2	3	1	3	3	1	3	0	3.08342	2.0166	2.90536	0.980098	2.91022	2.87704	1.01567	3.10237	0.106667	0.146667	0.15	0.133333	0.18	0.193333	1.66667	2.33333	2.33333	2.03119	3.00534
11603	11603	Agrn	13.17	12.87	12.96	9.85	9.89	11.24	12.24	12.81	12.97	16.31	15.74	15.74	12.65	12.55	14.58	14.91	15.68	16.03	1334	1299	1363	1053	1027	1162	1289	1317	1337	1356.62	1335.12	1374.32	1019.78	1006.56	1127.23	1236.17	1337.64	1382.62	13	12.6733	10.3267	15.93	15.54	13.26	1332	1314.33	1080.67	1352.77	1317.34
14612	14612	Gja4	0.1	0	0	0	0	0	0.05	0.05	0.05	0.12	0	0	0	0	0	0.06	0.06	0.06	2	0	0	0	0	0	1	1	1	2.03392	0	0	0	0	0	0.959014	1.01567	1.03412	0.0333333	0.05	0	0.04	0.06	0	0.666667	1	0	1.01559	1.00178
116701	116701	Fgfrl1	2.77	2.53	2.7	2.45	2.39	2.37	2.1	2.47	2.25	3.43	3.1	3.28	3.15	3.04	3.08	2.55	3.03	2.78	93	87	93	84	81	84	79	83	79	94.5773	89.4191	93.7721	81.35	79.3879	81.4862	75.7621	84.3006	81.6958	2.66667	2.27333	2.40333	3.27	2.78667	3.09	91	80.3333	83	92.4191	81.1443
228775	228775	Trib3	16.9	14.53	15.74	16.54	16.68	16.48	15.26	15.3	14.53	20.93	17.77	19.11	21.23	21.16	21.37	18.6	18.74	17.97	449	385	424	441	443	441	427	407	379	456.615	395.705	427.52	427.088	434.183	427.802	409.499	413.378	391.933	15.7233	15.03	16.5667	19.27	18.4367	21.2533	419.333	404.333	441.667	426.55	405.721
319713	319713	Ablim3	0	0	0	0	0	0	0	0	0.02	0	0	0	0	0	0	0	0	0.02	0	0	0	0	0	0	0	0	1	0	0	0	0	0	0	0	0	1.03412	0	0.00666667	0	0	0.00666667	0	0	0.333333	0	0	1.00178
98870	98870	AI182371	0.16	0	0.29	0	0.23	0.06	0.15	0.2	0.11	0.19	0	0.36	0	0.29	0.08	0.18	0.24	0.14	2	0	2.98	0	3.68	1	2	2	1.1	2.03392	0	3.0249	0	3.92039	0.970074	1.91803	2.03134	2.06825	0.15	0.153333	0.0966667	0.183333	0.186667	0.123333	1.66	1.7	1.56	2.03119	2.00356
208177	208177	Phldb2	0	0.02	0.02	0	0.02	0	0	0	0	0	0.02	0.02	0	0.02	0	0	0	0	0	2	1	0	2	0	0	0	0	0	2.05561	1.0083	0	1.9602	0	0	0	0	0.0133333	0	0.00666667	0.0133333	0	0.00666667	1	0	0.666667	1.01559	0
319734	319734	Cacna2d4	0.02	0.02	0.02	0	0.02	0.02	0	0	0	0.03	0.03	0.03	0	0.03	0.03	0	0	0	1	1	1	0	1	1	0	0	0	1.01696	1.02781	1.0083	0	0.980098	0.970074	0	0	0	0.02	0	0.0133333	0.03	0	0.02	1	0	0.666667	1.01559	0
239114	239114	Il17d	0.29	0.22	0.21	0.29	0.07	0.21	0.14	0.07	0.07	0.35	0.26	0.26	0.37	0.09	0.28	0.17	0.09	0.09	4	3	3	4	1	3	2	1	1	4.06784	3.08342	3.0249	3.87381	0.980098	2.91022	1.91803	1.01567	1.03412	0.24	0.0933333	0.19	0.29	0.116667	0.246667	3.33333	1.33333	2.66667	4.06238	2.00356
11992	11992	Auh	25.41	24.25	24.32	25.61	25.11	26.36	25.65	21.75	22.03	31.46	29.67	29.53	32.88	31.85	34.19	31.26	26.63	27.23	452	415	425	446	436	467	458	383	373	459.666	426.539	428.528	431.93	427.323	453.024	439.228	389.002	385.728	24.66	23.1433	25.6933	30.22	28.3733	32.9733	430.667	404.667	449.667	437.721	405.721
231668	231668	Vsig10	1.86	2.39	2.16	1.52	1.48	2.37	1.53	1.64	1.6	2.3	2.93	2.62	1.95	1.88	3.07	1.86	2.01	1.98	106	136	125	87	85	136	92	94	90	107.798	139.782	126.038	84.2554	83.3083	131.93	88.2293	95.473	93.0712	2.13667	1.59	1.79	2.61667	1.95	2.3	122.333	92	102.667	124.918	92.1639
226178	226178	Wbp1l	9.82	9.86	9.61	10.26	9.15	8.92	8.43	8.56	8.4	12.17	12.06	11.67	13.17	11.61	11.57	10.28	10.47	10.38	535	535	532	562	500	490	484	467	450	544.074	549.876	536.416	544.27	490.049	475.336	464.163	474.318	465.356	9.76333	8.46333	9.44333	11.9667	10.3767	12.1167	534	467	517.333	542.327	467.832
14534	14534	Kat2a	30.41	29.92	32.21	29.88	30.68	29.29	30.58	33.29	32.2	37.66	36.6	39.12	38.36	38.91	37.99	37.26	40.75	39.8	1310	1291	1414	1295	1332	1282	1400	1435	1375	1332.22	1326.9	1425.74	1254.15	1305.49	1243.63	1342.62	1457.49	1421.92	30.8467	32.0233	29.95	37.7933	39.27	38.42	1338.33	1403.33	1303	1359.88	1406.5
68214	68214	Gsto2	0.79	0.46	0.65	0.85	0.66	1.37	1.19	0.79	1.01	0.98	0.56	0.79	1.1	0.84	1.78	1.45	0.97	1.24	12	7	10	13	10	21	19	12	15	12.2035	7.19464	10.083	12.5899	9.80098	20.3715	18.2213	12.188	15.5119	0.633333	0.996667	0.96	0.776667	1.22	1.24	9.66667	15.3333	14.6667	10.1559	16.0285
104725	104725	Sptssa	108.75	105.99	109.55	102.23	99.24	100.66	101.44	112.77	99.6	134.69	129.64	133.05	131.24	125.87	130.56	123.61	138.05	123.13	1752	1704	1785	1646	1589	1632	1718	1815	1571	1781.71	1751.38	1799.82	1594.07	1557.38	1583.16	1647.59	1843.44	1624.61	108.097	104.603	100.71	132.46	128.263	129.223	1747	1701.33	1622.33	1774.24	1705.03
266781	266781	Snx17	41.36	40.22	41.59	37.22	36.31	34.65	34.61	38.01	39.16	51.22	49.2	50.51	47.78	46.06	44.94	42.17	46.53	48.41	1038	1006	1058	936	910	875	913	955	962	1055.6	1033.97	1066.78	906.472	891.889	848.814	875.58	969.965	994.827	41.0567	37.26	36.06	50.31	45.7033	46.26	1034	943.333	907	1050.12	945.682
27387	27387	Sh2d3c	23.42	24.79	23.26	25.88	25.2	24.64	20.92	22	21.67	29.01	30.33	28.25	33.23	31.96	31.96	25.49	26.93	26.78	980	1024	968	1078	1055	1040	922	918	890	996.621	1052.47	976.036	1043.99	1034	1008.88	884.211	932.385	920.371	23.8233	21.53	25.24	29.1967	26.4	32.3833	990.667	910	1057.67	1006.45	911.621
80287	80287	Apobec3	52.02	53.11	51.78	53.87	54.32	53.04	51.7	52.68	50.27	64.43	64.97	62.88	69.15	68.89	68.8	62.99	64.49	62.14	1510	1550	1498	1556	1594	1565	1593	1528	1442	1535.61	1593.1	1510.44	1506.91	1562.28	1518.17	1527.71	1551.94	1491.21	52.3033	51.55	53.7433	64.0933	63.2067	68.9467	1519.33	1521	1571.67	1543.7	1523.71
435626	435626	Rufy4	1.25	0.79	0.88	1.1	0.76	0.77	0.48	0.57	0.63	1.54	0.97	1.06	1.41	0.97	1	0.59	0.69	0.77	40	23	26	35	25	24	17	18	19	40.6784	23.6395	26.2158	33.8958	24.5024	23.2818	16.3032	18.2821	19.6484	0.973333	0.56	0.876667	1.19	0.683333	1.12667	29.6667	18	28	30.4678	18.0321
14170	14170	Fgf15	0	0	0	0	0	0	0	0	0.04	0	0	0	0	0	0	0	0	0.06	0	0	0	0	0	0	0	0	1	0	0	0	0	0	0	0	0	1.03412	0	0.0133333	0	0	0.02	0	0	0.333333	0	0	1.00178
73689	73689	Bloc1s2	44.37	40.58	40.52	40.2	42.11	40.64	48.26	44.63	43.58	54.95	49.63	49.21	51.61	53.41	52.71	58.81	54.64	53.88	446.46	419.07	429.11	438.75	440.24	449.7	518.1	474.8	439.58	454.581	431.678	433.57	425.151	432.223	436.533	497.728	482.443	455.015	41.8233	45.49	40.9833	51.2633	55.7767	52.5767	431.547	477.493	442.897	438.737	478.851
56468	56468	Socs5	2.57	2.8	2.17	2.69	2.64	2.3	2.66	2.34	2.29	3.19	3.43	2.64	3.46	3.35	2.98	3.24	2.87	2.83	177	184	147	175	168	156	189	159	151	180.002	189.116	148.22	169.479	164.656	151.331	181.254	161.491	156.153	2.51333	2.43	2.54333	3.08667	2.98	3.26333	169.333	166.333	166.333	172.651	167.297
66410	66410	Mterf3	11.07	9.16	10.42	10.51	11.81	10.92	11.63	10.02	10.78	13.71	11.2	12.65	13.5	14.98	14.16	14.17	12.27	13.32	234	212	241	236	263	242	270	236	236	237.969	217.895	243.001	228.555	257.766	234.758	258.934	239.698	244.053	10.2167	10.81	11.08	12.52	13.2533	14.2133	229	247.333	247	232.571	248.442
74685	74685	Lrrc74b	0.21	0.04	0.04	0.15	0.14	0.25	0.07	0.14	0.09	0.27	0.04	0.04	0.2	0.18	0.33	0.08	0.17	0.11	4	1	1	5	2	6	1	3	3	4.06784	1.02781	1.0083	4.84226	1.9602	5.82044	0.959014	3.04701	3.10237	0.0966667	0.1	0.18	0.116667	0.12	0.236667	2	2.33333	4.33333	2.03119	3.00534
20557	20557	Slfn3	11.87	12.92	11.56	13.97	15.99	14.87	13.36	12.81	12.77	14.7	15.81	14.04	17.93	20.28	19.29	16.28	15.68	15.79	272.92	296.39	269.33	322.03	367.03	344.34	323.41	294.74	288.1	277.63	305.258	272.241	312.81	360.676	334.675	310.72	299.623	298.862	12.1167	12.98	14.9433	14.85	15.9167	19.1667	279.547	302.083	344.467	284.366	303.54
66978	66978	Luc7l	54.56	55.27	55.59	55.99	58.12	58.77	55.59	61.65	59.89	67.57	67.6	67.51	71.88	73.71	76.23	67.74	75.47	74.04	1664	1642	1696	1822	1825	1881	1835	1841	1776	1692.22	1687.66	1710.08	1764.52	1788.68	1824.71	1759.79	1869.85	1836.6	55.14	59.0433	57.6267	67.56	72.4167	73.94	1667.33	1817.33	1842.67	1694.01	1821.24
54216	54216	Pcdh7	5.28	5.53	5.65	6.3	5.49	5.62	6.12	5.99	6.27	6.54	6.76	6.86	8.09	6.96	7.29	7.46	7.33	7.75	540	565	596	673	594	596	663	611	632	549.159	580.71	600.948	651.769	582.178	578.164	635.826	620.574	653.566	5.48667	6.12667	5.80333	6.72	7.51333	7.44667	567	635.333	621	575.842	637.133
68628	68628	Fbxw9	4.06	4.45	4.22	5.07	5.56	5.9	5.48	5.29	5.01	5.03	5.45	5.12	6.51	7.06	7.65	6.68	6.48	6.19	95	104	100	119	130	139	135	124	115	96.6112	106.892	100.83	115.246	127.413	134.84	129.467	125.943	118.924	4.24333	5.26	5.51	5.2	6.45	7.07333	99.6667	124.667	129.333	101.559	125.223
19876	19876	Robo1	0	0	0	0	0	0.01	0	0	0.01	0	0	0	0	0	0.01	0	0	0.01	0	0	1	0	0	1	0	0	1	0	0	1.0083	0	0	0.970074	0	0	1.03412	0	0.00333333	0.00333333	0	0.00333333	0.00333333	0.333333	0.333333	0.333333	1.01559	1.00178
20513	20513	Slc1a6	0	0.01	0	0	0	0	0	0	0	0	0.02	0	0	0	0	0	0	0	0	1	0	0	0	0	0	0	0	0	1.02781	0	0	0	0	0	0	0	0.00333333	0	0	0.00666667	0	0	0.333333	0	0	1.01559	0
449521	449521	Zfp213	0.06	0.17	0.08	0.19	0.14	0.19	0.08	0	0.08	0.07	0.2	0.1	0.25	0.18	0.25	0.1	0	0.1	2	6	3	7	5	7	3	0	3	2.03392	6.16683	3.0249	6.77917	4.90049	6.79051	2.87704	0	3.10237	0.103333	0.0533333	0.173333	0.123333	0.0666667	0.226667	3.66667	2	6.33333	4.06238	2.00356
59010	59010	Sqor	56.45	53.96	56.17	52.43	50.53	52.08	52.13	51.51	50.26	69.91	66	68.22	67.31	64.09	67.55	63.51	63.05	62.13	1180	1122	1187	1095	1054	1091	1140	1073	1030	1200.01	1153.2	1196.85	1060.46	1033.02	1058.35	1093.28	1089.81	1065.15	55.5267	51.3	51.68	68.0433	62.8967	66.3167	1163	1081	1080	1181.14	1082.93
73490	73490	Mipol1	12.75	9.91	11.86	10.92	12.52	11.76	10.55	11.32	11.26	15.79	12.12	14.41	14.01	15.88	15.25	12.85	13.86	13.92	223	173	210	191	218	207	194	198	193	226.782	177.81	211.743	184.974	213.661	200.805	186.049	201.103	199.586	11.5067	11.0433	11.7333	14.1067	13.5433	15.0467	202	195	205.333	205.15	195.347
231128	231128	Fam193a	3.96	3.94	3.92	4.3	4.59	3.96	3.85	3.97	4.2	4.9	4.83	4.76	5.52	5.82	5.14	4.69	4.86	5.19	315	313	317	345	367	318	323	317	329	320.342	321.703	319.632	334.116	359.696	308.483	309.761	321.967	340.227	3.94	4.00667	4.28333	4.83	4.91333	5.49333	315	323	343.333	319.912	323.575
209558	209558	Enpp3	0	0	0.03	0	0	0	0	0	0	0	0	0.03	0	0	0	0	0	0	0	0	1	0	0	0	0	0	0	0	0	1.0083	0	0	0	0	0	0	0.01	0	0	0.01	0	0	0.333333	0	0	1.01559	0
69162	69162	Sec31a	33.38	31.9	32.52	38.47	38.89	36.93	36.06	37.67	36.56	41.34	39.01	39.49	49.39	49.33	47.9	43.94	46.12	45.19	1942	1853	1930	2253	2277	2167	2219	2207	2099	1974.94	1904.52	1946.02	2181.92	2231.68	2102.15	2128.05	2241.58	2170.63	32.6	36.7633	38.0967	39.9467	45.0833	48.8733	1908.33	2175	2232.33	1938.77	2178.87
72057	72057	Phf10	72.35	76.4	77.78	77.2	73.19	72.07	82.04	77.03	79.09	89.61	93.46	94.46	99.11	92.83	93.48	99.96	94.3	97.76	1625	1693	1752.94	1755.93	1635	1661.92	1923	1726	1740.94	1652.56	1740.07	1767.55	1700.6	1602.46	1612.26	1844.18	1753.05	1800.41	75.51	79.3867	74.1533	92.51	97.34	95.14	1690.31	1796.65	1684.28	1717.37	1800.2
21407	21407	Tcf15	0	0	0.13	0	0	0.06	0	0	0	0	0	0.15	0	0	0.08	0	0	0	0	0	2	0	0	1	0	0	0	0	0	2.0166	0	0	0.970074	0	0	0	0.0433333	0	0.02	0.05	0	0.0266667	0.666667	0	0.333333	1.01559	0
223642	223642	Zc3h3	18.08	16.81	16.9	19.75	17.45	17.99	18.31	17.85	19.45	22.39	20.56	20.52	25.35	22.14	23.34	22.31	21.85	24.05	766	710	728	842	750	778	839	759	812	778.992	729.742	734.044	815.437	735.073	754.717	804.613	770.893	839.709	17.2633	18.5367	18.3967	21.1567	22.7367	23.61	734.667	803.333	790	746.462	805.432
66353	66353	Riiad1	0	0.07	0.2	0.13	0.17	0.18	0.19	0.23	0.28	0	0.08	0.24	0.17	0.21	0.24	0.24	0.28	0.34	0	2	6	4	5	5	4	7	7	0	2.05561	6.04981	3.87381	4.90049	4.85037	3.83606	7.10969	7.23887	0.09	0.233333	0.16	0.106667	0.286667	0.206667	2.66667	6	4.66667	3.04678	6.01069
170736	170736	Parvb	39.87	37.94	40.22	42.9	42.7	42.19	39.78	39.09	39.74	49.38	46.41	48.84	55.07	54.15	54.72	48.48	47.85	49.13	2065	1960	2116	2239	2220	2206	2173	2031	2026	2100.02	2014.5	2133.57	2168.37	2175.82	2139.98	2083.94	2062.83	2095.14	39.3433	39.5367	42.5967	48.21	48.4867	54.6467	2047	2076.67	2221.67	2078.92	2080.7
233802	233802	Thumpd1	28.1	24.56	26.15	31.3	30.79	29.52	27.45	27.91	28.25	34.8	30.04	31.75	40.18	39.05	38.28	33.45	34.17	34.92	1106	964	1045	1239	1215	1171	1139	1101	1093	1124.76	990.805	1053.68	1199.91	1190.82	1135.96	1092.32	1118.25	1130.3	26.27	27.87	30.5367	32.1967	34.18	39.17	1038.33	1111	1208.33	1055.2	1112.98
118568301	118568301	LOC118568301	0.28	0.46	0.2	0.47	0.28	0.37	0.26	0	0.65	0.35	0.56	0.24	0.61	0.36	0.47	0.32	0	0.81	6.4	10.42	4.63	10.89	6.51	8.43	6.33	0	14.67	7.11872	11.3059	5.04151	10.653	6.86068	8.73066	6.7131	0	15.5119	0.313333	0.303333	0.373333	0.383333	0.376667	0.48	7.15	7	8.61	8.12475	7.01247
71452	71452	Ankrd40	18.87	16.2	17.24	17.79	18.74	17.98	17.73	18.17	17.69	23.37	19.82	20.93	22.83	23.77	23.33	21.6	22.25	21.87	615	556	587	640	634	594	597	591	555	625.431	571.46	591.873	619.81	621.382	576.224	572.531	600.261	573.939	17.4367	17.8633	18.17	21.3733	21.9067	23.31	586	581	622.667	595.138	582.035
331188	331188	Zfp781	0.38	0.24	0.13	0.15	0.24	0.2	0.15	0.15	0.09	0.47	0.29	0.16	0.19	0.3	0.26	0.19	0.18	0.11	24.02	15.08	8.67	9.64	15.24	12.95	10.29	9.36	5.44	25.424	16.4449	9.07471	9.68453	15.6816	12.611	10.5492	10.1567	6.20475	0.25	0.13	0.196667	0.306667	0.16	0.25	15.9233	8.36333	12.61	16.2495	9.01603
269233	269233	Fam171a1	0	0	0	0	0.04	0	0	0	0	0	0	0	0	0.05	0	0	0	0	0	0	0	0	2	0	0	0	0	0	0	0	0	1.9602	0	0	0	0	0	0	0.0133333	0	0	0.0166667	0	0	0.666667	0	0
13063	13063	Cycs	94.52	89.96	90.24	79.42	77.06	78.37	93.64	94.37	86.27	117.07	110.03	109.59	101.96	97.74	101.65	114.1	115.52	106.65	4096	3886	3971	3462	3349	3423	4278	4098	3675	4165.47	3994.05	4003.97	3352.78	3282.35	3320.56	4102.66	4162.21	3800.41	91.5733	91.4267	78.2833	112.23	112.09	100.45	3984.33	4017	3411.33	4047.14	4024.16
329716	329716	BC107364	0	0	0	0	0	0.01	0	0	0	0	0	0	0	0	0.02	0	0	0	0	0	0	0	0	1	0	0	0	0	0	0	0	0	0.970074	0	0	0	0	0	0.00333333	0	0	0.00666667	0	0	0.333333	0	0
19317	19317	Qk	22.28	23.24	23.37	21.47	23.18	22.7	19.96	21.83	21.7	27.6	28.42	28.38	27.56	29.4	29.45	24.32	26.72	26.83	1541	1597	1638	1503	1604	1580	1455	1519	1487	1567.14	1641.41	1651.6	1455.58	1572.08	1532.72	1395.37	1542.8	1537.74	22.9633	21.1633	22.45	28.1333	25.9567	28.8033	1592	1487	1562.33	1616.83	1489.65
381284	381284	Crocc2	0	0	0	0	0	0	0.01	0	0.01	0	0	0	0	0	0	0.01	0	0.01	0	0	0	0	0	0	1	0	1	0	0	0	0	0	0	0.959014	0	1.03412	0	0.00666667	0	0	0.00666667	0	0	0.666667	0	0	1.00178
73024	73024	Emc7	140.49	140.11	137.71	124.64	134.5	122.25	142.87	138.91	130.84	173.99	171.38	167.24	160.01	170.59	158.56	174.09	170.06	161.74	1677	1657	1653	1488	1587	1462	1793	1653	1520	1705.44	1703.07	1666.72	1441.06	1555.41	1418.25	1719.51	1678.9	1571.87	139.437	137.54	127.13	170.87	168.63	163.053	1662.33	1655.33	1512.33	1688.93	1658.95
230579	230579	Fam151a	0.07	0	0	0	0	0	0	0	0	0.08	0	0	0	0	0	0	0	0	1.64	0	0	0	0	0	0	0	0	2.03392	0	0	0	0	0	0	0	0	0.0233333	0	0	0.0266667	0	0	0.546667	0	0	1.01559	0
330173	330173	2610524H06Rik	41.18	42.06	41.63	47.42	46.53	47.33	49.48	51.11	47.52	51	51.45	50.55	60.88	59.02	61.39	60.3	62.57	58.74	401.76	410	409	459.3	447	463.99	506	496.61	452	408.818	421.4	412.395	445.488	438.104	450.114	485.261	504.788	467.424	41.6233	49.37	47.0933	51	60.5367	60.43	406.92	484.87	456.763	413.347	485.864
17067	17067	Ly6c1	0	0	0	0	0	0	0.11	0	0	0	0	0	0	0	0	0.13	0	0	0	0	0	0	0	0	1	0	0	0	0	0	0	0	0	0.959014	0	0	0	0.0366667	0	0	0.0433333	0	0	0.333333	0	0	1.00178
21749	21749	Terf1	23.29	23.37	23.48	27.72	28.32	26.96	25.69	24.44	24.45	28.84	28.58	28.52	35.59	35.92	34.97	31.3	29.92	30.23	687	688	702	821	835	804	799	724	709	698.652	707.13	707.828	795.1	818.381	779.939	766.252	735.345	733.194	23.38	24.86	27.6667	28.6467	30.4833	35.4933	692.333	744	820	703.807	745.325
52685	52685	Cd300lg	3.9	3.62	3.93	4.17	3.58	4.02	3.32	3.35	4.28	4.82	4.43	4.77	5.36	4.54	5.21	4.05	4.1	5.29	116	99	113	130	109	121	109	99	130	117.967	101.753	113.938	125.899	106.831	117.379	104.533	100.551	134.436	3.81667	3.65	3.92333	4.67333	4.48	5.03667	109.333	112.667	120	111.715	113.201
81905	81905	Cacng8	0.4	0.36	0.18	0.33	0.25	0.29	0.1	0.36	0.15	0.49	0.45	0.22	0.42	0.32	0.37	0.13	0.44	0.18	11	10	5	9	7	8	3	10	4	11.1866	10.2781	5.04151	8.71607	6.86068	7.76059	2.87704	10.1567	4.1365	0.313333	0.203333	0.29	0.386667	0.25	0.37	8.66667	5.66667	8	9.14035	6.01069
21416	21416	Tcf7l2	0.36	0.35	0.46	0.7	0.4	0.57	0.3	0.46	0.57	0.45	0.42	0.56	0.9	0.5	0.74	0.36	0.56	0.7	21	20	27	41	22	33	18	27	32	21.3562	20.5561	27.2241	39.7066	21.5621	32.0124	17.2622	27.4231	33.092	0.39	0.443333	0.556667	0.476667	0.54	0.713333	22.6667	25.6667	32	23.3587	26.0463
225579	225579	Slc27a6	0	0	0	0	0.03	0	0	0	0	0	0	0	0	0.04	0	0	0	0	0	0	0	0	1	0	0	0	0	0	0	0	0	0.980098	0	0	0	0	0	0	0.01	0	0	0.0133333	0	0	0.333333	0	0
67469	67469	Abhd5	10.95	9.52	9.9	10.98	10.22	11.15	11.64	9.97	10.29	13.56	11.65	12.02	14.09	12.96	14.46	14.18	12.21	12.72	474	409	438	477	446	486	531	434	442	482.039	420.372	441.636	461.952	437.124	471.456	509.236	440.801	457.083	10.1233	10.6333	10.7833	12.41	13.0367	13.8367	440.333	469	469.667	447.877	469.835
115486932	115486932	Gm51573	0	0	0	0	0	0.03	0	0	0	0	0	0	0	0	0.04	0	0	0	0	0	0	0	0	1	0	0	0	0	0	0	0	0	0.970074	0	0	0	0	0	0.01	0	0	0.0133333	0	0	0.333333	0	0
69865	69865	A1cf	0.02	0.02	0.05	0.09	0.13	0.06	0.02	0.05	0.02	0.03	0.03	0.06	0.12	0.17	0.08	0.02	0.06	0.03	2	2	5	9	13	6	2	5	2	2.03392	2.05561	5.04151	8.71607	12.7413	5.82044	1.91803	5.07835	2.06825	0.03	0.03	0.0933333	0.04	0.0366667	0.123333	3	3	9.33333	3.04678	3.00534
78376	78376	Sapcd1	0.28	0.21	0.39	0.63	0.86	0.19	0.2	0.06	0.31	0.34	0.26	0.47	0.81	1.09	0.25	0.25	0.07	0.39	3.48	3.49	4.77	7.19	11.03	3	2.1	0.57	5.03	4.06784	4.11122	5.04151	7.74762	11.7612	2.91022	2.87704	1.01567	6.20475	0.293333	0.19	0.56	0.356667	0.236667	0.716667	3.91333	2.56667	7.07333	4.06238	3.00534
231991	231991	Creb5	7.71	10.01	9.37	10.11	10.65	11.08	9.46	9.65	9.17	9.55	12.24	11.38	12.98	13.51	14.37	11.53	11.82	11.34	514	555	573	671	692	682	609	574	530	522.718	570.432	577.757	649.832	678.228	661.59	584.039	582.994	548.086	9.03	9.42667	10.6133	11.0567	11.5633	13.62	547.333	571	681.667	556.546	572.017
237858	237858	Trarg1	0	0	0	0.04	0.04	0.02	0.02	0.04	0	0	0	0	0.06	0.06	0.03	0.03	0.05	0	0	0	0	2	2	1	1	2	0	0	0	0	1.93691	1.9602	0.970074	0.959014	2.03134	0	0	0.02	0.0333333	0	0.0266667	0.05	0	1	1.66667	0	1.00178
229517	229517	Slc25a44	16.26	14.68	14.53	18.01	16.87	18.77	17.06	16.06	16.93	20.14	17.96	17.65	23.12	21.39	24.34	20.79	19.66	20.92	792	715	714	878	826	920	876	788	807	805.432	734.881	719.927	850.301	809.561	892.468	840.096	800.348	834.538	15.1567	16.6833	17.8833	18.5833	20.4567	22.95	740.333	823.667	874.667	752.555	825.468
53424	53424	Tsnax	48.29	49.61	47.22	51.03	50.52	48.09	48.32	48.19	49.17	59.81	60.69	57.34	65.51	64.07	62.37	58.88	58.99	60.78	1512	1549	1500	1605	1583	1517	1594	1511	1512	1537.64	1592.07	1512.45	1554.37	1551.49	1471.6	1528.67	1534.68	1563.6	48.3733	48.56	49.88	59.28	59.55	63.9833	1520.33	1539	1568.33	1544.72	1541.74
320159	320159	Togaram2	0.06	0.1	0.09	0.02	0.04	0.06	0.09	0.04	0.09	0.08	0.13	0.11	0.03	0.05	0.08	0.11	0.05	0.12	2	5	3	1	2	2	4	2	3	2.03392	5.13903	3.0249	0.968453	1.9602	1.94015	3.83606	2.03134	3.10237	0.0833333	0.0733333	0.04	0.106667	0.0933333	0.0533333	3.33333	3	1.66667	4.06238	3.00534
320435	320435	Rinl	5.93	6.55	7.85	7.89	7.99	7.11	7.48	6.93	6.68	7.34	8.01	9.54	10.12	10.14	9.23	9.11	8.49	8.25	233	256	312	311	315	282	308	272	257	236.952	263.118	314.59	301.189	308.731	273.561	295.376	276.262	265.77	6.77667	7.03	7.66333	8.29667	8.61667	9.83	267	279	302.667	271.164	279.497
75597	75597	Ndufaf2	56.32	51.88	53.57	52.83	59.91	56.8	59.44	56.33	59.72	69.75	63.46	65.05	67.82	75.98	73.67	72.43	68.96	73.83	322	297	306	296	332	325	354	319	330	327.461	305.258	308.54	286.662	325.392	315.274	339.491	323.999	341.261	53.9233	58.4967	56.5133	66.0867	71.74	72.49	308.333	334.333	317.667	313.819	335.597
100177	100177	Zmym6	6.32	7.12	6.41	8.52	7.05	8.2	6.69	7.23	7.29	7.83	8.71	7.78	10.93	8.94	10.64	8.16	8.85	9.02	432	475	441	568	476	555	470	478	480	439.327	488.208	444.661	550.081	466.526	538.391	450.736	485.49	496.38	6.61667	7.07	7.92333	8.10667	8.67667	10.17	449.333	476	533	457.017	476.848
20084	20084	Rps18	5549.25	5802.54	5922.25	5787.55	5770.55	5498.1	6115.71	5734.45	5914.75	6872.64	7097.56	7192.18	7429.81	7318.85	7131.23	7451.96	7020.07	7311.68	20840	21871	22036	21013	20555	20630	23787	21171	21305	21193.5	22479.1	22218.9	20350.1	20145.9	20012.6	22812.1	21502.7	22032	5758.01	5921.64	5685.4	7054.13	7261.24	7293.3	21582.3	22087.7	20732.7	21919.6	22127.3
78416	78416	Rnase6	0	0	0.07	0	0	0	0.03	0	0.04	0	0	0.08	0	0	0	0.04	0	0.04	0	0	2	0	0	0	1	0	1	0	0	2.0166	0	0	0	0.959014	0	1.03412	0.0233333	0.0233333	0	0.0266667	0.0266667	0	0.666667	0.666667	0	1.01559	1.00178
271849	271849	Shc4	0.47	0.34	0.44	0.63	0.44	0.55	0.38	0.32	0.39	0.58	0.42	0.53	0.81	0.56	0.71	0.47	0.39	0.48	23	16	21	30	21	27	19	15	18	23.3901	16.4449	21.1743	29.0536	20.582	26.192	18.2213	15.235	18.6142	0.416667	0.363333	0.54	0.51	0.446667	0.693333	20	17.3333	26	20.3119	18.0321
12810	12810	Coch	0	0.03	0.06	0	0	0	0	0.03	0	0	0.04	0.07	0	0	0	0	0.04	0	0	1	2	0	0	0	0	1	0	0	1.02781	2.0166	0	0	0	0	1.01567	0	0.03	0.01	0	0.0366667	0.0133333	0	1	0.333333	0	1.01559	1.00178
70127	70127	Dpf3	0	0	0	0	0	0.11	0	0	0	0	0	0	0	0	0.14	0	0	0	0	0	0	0	0	2	0	0	0	0	0	0	0	0	1.94015	0	0	0	0	0	0.0366667	0	0	0.0466667	0	0	0.666667	0	0
210135	210135	Zfp180	6.89	6.7	5.76	7.16	6.73	6.81	6.65	6.53	6.09	8.53	8.19	6.99	9.19	8.54	8.83	8.1	7.99	7.52	378	366	320	396	370	376	382	359	328	384.411	376.177	322.657	383.507	362.636	364.748	366.343	364.625	339.193	6.45	6.42333	6.9	7.90333	7.87	8.85333	354.667	356.333	380.667	360.536	357.636
26926	26926	Aifm1	58.04	54.58	54.13	60.68	58.02	58.86	57.29	57.83	52.91	71.88	66.77	65.74	77.9	73.58	76.34	69.81	70.79	65.4	1706	1600	1614	1791	1706	1743	1774	1702	1527	1734.93	1644.49	1627.4	1734.5	1672.05	1690.84	1701.29	1728.67	1579.11	55.5833	56.01	59.1867	68.13	68.6667	75.94	1640	1667.67	1746.67	1665.57	1670.97
83557	83557	Lin28a	0.02	0	0	0	0.02	0	0	0	0	0.03	0	0	0	0.03	0	0	0	0	1	0	0	0	1	0	0	0	0	1.01696	0	0	0	0.980098	0	0	0	0	0.00666667	0	0.00666667	0.01	0	0.01	0.333333	0	0.333333	1.01559	0
75099	75099	Lysmd4	1.35	1.79	1.04	2.8	1.49	2.75	1.73	1.18	1.96	1.67	2.19	1.26	3.6	1.88	3.57	2.11	1.45	2.42	58	57	40	74	59	75	59	36	55	58.9837	58.5849	40.3321	71.6655	57.8258	72.7555	56.5818	36.5641	56.8768	1.39333	1.62333	2.34667	1.70667	1.99333	3.01667	51.6667	50	69.3333	52.8109	50.0891
216505	216505	Pik3ip1	5.97	5.92	6.55	6.96	7.09	6.43	6.89	6.5	6.32	7.39	7.24	7.96	8.93	8.99	8.34	8.39	7.96	7.81	176	174	196	206	209	191	214	192	183	178.985	178.838	197.627	199.501	204.84	185.284	205.229	195.009	189.245	6.14667	6.57	6.82667	7.53	8.05333	8.75333	182	196.333	202	184.838	197.351
103142	103142	Rdh9	0.03	0.08	0.03	0.03	0.08	0.03	0.08	0.11	0.03	0.03	0.1	0.03	0.04	0.1	0.04	0.1	0.13	0.03	1	3	1	1	3	1	3	4	1	1.01696	3.08342	1.0083	0.968453	2.94029	0.970074	2.87704	4.06268	1.03412	0.0466667	0.0733333	0.0466667	0.0533333	0.0866667	0.06	1.66667	2.66667	1.66667	2.03119	3.00534
16428	16428	Itk	0	0	0	0.02	0.02	0	0	0	0	0	0	0	0.02	0.02	0	0	0	0	0	0	0	1	1	0	0	0	0	0	0	0	0.968453	0.980098	0	0	0	0	0	0	0.0133333	0	0	0.0133333	0	0	0.666667	0	0
626578	626578	Gbp10	0	0.03	0	0	0	0	0.05	0.05	0	0	0.03	0	0	0	0	0.06	0.06	0	0	1.31	0	0	0	0	2.61	2.49	0	0	2.05561	0	0	0	0	2.87704	3.04701	0	0.01	0.0333333	0	0.01	0.04	0	0.436667	1.7	0	1.01559	2.00356
330369	330369	Fbxo41	0.02	0	0	0.01	0.01	0.01	0	0	0	0.03	0	0	0.01	0.01	0.01	0	0	0	2	0	0	1	1	1	0	0	0	2.03392	0	0	0.968453	0.980098	0.970074	0	0	0	0.00666667	0	0.01	0.01	0	0.01	0.666667	0	1	1.01559	0
73738	73738	Haus7	21.59	22.36	21.88	19.86	23.68	20.01	21.98	21.46	20.65	26.74	27.36	26.57	25.5	30.03	25.95	26.78	26.27	25.53	340	346	347	309	369	316	362	339	317	345.766	355.621	349.881	299.252	361.656	306.543	347.163	344.312	327.817	21.9433	21.3633	21.1833	26.89	26.1933	27.16	344.333	339.333	331.333	350.38	340.606
226594	226594	Rcsd1	8.23	7.26	7.18	8.04	8.78	9.28	7.51	7.53	7.86	10.19	8.88	8.72	10.32	11.13	12.03	9.15	9.22	9.72	293	257	255	287	311	329	282	268	272	297.969	264.146	257.117	277.946	304.81	319.154	270.442	272.2	281.282	7.55667	7.63333	8.7	9.26333	9.36333	11.16	268.333	274	309	273.195	274.488
235682	235682	Zfp445	10.38	10.87	10.7	13.5	12.93	13.95	11.46	11.79	12.01	12.86	13.3	13	17.33	16.4	18.09	13.96	14.44	14.84	962	1012	1009.12	1266.11	1211	1320	1126	1099	1104.08	978.316	1040.14	1018.38	1227.03	1186.9	1280.5	1079.85	1116.22	1142.71	10.65	11.7533	13.46	13.0533	14.4133	17.2733	994.373	1109.69	1265.7	1010.52	1111.98
68044	68044	Chac2	1.83	2.42	2.08	2.51	2.39	1.95	2.62	1.38	1.48	2.27	2.96	2.53	3.22	3.03	2.53	3.19	1.7	1.83	28	37	32	38	36	30	42	21	22	28.4749	38.0288	32.2657	36.8012	35.2835	29.1022	40.2786	21.3291	22.7507	2.11	1.82667	2.28333	2.58667	2.24	2.92667	32.3333	28.3333	34.6667	33.5146	29.0517
15182	15182	Hdac2	48.79	47.89	47.59	45.2	46.43	47.08	46.2	44.08	45.52	60.43	58.58	57.8	58.03	58.89	61.06	56.29	53.96	56.28	1262	1236	1250	1174	1202	1226	1260	1138	1156	1283.4	1270.37	1260.38	1136.96	1178.08	1189.31	1208.36	1155.83	1195.45	48.09	45.2667	46.2367	58.9367	55.51	59.3267	1249.33	1184.67	1200.67	1269.49	1187.11
64654	64654	Fgf23	0	0	0	0	0	0	0	0	0.04	0	0	0	0	0	0	0	0	0.05	0	0	0	0	0	0	0	0	1	0	0	0	0	0	0	0	0	1.03412	0	0.0133333	0	0	0.0166667	0	0	0.333333	0	0	1.00178
66272	66272	Cox16	35.56	37.87	36.86	33.86	34.89	33.46	38.45	39.03	40.01	44.04	46.32	44.76	43.47	44.25	43.4	46.85	47.78	49.46	465.25	486.42	516.02	456.01	452.31	456.66	540.88	534.71	485.32	473.903	500.541	521.292	442.583	443.984	443.324	518.826	543.383	502.584	36.7633	39.1633	34.07	45.04	48.03	43.7067	489.23	520.303	454.993	497.641	521.928
218121	218121	Mboat1	3.98	4.3	4.12	4.7	3.9	4.63	4.21	4.66	3.66	4.93	5.26	5.01	6.03	4.94	6.01	5.13	5.71	4.53	156	168	164	185	153	183	174	183	141	158.646	172.671	165.361	179.164	149.955	177.523	166.868	185.868	145.812	4.13333	4.17667	4.41	5.06667	5.12333	5.66	162.667	166	173.667	165.542	166.296
75146	75146	Mfsd13a	29.52	27.87	30.31	25.58	25.58	27.35	29.22	30.41	26.94	36.56	34.09	36.81	32.84	32.44	35.47	35.61	37.23	33.31	887	835	924	772	769	828	925	915	795	902.044	858.218	931.671	747.645	753.695	803.221	887.088	929.338	822.129	29.2333	28.8567	26.17	35.82	35.3833	33.5833	882	878.333	789.667	895.754	880.566
12481	12481	Cd2	0.08	0	0	0	0	0.08	0	0	0.08	0.1	0	0	0	0	0.1	0	0	0.1	1	0	0	0	0	1	0	0	1	1.01696	0	0	0	0	0.970074	0	0	1.03412	0.0266667	0.0266667	0.0266667	0.0333333	0.0333333	0.0333333	0.333333	0.333333	0.333333	1.01559	1.00178
23807	23807	Arih2	17.74	17.96	18.76	19.94	20.84	20.31	19.45	18.61	19.55	21.97	21.97	22.79	25.6	26.44	26.35	23.7	22.78	24.17	987.31	1001.25	1063.15	1117	1165.89	1144.38	1142.05	1042.07	1072.06	1004.76	1029.86	1072.83	1081.76	1142.79	1110.73	1096.15	1059.34	1109.62	18.1533	19.2033	20.3633	22.2433	23.55	26.13	1017.24	1085.39	1142.42	1033.88	1087.93
18975	18975	Polg	16.16	16.21	15.36	17.03	15.29	16.71	14.66	15.62	14.82	20.02	19.83	18.65	21.87	19.39	21.68	17.86	19.12	18.32	882.49	939.57	928.6	955.11	917.29	960.26	914.1	911.71	884.62	897.976	966.137	936.712	925.841	899.73	932.241	877.498	926.291	915.2	15.91	15.0333	16.3433	19.5	18.4333	20.98	916.887	903.477	944.22	931.3	905.61
77200	77200	5430403G16Rik	0.42	0.35	0.37	0.16	0.28	0.23	0.37	0.12	0.14	0.52	0.43	0.44	0.21	0.35	0.3	0.46	0.14	0.18	18	15	16	7	12	10	17	5	6	18.3053	15.4171	16.1328	6.77917	11.7612	9.70074	16.3032	5.07835	6.20475	0.38	0.21	0.223333	0.463333	0.26	0.286667	16.3333	9.33333	9.66667	17.2651	10.0178
229302	229302	Tm4sf4	0	0	0	0	0	0	0	0	0.06	0	0	0	0	0	0	0	0	0.08	0	0	0	0	0	0	0	0	1	0	0	0	0	0	0	0	0	1.03412	0	0.02	0	0	0.0266667	0	0	0.333333	0	0	1.00178
257882	257882	Olfr1344	0	0	0	0	0	0	0.09	0	0	0	0	0	0	0	0	0.12	0	0	0	0	0	0	0	0	1	0	0	0	0	0	0	0	0	0.959014	0	0	0	0.03	0	0	0.04	0	0	0.333333	0	0	1.00178
231691	231691	Sds	0.08	0	0	0	0	0	0	0	0	0.09	0	0	0	0	0	0	0	0	1	0	0	0	0	0	0	0	0	1.01696	0	0	0	0	0	0	0	0	0.0266667	0	0	0.03	0	0	0.333333	0	0	1.01559	0
71670	71670	Acy3	6.3	6.3	5.77	6.32	5.94	5.49	5.55	4.93	5.81	7.81	7.71	7.01	8.11	7.53	7.12	6.76	6.03	7.18	93	93	84	89	85	81	84	72	83	94.5773	95.5859	84.6973	86.1923	83.3083	78.576	80.5572	73.1282	85.8323	6.12333	5.43	5.91667	7.51	6.65667	7.58667	90	79.6667	85	91.4035	80.1425
76788	76788	Klhdc10	12.45	12.1	11.5	13.52	13.34	14.07	12.86	12.56	12.61	15.42	14.8	13.96	17.35	16.91	18.24	15.67	15.38	15.59	1061	1027	994	1161	1142	1207	1150	1069	1056	1078.99	1055.56	1002.25	1124.37	1119.27	1170.88	1102.87	1085.75	1092.04	12.0167	12.6767	13.6433	14.7267	15.5467	17.5	1027.33	1091.67	1170	1044.03	1093.95
53332	53332	Mtmr1	10.72	9.93	10.85	13.02	13.23	13.22	10.87	11.78	11.17	13.28	12.14	13.17	16.71	16.78	17.15	13.25	14.42	13.81	673	618	687	830	846	854	715	737	695	684.414	635.184	692.703	803.816	829.163	828.443	685.695	748.549	718.716	10.5	11.2733	13.1567	12.8633	13.8267	16.88	659.333	715.667	843.333	670.292	717.275
73234	73234	Snorc	0	0	0.82	0.28	0.28	0	0	0	0	0	0	0.99	0.36	0.36	0	0	0	0	0	0	3	1	1	0	0	0	0	0	0	3.0249	0.968453	0.980098	0	0	0	0	0.273333	0	0.186667	0.33	0	0.24	1	0	0.666667	1.01559	0
245695	245695	Tceanc	1.3	1.24	1.24	2.27	1.73	1.73	1.48	1.24	1.29	1.61	1.51	1.51	2.91	2.2	2.24	1.81	1.52	1.59	76	73	74	134	102	103	94	73	72	77.289	75.0298	74.6143	129.773	99.97	99.9176	90.1473	74.1439	74.4569	1.26	1.33667	1.91	1.54333	1.64	2.45	74.3333	79.6667	113	76.1696	80.1425
20637	20637	Snrnp70	145.74	141.45	143.48	143.26	148.22	148.2	145.4	141.14	143.34	180.5	173.02	174.24	183.91	187.99	192.22	177.17	172.78	177.19	3441	3387	3415	3390	3495	3566	3609	3354	3342	3499.36	3481.18	3443.35	3283.05	3425.44	3459.28	3461.08	3406.56	3456.04	143.557	143.293	146.56	175.92	175.713	188.04	3414.33	3435	3483.67	3468.25	3441.12
270110	270110	Irf2bp2	9.86	8.8	9.38	16.68	15.86	17.5	12.91	12.5	13.06	12.21	10.77	11.39	21.41	20.11	22.7	15.73	15.3	16.14	716	637	692	1220	1157	1281	989	910	933	728.144	654.712	697.745	1181.51	1133.97	1242.66	948.465	924.26	964.838	9.34667	12.8233	16.68	11.4567	15.7233	21.4067	681.667	944	1219.33	692.635	945.682
105722	105722	Ano6	9.13	9.28	8.9	12.38	11.5	12.1	9.72	9.14	9.93	11.3	11.35	10.81	15.9	14.59	15.69	11.85	11.19	12.28	743	755	740	1008	937	986	824	744	792	755.601	775.993	746.143	976.2	918.351	956.493	790.227	755.658	819.026	9.10333	9.59667	11.9933	11.1533	11.7733	15.3933	746	786.667	977	757.633	788.402
118567643	118567643	LOC118567643	0.1	0.26	0.1	0.31	0.21	0.2	0.1	0.05	0.16	0.13	0.32	0.12	0.4	0.26	0.27	0.12	0.06	0.19	2	5	2	6	4	4	2	1	3	2.03392	5.13903	2.0166	5.81072	3.92039	3.88029	1.91803	1.01567	3.10237	0.153333	0.103333	0.24	0.19	0.123333	0.31	3	2	4.66667	3.04678	2.00356
268859	268859	Rbfox1	0	0	0	0	0	0	0.01	0	0	0	0	0	0	0	0	0.01	0	0	0	0	0	0	0	0	1	0	0	0	0	0	0	0	0	0.959014	0	0	0	0.00333333	0	0	0.00333333	0	0	0.333333	0	0	1.00178
73988	73988	4930438A08Rik	9.63	11.93	11.66	9.95	10.42	10.97	10.88	10.89	9.43	11.93	14.59	14.16	12.77	13.22	14.23	13.26	13.33	11.66	258	314	310	266	279	294	307	290	248	262.376	322.731	312.574	257.608	273.447	285.202	294.417	294.544	256.463	11.0733	10.4	10.4467	13.56	12.75	13.4067	294	281.667	279.667	298.585	282.502
380684	380684	Nefh	0	0.02	0.02	0	0.02	0.02	0	0	0	0	0.02	0.02	0	0.02	0.02	0	0	0	0	1	1	0	1	1	0	0	0	0	1.02781	1.0083	0	0.980098	0.970074	0	0	0	0.0133333	0	0.0133333	0.0133333	0	0.0133333	0.666667	0	0.666667	1.01559	0
18203	18203	Ntan1	68.82	69.87	71.17	66.7	70	70.39	71.9	75.09	73.44	85.24	85.47	86.43	85.62	88.79	91.3	87.61	91.92	90.78	882	890	930	858	897	917	968	970	925	896.959	914.747	937.721	830.932	879.148	889.557	928.325	985.2	956.565	69.9533	73.4767	69.03	85.7133	90.1033	88.57	900.667	954.333	890.667	915.051	956.701
381270	381270	Marchf4	0.06	0.04	0.07	0	0.02	0.06	0	0.03	0.01	0.07	0.05	0.08	0	0.02	0.08	0	0.04	0.01	5	3	4	0	1	4	0	2	1	5.0848	3.08342	4.03321	0	0.980098	3.88029	0	2.03134	1.03412	0.0566667	0.0133333	0.0266667	0.0666667	0.0166667	0.0333333	4	1	1.66667	4.06238	1.00178
14287	14287	Fpgs	20.29	20.11	18.85	21.93	21.96	22.87	19.51	19.53	20.85	25.13	24.6	22.9	28.15	27.86	29.66	23.78	23.9	25.77	605	598	570	656	655	687	613	583	611	615.261	614.628	574.732	635.305	641.964	666.441	587.875	592.135	631.85	19.75	19.9633	22.2533	24.21	24.4833	28.5567	591	602.333	666	600.216	604.074
230088	230088	Fam214b	5.18	5.55	4.91	4.97	4.96	4.71	4.6	4.57	4.54	6.42	6.79	5.96	6.37	6.3	6.1	5.6	5.6	5.61	237	246	234	231	222	209	222	209	199	241.02	252.84	235.943	223.713	217.582	202.745	212.901	212.275	205.791	5.21333	4.57	4.88	6.39	5.60333	6.25667	239	210	220.667	242.727	210.374
232210	232210	Hmces	0	0	0	0	0	0.06	0	0	0	0	0	0	0	0	0.08	0	0	0	0	0	0	0	0	1	0	0	0	0	0	0	0	0	0.970074	0	0	0	0	0	0.02	0	0	0.0266667	0	0	0.333333	0	0
14630	14630	Gclm	80.11	79.55	80.99	53.63	57.15	57.27	61.66	66.28	71.2	99.22	97.3	98.35	68.84	72.48	74.28	75.13	81.14	88.01	2154	2133	2208	1447	1536	1551	1746	1784	1879	2190.53	2192.31	2226.33	1401.35	1505.43	1504.58	1674.44	1811.95	1943.12	80.2167	66.38	56.0167	98.29	81.4267	71.8667	2165	1803	1511.33	2198.76	1806.21
12870	12870	Cp	5.5	6.68	6.24	3.49	3.92	4.22	6.35	6.75	6.42	6.81	8.17	7.58	4.49	4.98	5.48	7.74	8.26	7.94	293	354	344	193	215	230	359	360	338	297.969	363.843	346.856	186.911	210.721	223.117	344.286	365.641	349.534	6.14	6.50667	3.87667	7.52	7.98	4.98333	330.333	352.333	212.667	336.162	353.629
74335	74335	Xrcc3	6.6	6.26	6.87	8.52	9.07	9.41	7.36	6.94	7.97	8.17	7.65	8.34	10.94	11.5	12.2	8.97	8.5	9.85	222.81	208.82	232.51	286.4	310.52	317.62	260.89	232.47	259.95	226.782	214.811	234.934	277.946	304.81	308.483	250.303	236.651	268.872	6.57667	7.42333	9	8.05333	9.10667	11.5467	221.38	251.103	304.847	225.462	252.449
100859931	100859931	Gm20604	1.41	0.69	0.9	1.5	1.02	0.99	1.93	0.73	1.17	1.75	0.84	1.09	1.93	1.3	1.29	2.35	0.89	1.45	75.71	36.83	48.95	81.12	55.14	53.69	109.13	39.08	61.99	77.289	38.0288	49.4068	79.4131	54.8855	52.384	105.492	40.6268	64.1157	1	1.27667	1.17	1.22667	1.56333	1.50667	53.83	70.0667	63.3167	54.8421	71.1265
545531	545531	Gm5848	0	0	0	0	0	0.02	0	0	0	0	0	0	0	0	0.02	0	0	0	0	0	0	0	0	1	0	0	0	0	0	0	0	0	0.970074	0	0	0	0	0	0.00666667	0	0	0.00666667	0	0	0.333333	0	0
22361	22361	Vnn1	0	0	0	0.03	0	0	0.03	0	0.03	0	0	0	0.04	0	0	0.04	0	0.04	0	0	0	1	0	0	1	0	1	0	0	0	0.968453	0	0	0.959014	0	1.03412	0	0.02	0.01	0	0.0266667	0.0133333	0	0.666667	0.333333	0	1.00178
102635181	102635181	Gm32584	0	0	0.06	0.06	0.06	0	0.05	0.06	0.06	0	0	0.07	0.07	0.07	0	0.06	0.07	0.07	0	0	1	1	1	0	1	1	1	0	0	1.0083	0.968453	0.980098	0	0.959014	1.01567	1.03412	0.02	0.0566667	0.04	0.0233333	0.0666667	0.0466667	0.333333	1	0.666667	1.01559	1.00178
50770	50770	Atp11a	7.99	8.6	8.03	7.49	7.27	7.22	7.18	7.27	7.2	9.89	10.52	9.75	9.62	9.23	9.37	8.75	8.9	8.9	580	612	578	596	557	568	584	556	520	589.837	629.017	582.798	577.198	545.914	551.002	560.064	564.712	537.745	8.20667	7.21667	7.32667	10.0533	8.85	9.40667	590	553.333	573.667	599.201	554.987
268783	268783	Mtmr12	2.2	1.92	1.8	3.28	3.21	2.94	2.75	2.38	2.31	2.72	2.35	2.19	4.21	4.08	3.82	3.35	2.91	2.86	143	124	119	215	210	193	188	155	148	145.425	127.448	119.988	208.217	205.82	187.224	180.295	157.429	153.05	1.97333	2.48	3.14333	2.42	3.04	4.03667	128.667	163.667	206	131.012	164.292
12847	12847	Copa	60.65	61.8	59.59	64.53	62.78	61.06	58.18	57.92	56.72	75.12	75.59	72.36	82.83	79.63	79.19	70.89	70.9	70.12	3971	4044	3964	4258	4138	4025	4027	3802	3655	4038.35	4156.45	3996.91	4123.67	4055.64	3904.55	3861.95	3861.58	3779.72	60.68	57.6067	62.79	74.3567	70.6367	80.55	3993	3828	4140.33	4055.27	3834.82
21339	21339	Taf1a	3.81	3.53	4.22	4.32	4.22	4.13	3.76	3.3	4.27	4.71	4.32	5.12	5.55	5.35	5.36	4.58	4.04	5.28	121	112	136	138	134	132	126	105	133	123.052	115.114	137.129	133.646	131.333	128.05	120.836	106.645	137.539	3.85333	3.77667	4.22333	4.71667	4.63333	5.42	123	121.333	134.667	124.918	122.217
450219	450219	Gsdma3	0	0	0	0	0.07	0	0.03	0.03	0.04	0	0	0	0	0.09	0	0.04	0.04	0.04	0	0	0	0	2	0	1	1	1	0	0	0	0	1.9602	0	0.959014	1.01567	1.03412	0	0.0333333	0.0233333	0	0.04	0.03	0	1	0.666667	0	1.00178
74052	74052	Ttc21a	0.58	0.65	0.85	0.82	0.66	0.6	0.5	0.62	0.51	0.72	0.8	1.03	1.05	0.83	0.78	0.61	0.76	0.63	38	42	50	52	44	39	34	37	33	38.6445	43.1678	50.4151	50.3595	43.1243	37.8329	32.6065	37.5798	34.1261	0.693333	0.543333	0.693333	0.85	0.666667	0.886667	43.3333	34.6667	45	44.6862	35.0623
403175	403175	Tigd4	0	0	0.02	0	0.02	0.04	0	0	0	0	0	0.02	0	0.03	0.05	0	0	0	0	0	1	0	1	2	0	0	0	0	0	1.0083	0	0.980098	1.94015	0	0	0	0.00666667	0	0.02	0.00666667	0	0.0266667	0.333333	0	1	1.01559	0
71643	71643	Zgrf1	3.53	3.49	3.53	4.39	4.72	4.38	3.81	3.84	4.1	4.37	4.27	4.29	5.64	5.98	5.68	4.64	4.7	5.07	298	311	298	368	384	386	329	324	349	303.054	319.648	300.474	356.391	376.357	374.448	315.516	329.077	360.909	3.51667	3.91667	4.49667	4.31	4.80333	5.76667	302.333	334	379.333	307.725	334.595
50932	50932	Mink1	36.26	36.3	34.23	36.66	35.87	38.59	36.13	38.9	39.78	44.91	44.4	41.57	47.06	45.49	50.06	44.03	47.62	49.17	2557	2551	2459	2609	2546	2751	2691	2751	2768	2600.37	2621.93	2479.41	2526.69	2495.33	2668.67	2580.71	2794.11	2862.46	35.5967	38.27	37.04	43.6267	46.94	47.5367	2522.33	2736.67	2635.33	2562.34	2741.88
76687	76687	Spcs3	57.24	53.75	55.62	62.13	60.26	63.46	53.6	52.71	52.82	70.89	65.75	67.54	79.76	76.43	82.3	65.31	64.53	65.3	2752	2576	2716	3006	2907	3075	2717	2540	2497	2798.67	2647.63	2738.55	2911.17	2849.14	2982.98	2605.64	2579.8	2582.21	55.5367	53.0433	61.95	68.06	65.0467	79.4967	2681.33	2584.67	2996	2723.82	2589.6
53380	53380	Psmd10	73.48	75.82	75.82	67.02	69.47	67.64	73.53	74.41	71.91	91	92.75	92.08	86.04	88.11	87.73	89.59	91.09	88.89	1280	1315	1334	1166	1201	1184	1345	1291	1222	1301.71	1351.56	1345.07	1129.22	1177.1	1148.57	1289.87	1311.23	1263.7	75.04	73.2833	68.0433	91.9433	89.8567	87.2933	1309.67	1286	1183.67	1330.43	1288.29
70579	70579	Zc3h11a	38.44	40.45	39.58	43.04	42.39	44.01	38.58	40.24	41.32	47.61	49.48	48.06	55.25	53.77	57.09	47.01	49.26	51.08	2479	2611	2596	2820	2762	2873	2637	2609	2635	2521.04	2683.6	2617.55	2731.04	2707.03	2787.02	2528.92	2649.88	2724.92	39.49	40.0467	43.1467	48.3833	49.1167	55.37	2562	2627	2818.33	2601.95	2631.68
15567	15567	Slc6a4	0	0.03	0	0.03	0.03	0	0.03	0	0.08	0	0.03	0	0.03	0.03	0	0.03	0	0.1	0	1	0	1	1	0	1	0	3	0	1.02781	0	0.968453	0.980098	0	0.959014	0	3.10237	0.01	0.0366667	0.02	0.01	0.0433333	0.02	0.333333	1.33333	0.666667	1.01559	2.00356
14422	14422	B4galnt2	0.47	0.42	0.39	0.4	0.36	0.5	0.3	0.38	0.27	0.58	0.51	0.48	0.51	0.46	0.65	0.36	0.47	0.33	27	24	23	23	21	29	18	22	15	27.4579	24.6673	23.1909	22.2744	20.582	28.1321	17.2622	22.3447	15.5119	0.426667	0.316667	0.42	0.523333	0.386667	0.54	24.6667	18.3333	24.3333	25.3899	19.0338
26936	26936	Mprip	16.47	17.24	16.79	16.93	17.41	17.44	17.28	16.53	16.67	20.39	21.08	20.39	21.74	22.08	22.63	21.06	20.24	20.6	2304.01	2405	2407	2362.35	2443	2441	2516	2336	2321	2344.09	2471.87	2426.98	2288.45	2394.38	2367.95	2412.88	2372.6	2400.2	16.8333	16.8267	17.26	20.62	20.6333	22.15	2372	2391	2415.45	2410.01	2395.26
56398	56398	Chp1	93.45	90	90.8	90.78	89.22	89.26	88.62	86.95	85.91	115.74	110.09	110.27	116.54	113.15	115.78	107.98	106.44	106.19	3256	3126	3211	3179	3113	3134.02	3254	3033	2941.05	3311.22	3212.92	3237.66	3078.71	3051.04	3041.18	3120.63	3080.53	3042.39	91.4167	87.16	89.7533	112.033	106.87	115.157	3197.67	3076.02	3142.01	3247.87	3082.48
433745	433745	Gm12816	0.13	0	0.13	0	0	0	0	0	0	0.17	0	0.16	0	0	0	0	0	0	1.99	0	2.03	0	0	0	0	0	0	2.03392	0	3.0249	0	0	0	0	0	0	0.0866667	0	0	0.11	0	0	1.34	0	0	2.03119	0
13844	13844	Ephb2	0	0	0	0.02	0.02	0	0	0	0	0	0	0	0.02	0.02	0	0	0	0	0	0	0	1	1	0	0	0	0	0	0	0	0.968453	0.980098	0	0	0	0	0	0	0.0133333	0	0	0.0133333	0	0	0.666667	0	0
74330	74330	Dnajc14	12.19	12.11	12.37	13.51	13.06	13.74	14.47	13.86	13.79	15.1	14.82	15.03	17.35	16.57	17.82	17.63	16.97	17.05	742.07	737.5	768.13	830.25	800.14	844.21	932.16	847.45	826.38	755.601	758.521	775.384	804.784	785.058	819.712	894.76	861.288	855.221	12.2233	14.04	13.4367	14.9833	17.2167	17.2467	749.233	868.663	824.867	761.696	870.548
72807	72807	Zfp429	3.38	3.77	3.29	2.9	2.59	2.7	2.52	3.15	2.93	4.19	4.61	4	3.72	3.29	3.5	3.07	3.86	3.62	94	109	98	87	78	81.57	82	92	85	95.5943	112.031	98.8136	84.2554	76.4476	79.546	78.6391	93.4416	87.9006	3.48	2.86667	2.73	4.26667	3.51667	3.50333	100.333	86.3333	82.19	102.575	87.155
57429	57429	Sult5a1	0.23	0.4	0.23	0.32	0.4	0.23	0.07	0.23	0	0.29	0.49	0.28	0.41	0.51	0.3	0.09	0.28	0	3	5	3	3	4	3	1	3	0	3.05088	5.13903	3.0249	2.90536	3.92039	2.91022	0.959014	3.04701	0	0.286667	0.1	0.316667	0.353333	0.123333	0.406667	3.66667	1.33333	3.33333	4.06238	2.00356
56620	56620	Clec4n	3.58	4.1	4.61	2.41	2.18	2.31	2.19	2.83	2.84	4.43	5.02	5.6	3.09	2.76	2.99	2.66	3.47	3.52	49	56	63	33	30	32	32	38	38	49.8311	57.5571	63.523	31.9589	29.4029	31.0424	30.6884	38.5955	39.2967	4.09667	2.62	2.3	5.01667	3.21667	2.94667	56	36	31.6667	56.8733	36.0641
73721	73721	1110017D15Rik	0	0	0	0	0	0.08	0	0.05	0.12	0	0	0	0	0	0.1	0	0.06	0.15	0	0	0	0	0	1	0	1	1	0	0	0	0	0	0.970074	0	1.01567	1.03412	0	0.0566667	0.0266667	0	0.07	0.0333333	0	0.666667	0.333333	0	1.00178
14608	14608	Gpr83	0.02	0	0	0	0	0	0	0	0	0.03	0	0	0	0	0	0	0	0	1	0	0	0	0	0	0	0	0	1.01696	0	0	0	0	0	0	0	0	0.00666667	0	0	0.01	0	0	0.333333	0	0	1.01559	0
228836	228836	Dlgap4	30.06	31.01	31.58	31.02	32.82	32.18	29.3	28.11	29.47	37.23	37.93	38.36	39.83	41.62	41.73	35.7	34.42	36.43	1619.83	1739.6	1698.94	1632.73	1694.58	1722.22	1606.57	1488.38	1551.12	1647.48	1788.38	1713.1	1581.48	1661.27	1671.44	1541.14	1512.33	1604.96	30.8833	28.96	32.0067	37.84	35.5167	41.06	1686.12	1548.69	1683.18	1713.31	1551.76
74117	74117	Actr3	143.73	138.09	141.42	137.1	139.7	139.21	137	142.96	139.31	178.01	168.91	171.75	176.01	177.18	180.56	166.93	175.01	172.21	5033	4813	5041	4815	4884	4907	5047	4990	4785	5118.36	4946.83	5082.85	4663.1	4786.8	4760.15	4840.14	5068.19	4948.28	141.08	139.757	138.67	172.89	171.383	177.917	4962.33	4940.67	4868.67	5040.39	4949.8
58251	58251	Cep295nl	0.16	0.05	0.09	0	0.13	0.22	0.17	0.22	0.36	0.19	0.06	0.1	0	0.17	0.28	0.2	0.27	0.44	4	2	2	0	4	6	4	5	8	4.06784	2.05561	2.0166	0	3.92039	5.82044	3.83606	5.07835	8.27299	0.1	0.25	0.116667	0.116667	0.303333	0.15	2.66667	5.66667	3.33333	3.04678	6.01069
21808	21808	Tgfb2	0.01	0	0	0.01	0	0	0	0	0	0.02	0	0	0.02	0	0	0	0	0	1	0	0	1	0	0	0	0	0	1.01696	0	0	0.968453	0	0	0	0	0	0.00333333	0	0.00333333	0.00666667	0	0.00666667	0.333333	0	0.333333	1.01559	0
77577	77577	Spns3	0.45	0.08	0.26	0.25	0.3	0.16	0.32	0.19	0.08	0.56	0.09	0.32	0.32	0.38	0.21	0.39	0.23	0.1	10	2	6	5	5	3	5	4	2	10.1696	2.05561	6.04981	4.84226	4.90049	2.91022	4.79507	4.06268	2.06825	0.263333	0.196667	0.236667	0.323333	0.24	0.303333	6	3.66667	4.33333	6.09357	4.00713
30853	30853	Mlf2	177.09	168.06	167.17	172.68	168.6	167.52	177.73	164.93	165.36	219.32	205.56	203.02	221.68	213.84	217.27	216.56	201.9	204.41	3287	3112	3141	3208	3117	3130	3469	3061	3008	3342.75	3198.53	3167.08	3106.8	3054.96	3036.33	3326.82	3108.97	3110.65	170.773	169.34	169.6	209.3	207.623	217.597	3180	3179.33	3151.67	3229.59	3185.66
217194	217194	Klhl11	8.85	7.3	7.02	6.02	6.38	6.86	5.85	8.5	9.89	10.96	8.93	8.53	7.73	8.09	8.89	7.13	10.41	12.23	287	236	231	196	207	224	200	276	315	291.868	242.562	232.918	189.817	202.88	217.296	191.803	280.325	325.749	7.72333	8.08	6.42	9.47333	9.92333	8.23667	251.333	263.667	209	255.93	264.47
12268	12268	C4b	0.21	0.19	0.18	0.23	0.21	0.22	0.24	0.17	0.18	0.26	0.24	0.22	0.3	0.26	0.28	0.29	0.21	0.23	16	15	14	18	16	17	19	13	14	16.2714	15.4171	14.1162	17.4321	15.6816	16.4913	18.2213	13.2037	14.4777	0.193333	0.196667	0.22	0.24	0.243333	0.28	15	15.3333	17	15.2339	16.0285
21753	21753	Tes	70.81	71.51	72.99	77.61	71.74	75.37	71.23	70.88	71.43	87.69	87.46	88.65	99.63	90.99	97.76	86.79	86.77	88.3	2302	2318	2408	2535	2335	2469	2440	2308	2281	2341.04	2382.45	2427.99	2455.03	2288.53	2395.11	2339.99	2344.17	2358.84	71.77	71.18	74.9067	87.9333	87.2867	96.1267	2342.67	2343	2446.33	2379.54	2347.17
269695	269695	Rnft2	0.35	0.49	0.5	0.45	0.53	0.33	0.46	0.41	0.42	0.44	0.6	0.6	0.58	0.67	0.42	0.56	0.51	0.52	32.05	35.01	38.01	29.01	37	24.85	32	30	33.01	33.5597	37.001	39.3238	29.0536	36.2636	24.2518	30.6884	30.4701	35.1602	0.446667	0.43	0.436667	0.546667	0.53	0.556667	35.0233	31.67	30.2867	36.5614	32.057
54218	54218	B3galt4	1.76	1.14	1.89	2.42	2.02	1.8	1.42	2.17	2.48	2.17	1.39	2.29	3.11	2.56	2.33	1.73	2.66	3.06	34	22	37	47	39	35	29	42	47	34.5766	22.6117	37.3072	45.5173	38.2238	33.9526	27.8114	42.6581	48.6038	1.59667	2.02333	2.08	1.95	2.48333	2.66667	31	39.3333	40.3333	31.4834	40.0713
385354	385354	Frmd7	0.03	0	0	0	0	0	0.01	0	0	0.04	0	0	0	0	0	0.01	0	0	1	0	0	0	0	0	1	0	0	1.01696	0	0	0	0	0	0.959014	0	0	0.01	0.00333333	0	0.0133333	0.00333333	0	0.333333	0.333333	0	1.01559	1.00178
68955	68955	Srrm4	0	0	0	0	0	0.01	0	0	0	0	0	0	0	0	0.01	0	0	0	0	0	0	0	0	1	0	0	0	0	0	0	0	0	0.970074	0	0	0	0	0	0.00333333	0	0	0.00333333	0	0	0.333333	0	0
26429	26429	Orc5	20.86	23.17	21.07	22.06	22.48	22.37	23.02	20.56	19.75	25.83	28.34	25.59	28.32	28.51	29.02	28.05	25.16	24.41	561	620	574	596	605	606	652	554	522	570.515	637.239	578.765	577.198	592.959	587.865	625.277	562.681	539.813	21.7	21.11	22.3033	26.5867	25.8733	28.6167	585	576	602.333	594.123	577.026
93697	93697	Ice2	1.68	1.53	1.34	1.8	1.78	1.6	1.61	1.8	1.86	2.07	1.87	1.63	2.32	2.26	2.07	1.96	2.21	2.29	98	88	83	102	102	96	97	105	108	99.6621	90.4469	83.689	98.7822	99.97	93.1271	93.0243	106.645	111.685	1.51667	1.75667	1.72667	1.85667	2.15333	2.21667	89.6667	103.333	100	91.4035	104.185
107272	107272	Psat1	228.34	219.95	227.55	219.62	220.34	212.74	232.44	230.4	223	282.79	269.04	276.34	281.94	279.46	275.93	283.23	282.05	275.67	6488	6233	6556	6264	6261	6089	6956	6554	6221	6598.04	6406.31	6610.43	6066.39	6136.39	5906.78	6670.9	6656.7	6433.29	225.28	228.613	217.567	276.057	280.317	279.11	6425.67	6577	6204.67	6526.21	6588.72
68045	68045	Rtraf	142.39	137.95	137.93	128.78	128.94	126.33	137.29	137.2	134.25	176.34	168.74	167.5	165.32	163.53	163.86	167.29	167.96	165.95	2612	2525	2561	2364	2355	2333	2649	2516	2413	2656.3	2595.21	2582.26	2289.42	2308.13	2263.18	2540.43	2555.43	2495.34	139.423	136.247	128.017	170.86	167.067	164.237	2566	2526	2350.67	2606.02	2530.5
212531	212531	Sh3bgrl2	23.1	22	23.27	23.75	22.57	21.82	21.17	20.77	20.99	28.61	26.91	28.26	30.49	28.63	28.3	25.79	25.43	25.94	1123	1066	1149	1162	1101	1069	1085	1012	1003	1142.05	1095.64	1158.54	1125.34	1079.09	1037.01	1040.53	1027.86	1037.23	22.79	20.9767	22.7133	27.9267	25.72	29.14	1112.67	1033.33	1110.67	1130.36	1035.84
17936	17936	Nab1	26.92	25.54	26.11	28.14	27.31	29.65	28.79	27.82	28	33.34	31.24	31.7	36.13	34.64	38.46	35.08	34.06	34.62	1310	1254	1308	1387	1337	1465	1496	1383	1352	1332.22	1288.87	1318.86	1343.24	1310.39	1421.16	1434.68	1404.67	1398.14	26.19	28.2033	28.3667	32.0933	34.5867	36.41	1290.67	1410.33	1396.33	1311.13	1413.51
68942	68942	Chmp2b	65.32	64.72	68.68	60.42	62.94	61.7	60.34	61.2	59.48	80.9	79.16	83.4	77.56	79.82	80.02	73.52	74.92	73.53	1549	1536	1644	1433	1510	1462	1521	1459	1409	1575.27	1578.71	1657.65	1387.79	1479.95	1418.25	1458.66	1481.86	1457.08	66.24	60.34	61.6867	81.1533	73.99	79.1333	1576.33	1463	1468.33	1601.59	1465.61
75691	75691	Anks6	0	0	0	0	0.02	0	0.02	0.02	0	0	0	0	0	0.02	0	0.02	0.02	0	0	0	0	0	1	0	1	1	0	0	0	0	0	0.980098	0	0.959014	1.01567	0	0	0.0133333	0.00666667	0	0.0133333	0.00666667	0	0.666667	0.333333	0	1.00178
102636203	102636203	4930519L02Rik	0.83	0.62	0.21	0	0	0.18	0.99	0	0.43	1.03	0.76	0.25	0	0	0.24	1.21	0	0.53	4	3	1	0	0	0.89	4.98	0	2	4.06784	3.08342	1.0083	0	0	0.970074	4.79507	0	2.06825	0.553333	0.473333	0.06	0.68	0.58	0.08	2.66667	2.32667	0.296667	3.04678	3.00534
241308	241308	Ralgps1	2.08	2.01	2.15	2.87	2.83	2.96	2.18	2.46	2.36	2.57	2.46	2.61	3.68	3.59	3.84	2.66	3.01	2.92	183	179	192	255	252	262	203	217	205	186.104	183.977	193.594	246.955	246.985	254.159	194.68	220.4	211.995	2.08	2.33333	2.88667	2.54667	2.86333	3.70333	184.667	208.333	256.333	187.885	209.372
102635357	102635357	Gm32717	0	0	0	0	0	0	0.03	0	0	0	0	0	0	0	0	0.03	0	0	0	0	0	0	0	0	0.91	0	0	0	0	0	0	0	0	0.959014	0	0	0	0.01	0	0	0.01	0	0	0.303333	0	0	1.00178
67073	67073	Pi4k2b	45.73	42.25	46.61	46.16	46.63	47.57	46.65	46.15	43.97	56.64	51.68	56.6	59.26	59.14	61.7	56.84	56.49	54.35	1956	1803	2016	1984	1998	2051	2106	1972	1843	1989.17	1853.13	2032.74	1921.41	1958.23	1989.62	2019.68	2002.9	1905.89	44.8633	45.59	46.7867	54.9733	55.8933	60.0333	1925	1973.67	2011	1955.02	1977.52
93760	93760	Arid1a	3.57	3.44	3.38	5.09	4.38	4.97	3.8	4.11	4	4.42	4.21	4.11	6.53	5.55	6.45	4.63	5.03	4.95	395	381	385	564	484	555	449	456	440	401.699	391.594	388.196	546.207	474.367	538.391	430.597	463.145	455.015	3.46333	3.97	4.81333	4.24667	4.87	6.17667	387	448.333	534.333	393.035	449.8
11352	11352	Abl2	11.73	12	11.13	15.45	15.04	16.29	12.95	13.35	13.9	14.53	14.68	13.52	19.83	19.07	21.13	15.78	16.34	17.18	1851	1895	1794	2466	2395	2602	2150	2119	2174	1882.39	1947.69	1808.89	2388.2	2347.33	2524.13	2061.88	2152.2	2248.19	11.62	13.4	15.5933	14.2433	16.4333	20.01	1846.67	2147.67	2487.67	1875.8	2151.83
76380	76380	Cep112	0	0.04	0	0	0	0.11	0	0	0.02	0	0.05	0	0	0	0.14	0	0	0.03	0	2	0	0	0	2	0	0	1	0	2.05561	0	0	0	1.94015	0	0	1.03412	0.0133333	0.00666667	0.0366667	0.0166667	0.01	0.0466667	0.666667	0.333333	0.666667	1.01559	1.00178
14688	14688	Gnb1	140.58	143.14	143.56	156.29	148.28	149.22	149.02	157.85	159.51	174.1	175.09	174.35	200.63	188.06	193.54	181.58	193.24	197.19	6006	6099	6239	6713	6356	6425	6713	6759	6706	6107.86	6268.59	6290.79	6501.22	6229.5	6232.72	6437.86	6864.91	6934.84	142.427	155.46	151.263	174.513	190.67	194.077	6114.67	6726	6498	6210.36	6737.98
277743	277743	Fam131c	0.06	0.06	0	0	0	0	0	0	0	0.07	0.07	0	0	0	0	0	0	0	1	1	0	0	0	0	0	0	0	1.01696	1.02781	0	0	0	0	0	0	0	0.04	0	0	0.0466667	0	0	0.666667	0	0	1.01559	0
14714	14714	Gnrh1	0	0	0.25	0	0.26	0.49	0	0	0.51	0	0	0.3	0	0.33	0.64	0	0	0.63	0	0	1	0	1	2	0	0	2	0	0	1.0083	0	0.980098	1.94015	0	0	2.06825	0.0833333	0.17	0.25	0.1	0.21	0.323333	0.333333	0.666667	1	1.01559	1.00178
209378	209378	Itih5	0.27	0.16	0.3	0.37	0.37	0.27	0.21	0.21	0.24	0.33	0.19	0.36	0.47	0.47	0.36	0.26	0.26	0.29	31	18	35	43	43	32	26	25	27	31.5258	18.5005	35.2906	41.6435	42.1442	31.0424	24.9344	25.3917	27.9214	0.243333	0.22	0.336667	0.293333	0.27	0.433333	28	26	39.3333	28.4366	26.0463
67344	67344	Tctex1d1	0	0	0	0.12	0	0	0	0	0	0	0	0	0.15	0	0	0	0	0	0	0	0	1	0	0	0	0	0	0	0	0	0.968453	0	0	0	0	0	0	0	0.04	0	0	0.05	0	0	0.333333	0	0
16504	16504	Kcnc3	0	0	0	0	0.02	0	0.02	0	0	0	0	0	0	0.02	0	0.02	0	0	0	0	0	0	1	0	1	0	0	0	0	0	0	0.980098	0	0.959014	0	0	0	0.00666667	0.00666667	0	0.00666667	0.00666667	0	0.333333	0.333333	0	1.00178
639281	639281	Gm10382	51.19	61.41	56.53	33.77	32.21	36.73	51.69	56.01	52.42	63.39	75.12	68.65	43.36	40.85	47.63	62.99	68.56	64.8	918	1099	1026	606	575	663	975	1004	921	933.569	1129.56	1034.52	586.882	563.556	643.159	935.038	1019.73	952.428	56.3767	53.3733	34.2367	69.0533	65.45	43.9467	1014.33	966.667	614.667	1030.83	968.723
12790	12790	Cnga3	0.37	0.49	0.58	0.69	0.63	0.36	0.64	0.39	0.62	0.45	0.6	0.71	0.88	0.8	0.47	0.78	0.47	0.77	18	24	29	34	31	18	33	19	30	18.3053	24.6673	29.2407	32.9274	30.383	17.4613	31.6475	19.2977	31.0237	0.48	0.55	0.56	0.586667	0.673333	0.716667	23.6667	27.3333	27.6667	24.3743	28.0499
100188919	100188919	Gm45915	0.43	0.69	0.5	0.25	0.36	0.11	0.38	0.18	0.22	0.54	0.84	0.61	0.32	0.46	0.14	0.46	0.22	0.27	12	19	14	7	10	3	11	5	6	12.2035	19.5283	14.1162	6.77917	9.80098	2.91022	10.5492	5.07835	6.20475	0.54	0.26	0.24	0.663333	0.316667	0.306667	15	7.33333	6.66667	15.2339	8.01425
244666	244666	Sprtn	7.96	6.94	6.86	9.44	8.55	9.61	8.52	8.63	8.34	9.86	8.49	8.34	12.12	10.84	12.46	10.38	10.57	10.31	470	408	421	565	516	582	539	515	497	477.971	419.345	424.495	547.176	505.73	564.583	516.908	523.07	513.96	7.25333	8.49667	9.2	8.89667	10.42	11.8067	433	517	554.333	439.752	517.921
19883	19883	Rora	2.01	1.75	1.87	2.2	2.07	2.03	1.88	2.04	2.06	2.49	2.14	2.27	2.82	2.62	2.63	2.29	2.49	2.55	323	280	306	356	334	328	318	328	326	328.478	287.786	308.54	344.769	327.353	318.184	304.966	333.14	337.124	1.87667	1.99333	2.1	2.3	2.44333	2.69	303	324	339.333	307.725	324.577
76308	76308	Rab1b	73.4	71.35	72.04	69.18	72.1	69.76	69.52	73.01	69.91	90.9	87.27	87.49	88.81	91.45	90.49	84.71	89.38	86.43	1709	1657	1700	1615	1676	1636	1704	1701	1597	1737.99	1703.07	1714.11	1564.05	1642.64	1587.04	1634.16	1727.65	1651.5	72.2633	70.8133	70.3467	88.5533	86.84	90.25	1688.67	1667.33	1642.33	1715.34	1670.97
20289	20289	Scx	0.16	0.14	0.23	0.23	0.23	0.24	0.23	0.08	0.15	0.2	0.18	0.28	0.3	0.29	0.31	0.28	0.1	0.18	2	2	3	3	3	3	3	1	2	2.03392	2.05561	3.0249	2.90536	2.94029	2.91022	2.87704	1.01567	2.06825	0.176667	0.153333	0.233333	0.22	0.186667	0.3	2.33333	2	3	3.04678	2.00356
14579	14579	Gem	0.03	0	0	0	0	0.03	0.02	0	0	0.04	0	0	0	0	0.04	0.02	0	0	1	0	0	0	0	1	1	0	0	1.01696	0	0	0	0	0.970074	0.959014	0	0	0.01	0.00666667	0.01	0.0133333	0.00666667	0.0133333	0.333333	0.333333	0.333333	1.01559	1.00178
19342	19342	Rab4b	29.14	27.9	28.48	29.61	28.5	29.95	28.69	30.19	29.58	36.09	34.12	34.59	38.01	36.14	38.85	34.96	36.96	36.56	384	367	379	389	372	397	397	397	381	390.513	377.205	382.146	376.728	364.596	385.119	380.728	403.221	394.001	28.5067	29.4867	29.3533	34.9333	36.16	37.6667	376.667	391.667	386	382.879	392.698
29861	29861	Dpf1	3.84	4.28	3.72	3.17	3.52	2.94	3.38	4.43	3.23	4.75	5.23	4.51	4.07	4.46	3.81	4.12	5.42	3.99	115	128	113	95	104.98	89	107	134	95	116.95	131.559	113.938	92.003	102.91	86.3365	102.614	136.1	98.2418	3.94667	3.68	3.21	4.83	4.51	4.11333	118.667	112	96.3267	120.856	112.2
77286	77286	Nkrf	1.11	0.96	0.99	1.5	1.42	1.67	1.35	1.12	1.29	1.38	1.18	1.21	1.93	1.8	2.17	1.65	1.38	1.59	86	74	78	117	110	130	110	87	98	87.4586	76.0576	78.6475	113.309	107.811	126.11	105.492	88.3633	101.344	1.02	1.25333	1.53	1.25667	1.54	1.96667	79.3333	98.3333	119	81.2475	99.1764
12608	12608	Cebpb	26.43	35.93	37.61	27.98	28.82	31.2	35.06	35.05	32.28	32.73	43.95	45.68	35.91	36.56	40.47	42.72	42.91	39.9	488	662	703	517	530	580	681	647	584	496.277	680.407	708.836	500.69	519.452	562.643	653.088	657.138	603.929	33.3233	34.13	29.3333	40.7867	41.8433	37.6467	617.667	637.333	542.333	627.637	639.137
12982	12982	Csf2ra	21.06	20.48	20.24	17.05	17.33	19.87	18.42	19.67	19.03	26.08	25.05	24.58	21.89	21.99	25.77	22.44	24.08	23.53	575.47	556.02	576.91	449	477.94	543.25	525.2	538.02	512.22	585.769	572.488	581.79	434.835	468.487	527.72	504.441	547.446	530.506	20.5933	19.04	18.0833	25.2367	23.35	23.2167	569.467	525.147	490.063	578.889	526.937
20589	20589	Ighmbp2	5.96	5.45	6.04	6.51	6.15	6.71	6.83	6.83	6.87	7.38	6.67	7.33	8.35	7.8	8.7	8.32	8.36	8.5	327	320	350	360	367	388	396	370	357	332.546	328.898	352.906	348.643	359.696	376.389	379.769	375.798	369.182	5.81667	6.84333	6.45667	7.12667	8.39333	8.28333	332.333	374.333	371.667	338.193	375.668
218165	218165	Ofcc1	0	0.03	0	0	0	0	0.02	0	0	0	0.03	0	0	0	0	0.03	0	0	0	1	0	0	0	0	1	0	0	0	1.02781	0	0	0	0	0.959014	0	0	0.01	0.00666667	0	0.01	0.01	0	0.333333	0.333333	0	1.01559	1.00178
18475	18475	Pafah1b2	28.48	28.44	28.56	34.93	34.69	35.27	30.14	34.94	34.46	35.27	34.78	34.68	44.85	44	45.75	36.73	42.77	42.6	1742	1747	1770	2126	2117	2164	1936	2127	2053	1771.54	1795.58	1784.69	2058.93	2074.87	2099.24	1856.65	2160.33	2123.06	28.4933	33.18	34.9633	34.91	40.7	44.8667	1753	2038.67	2135.67	1780.34	2042.63
70894	70894	Efcab3	0.02	0	0	0	0.06	0	0	0.05	0	0.02	0	0	0	0.07	0	0	0.06	0	1	0	0	0	2	0	0	2	0	1.01696	0	0	0	1.9602	0	0	2.03134	0	0.00666667	0.0166667	0.02	0.00666667	0.02	0.0233333	0.333333	0.666667	0.666667	1.01559	1.00178
20410	20410	Sorbs3	0.07	0.03	0.16	0.08	0.12	0.03	0.04	0.04	0.04	0.09	0.04	0.19	0.1	0.16	0.03	0.05	0.05	0.05	3	1	4	3	4	1	1	1	1	3.05088	1.02781	4.03321	2.90536	3.92039	0.970074	0.959014	1.01567	1.03412	0.0866667	0.04	0.0766667	0.106667	0.05	0.0966667	2.66667	1	2.66667	3.04678	1.00178
66241	66241	Tmem9	35.54	36.76	33.79	34.76	32.4	32.78	33.91	31.33	34.54	44.02	44.96	41.04	44.62	41.1	42.52	41.31	38.35	42.7	626	645	602	613	567	581	627	552	597	636.617	662.935	606.998	593.661	555.715	563.613	601.302	560.65	617.372	35.3633	33.26	33.3133	43.34	40.7867	42.7467	624.333	592	587	634.746	593.055
26457	26457	Slc27a1	32.03	31.54	33.99	33.71	28.85	31.31	32.56	32.69	33.36	39.67	38.58	41.28	43.27	36.58	40.61	39.67	40.02	41.24	1436	1405.9	1546	1523	1296	1412	1541	1467	1465	1460.35	1445.09	1558.83	1474.95	1270.21	1369.74	1477.84	1489.99	1514.99	32.52	32.87	31.29	39.8433	40.31	40.1533	1462.63	1491	1410.33	1485.81	1493.66
15077	15077	H3c14	4.35	0	0	4.17	0	4.27	0	8.68	8.65	5.39	0	0	5.36	0	5.54	0	10.62	10.69	23.88	0	0	22.43	0	23.46	0	47.1	45.89	24.407	0	0	22.2744	0	23.2818	0	48.7522	47.5697	1.45	5.77667	2.81333	1.79667	7.10333	3.63333	7.96	30.9967	15.2967	8.12475	31.0552
55932	55932	Gbp3	6.47	5.76	6.39	3.51	2.91	3.3	6.49	6.79	6.54	8.01	7.04	7.76	4.5	3.69	4.28	7.91	8.31	8.08	236	208	237	130	107	122	250	250	235	240.003	213.784	238.967	125.899	104.87	118.349	239.753	253.917	243.019	6.20667	6.60667	3.24	7.60333	8.1	4.15667	227	245	119.667	230.54	245.436
226351	226351	Tmem185b	1.07	1.2	1.15	2.25	2.47	2.33	1.7	1.48	1.56	1.32	1.47	1.4	2.89	3.13	3.02	2.08	1.81	1.93	41	46	45	87	95	90	69	57	59	41.6954	47.2791	45.3736	84.2554	93.1093	87.3066	66.172	57.8932	61.0133	1.14	1.58	2.35	1.39667	1.94	3.01333	44	61.6667	90.6667	44.6862	62.1104
277360	277360	Prex1	18.18	17.51	17.32	18.21	17.44	17.43	16.72	16.88	15.74	22.52	21.42	21.03	23.37	22.12	22.61	20.37	20.67	19.45	1721	1652	1667	1737	1660	1664	1670	1603	1466	1750.19	1697.93	1680.84	1682.2	1626.96	1614.2	1601.55	1628.12	1516.03	17.67	16.4467	17.6933	21.6567	20.1633	22.7	1680	1579.67	1687	1706.2	1582.81
68979	68979	Nol11	22.24	21.84	21.48	25.46	23.73	24.88	22.34	23.15	24.41	27.54	26.71	26.09	32.69	30.1	32.27	27.22	28.34	30.18	967	946	950	1115	1034	1090	1026	1009	1044	983.401	972.304	957.887	1079.82	1013.42	1057.38	983.948	1024.81	1079.63	21.8533	23.3	24.69	26.78	28.58	31.6867	954.333	1026.33	1079.67	969.893	1028.83
73463	73463	C2cd6	0.05	0	0.05	0	0	0	0	0	0	0.06	0	0.06	0	0	0	0	0	0	1	0	1	0	0	0	0	0	0	1.01696	0	1.0083	0	0	0	0	0	0	0.0333333	0	0	0.04	0	0	0.666667	0	0	1.01559	0
225164	225164	Mib1	12.26	12.34	11.55	15.11	13.95	14.8	12.81	12.73	12.89	15.18	15.09	14.03	19.4	17.69	19.2	15.61	15.58	15.94	1823	1801	1745	2245	2080	2208	1953	1878	1885	1853.92	1851.08	1759.49	2174.18	2038.6	2141.92	1872.95	1907.43	1949.32	12.05	12.81	14.62	14.7667	15.71	18.7633	1789.67	1905.33	2177.67	1817.91	1909.4
66294	66294	Fam3a	11.03	11.9	11.6	10.63	9.68	10.1	9.58	10.66	10.25	13.66	14.56	14.09	13.65	12.28	13.1	11.67	13.05	12.67	255	281	274	248	225	241	236	251	237	259.325	288.813	276.275	240.176	220.522	233.788	226.327	254.933	245.087	11.51	10.1633	10.1367	14.1033	12.4633	13.01	270	241.333	238	274.21	242.431
71131	71131	Zfp689	1.07	0.97	0.92	1.08	1.34	1.53	1	0.91	1.03	1.33	1.19	1.11	1.39	1.7	1.99	1.21	1.11	1.27	54	49	47	55	68	78	53	46	51	54.9159	50.3625	47.3902	53.2649	66.6466	75.6657	50.8277	46.7208	52.7403	0.986667	0.98	1.31667	1.21	1.19667	1.69333	50	50	67	50.7797	50.0891
121022	121022	Mrps6	37.52	34.49	38.36	39.84	35.32	40.7	41.18	41.82	38.77	46.47	42.18	46.59	51.15	44.8	52.78	50.17	51.19	47.93	272	250	279	285	250	296	312	301	273	276.613	256.951	281.316	276.009	245.024	287.142	299.212	305.717	282.316	36.79	40.59	38.62	45.08	49.7633	49.5767	267	295.333	277	271.164	296.527
14563	14563	Gdf5	0.03	0.03	0	0	0	0	0	0	0	0.04	0.04	0	0	0	0	0	0	0	1	1	0	0	0	0	0	0	0	1.01696	1.02781	0	0	0	0	0	0	0	0.02	0	0	0.0266667	0	0	0.666667	0	0	1.01559	0
66753	66753	Erlec1	9.82	11.48	11.26	8.36	8.52	9.34	8.39	8.9	9.1	12.17	14.05	13.68	10.73	10.8	12.12	10.23	10.9	11.24	365	422	431	365	353	369	343	359	352	371.19	433.734	434.578	353.485	345.974	357.957	328.942	364.625	364.012	10.8533	8.79667	8.74	13.3	10.79	11.2167	406	351.333	362.333	412.331	352.627
66274	66274	Lyrm9	2.67	2.31	2.47	3.38	3	2.97	2.97	3.36	3.46	3.31	2.82	3	4.34	3.81	3.85	3.62	4.11	4.28	193	166	181	246	218	216	226	243	246	196.273	170.616	182.503	238.239	213.661	209.536	216.737	246.808	254.395	2.48333	3.26333	3.11667	3.04333	4.00333	4	180	238.333	226.667	182.807	239.426
21745	21745	Tep1	7.83	7.77	8.09	9.92	9.04	9.18	8.26	8.69	8.22	9.69	9.5	9.82	12.74	11.46	11.91	10.07	10.64	10.16	935	925	983	1189	1082	1104	1042	1040	959	950.858	950.72	991.161	1151.49	1060.47	1070.96	999.292	1056.3	991.725	7.89667	8.39	9.38	9.67	10.29	12.0367	947.667	1013.67	1125	962.783	1015.81
115488119	115488119	Gm47655	0.1	0.1	0.2	0.41	0.1	0.18	0.19	0.2	0	0.12	0.12	0.24	0.52	0.13	0.24	0.23	0.25	0	1	1	2	4	1	1.83	2	2	0	1.01696	1.02781	2.0166	3.87381	0.980098	1.94015	1.91803	2.03134	0	0.133333	0.13	0.23	0.16	0.16	0.296667	1.33333	1.33333	2.27667	2.03119	2.00356
22758	22758	Zscan12	4.28	3.33	3.66	3.12	3.62	3.52	3.3	2.94	2.94	5.3	4.08	4.45	4.01	4.59	4.56	4.02	3.6	3.63	273	213	239	203	231	226	224	189	186	277.63	218.923	240.984	196.596	226.403	219.237	214.819	191.962	192.347	3.75667	3.06	3.42	4.61	3.75	4.38667	241.667	199.667	220	245.774	200.356
56749	56749	Dhodh	28.86	25.34	26.77	27.99	27.34	27.17	32.42	30.34	30.67	35.75	31	32.51	35.93	34.68	35.24	39.5	37.14	37.91	880	774	822	850	838	826	1038	926	919	894.925	795.522	828.824	823.185	821.322	801.281	995.456	940.51	950.36	26.99	31.1433	27.5	33.0867	38.1833	35.2833	825.333	961	838	838.881	962.712
118567466	118567466	LOC118567466	0	0	0.27	0.14	0.6	0.2	0.45	0	0	0	0	0.32	0.18	0.76	0.26	0.55	0	0	0	0	2.29	1.19	5.06	1.75	4.04	0	0.02	0	0	3.0249	1.93691	5.88059	1.94015	4.79507	0	1.03412	0.09	0.15	0.313333	0.106667	0.183333	0.4	0.763333	1.35333	2.66667	1.01559	2.00356
226841	226841	Vash2	0.49	0.33	0.52	0.5	0.64	0.35	0.31	0.37	0.45	0.61	0.4	0.63	0.64	0.81	0.46	0.38	0.45	0.56	28	18	30	28	36	20	18	21	25	28.4749	18.5005	30.249	27.1167	35.2835	19.4015	17.2622	21.3291	25.8531	0.446667	0.376667	0.496667	0.546667	0.463333	0.636667	25.3333	21.3333	28	26.4055	22.0392
30945	30945	Rnf19a	9.41	8.61	8.34	10.96	9.89	9.87	9.99	9.89	10.1	11.65	10.53	10.13	14.07	12.55	12.8	12.17	12.11	12.49	568	517	512	665	600	601	635	599	599	577.633	531.376	516.25	644.021	588.059	583.014	608.974	608.386	619.44	8.78667	9.99333	10.24	10.77	12.2567	13.14	532.333	611	622	541.312	612.088
328971	328971	Spink10	0.63	0.7	0.35	0.52	0.33	0.32	0.3	0.39	0.24	0.78	0.86	0.42	0.67	0.41	0.41	0.37	0.48	0.3	42	36	31	35	27	22	27	25	19	42.7123	37.001	31.2574	33.8958	26.4626	21.3416	25.8934	25.3917	19.6484	0.56	0.31	0.39	0.686667	0.383333	0.496667	36.3333	23.6667	28	37.577	24.0428
72324	72324	Plxdc1	11.19	11.21	11.73	10.9	9.81	10.89	9.49	9.6	9.87	13.85	13.71	14.24	14	12.45	14.12	11.56	11.75	12.21	440	440	469	432	387	432	394	379	382	447.462	452.234	472.893	418.372	379.298	419.072	377.851	384.939	395.035	11.3767	9.65333	10.5333	13.9333	11.84	13.5233	449.667	385	417	457.017	385.686
68350	68350	Mul1	1.65	1.73	1.73	2.04	2.2	2.18	2.05	1.98	1.85	2.05	2.12	2.11	2.62	2.78	2.83	2.5	2.42	2.29	92	99	99	114	129	123	124	108	101	93.5603	101.753	99.8219	110.404	126.433	119.319	118.918	109.692	104.447	1.70333	1.96	2.14	2.09333	2.40333	2.74333	96.6667	111	122	98.5127	111.198
13002	13002	Dnajc5	22.77	22.78	23.41	25.43	23.37	24.75	23.87	23.13	23.95	28.2	27.86	28.43	32.64	29.63	32.11	29.09	28.31	29.6	1394	1391	1455	1567	1436	1527	1542	1419	1441	1417.64	1429.68	1467.08	1517.57	1407.42	1481.3	1478.8	1441.24	1490.17	22.9867	23.65	24.5167	28.1633	29	31.46	1413.33	1467.33	1510	1436.05	1470.62
226169	226169	Pprc1	8.8	9.13	8.6	10.66	10.11	10.47	9.49	9.12	10.02	10.9	11.17	10.45	13.69	12.83	13.58	11.56	11.16	12.39	653	665	639	788	747	775	744	670	728	664.075	683.491	644.305	763.141	732.133	751.807	713.506	680.499	752.842	8.84333	9.54333	10.4133	10.84	11.7033	13.3667	652.333	714	770	663.183	715.272
71904	71904	Paqr7	5.49	5.65	4.93	7.23	6.43	6.88	6.52	6.14	5.28	6.8	6.91	5.99	9.28	8.16	8.92	7.95	7.52	6.53	173	171	159	237	210	230	226	193	173	175.934	175.755	160.32	229.523	205.82	223.117	216.737	196.024	178.903	5.35667	5.98	6.84667	6.56667	7.33333	8.78667	167.667	197.333	225.667	170.62	198.353
231724	231724	Rad9b	1.93	1.44	1.51	2.46	2.81	2.4	2.39	2.05	2.06	2.39	1.77	1.84	3.16	3.56	3.11	2.91	2.51	2.55	49.82	35.76	36.79	66.33	68.33	60.71	59.99	55.11	54.01	50.848	37.001	37.3072	64.8863	67.6267	59.1745	57.5408	56.8775	56.8768	1.62667	2.16667	2.55667	2	2.65667	3.27667	40.79	56.37	65.1233	41.6394	57.1015
27367	27367	Rpl3	2776.73	2785.72	2792.52	2968.73	2999.04	2881.29	3024.81	2934.29	2949.03	3438.93	3407.44	3391.33	3811.13	3803.72	3737.13	3685.72	3592.14	3645.53	44823	44887	45611	47856	48073	46772	51299	47286	46560	45584.2	46135.1	45989.6	46346.3	47116.2	45372.3	49196.4	48027	48148.8	2784.99	2969.38	2949.69	3412.57	3641.13	3783.99	45107	48381.7	47567	45810.4	48468.2
72931	72931	Swi5	505.12	505.99	515.91	480.42	463.31	428.1	504.48	484.25	480.21	625.58	618.92	626.54	616.74	587.62	555.26	614.71	592.81	593.63	3647	3647	3738	3413	3260	3097	3797	3461	3358	3708.85	3748.41	3769.03	3305.33	3195.12	3004.32	3641.38	3515.23	3472.59	509.007	489.647	457.277	623.68	600.383	586.54	3677.33	3538.67	3256.67	3735.36	3545.3
17427	17427	Mns1	6.2	6.65	6.53	6.72	7.04	6.53	6.4	6.9	7.1	7.67	8.13	7.94	8.62	8.93	8.47	7.79	8.45	8.78	188.91	185.04	182.64	186.91	208	189.2	190.96	192.77	207.95	192.205	191.172	184.519	181.101	203.86	184.314	183.172	196.024	215.098	6.46	6.8	6.76333	7.91333	8.34	8.67333	185.53	197.227	194.703	188.901	198.353
107733	107733	Mrpl41	9.59	9.87	9.39	9.3	10.2	10.6	9.16	10.16	7.9	11.88	12.07	11.4	11.94	12.94	13.74	11.16	12.44	9.76	309	317	307	301	329	344	311	328	250	314.241	325.814	309.549	291.504	322.452	333.705	298.253	333.14	258.531	9.61667	9.07333	10.0333	11.7833	11.12	12.8733	311	296.333	324.667	315.85	297.529
93699	93699	Pcdhgb1	0.07	0	0	0	0	0	0.21	0.13	0	0.08	0	0	0	0	0	0.26	0.16	0	4.41	0	0	0	0	0	15.02	8.56	0	5.0848	0	0	0	0	0	15.3442	9.14103	0	0.0233333	0.113333	0	0.0266667	0.14	0	1.47	7.86	0	2.03119	8.01425
21974	21974	Top2b	22.86	21.01	21.87	25.42	24.87	25.41	21.85	22.93	21.56	28.31	25.69	26.55	32.63	31.55	32.96	26.63	28.07	26.65	1852	1696	1801	2075	2026	2076	1868	1863	1719	1883.41	1743.16	1815.95	2009.54	1985.68	2013.87	1791.44	1892.19	1777.66	21.9133	22.1133	25.2333	26.85	27.1167	32.38	1783	1816.67	2059	1810.8	1820.24
234959	234959	Med17	3.74	3.91	3.65	4.42	4.49	4.38	3.76	3.45	3.79	4.63	4.78	4.43	5.67	5.69	5.68	4.59	4.22	4.69	203	212.74	201.96	244	247	240	215	188	204	206.443	218.923	203.677	236.302	242.084	232.818	206.188	190.946	210.961	3.76667	3.66667	4.43	4.61333	4.5	5.68	205.9	202.333	243.667	209.212	203.362
230751	230751	Oscp1	0.89	0.9	0.81	0.67	0.75	0.58	0.65	0.49	0.48	1.11	1.1	0.98	0.85	0.95	0.75	0.79	0.6	0.6	64	64	59	48	54	42	49	35	34	65.0855	65.7796	59.4898	46.4857	52.9253	40.7431	46.9917	35.5484	35.1602	0.866667	0.54	0.666667	1.06333	0.663333	0.85	62.3333	39.3333	48	63.9824	40.0713
17764	17764	Mtf1	3.31	2.79	2.95	3.07	2.94	3.06	3.3	3.07	3.04	4.1	3.41	3.58	3.93	3.73	3.97	4.03	3.75	3.76	368.91	309.25	333.73	344.24	329.25	343.49	388.36	342.6	333.87	375.258	318.62	336.773	334.116	323.432	333.705	373.056	348.375	345.397	3.01667	3.13667	3.02333	3.69667	3.84667	3.87667	337.297	354.943	338.993	343.271	355.632
14701	14701	Gng12	8.75	8.86	8.17	11.28	11.02	11.62	10.27	10.49	10.16	10.84	10.83	9.92	14.48	13.97	15.07	12.51	12.85	12.55	521	525	494	676	658	697	644	626	594	529.836	539.598	498.101	654.674	644.904	676.141	617.605	635.809	614.27	8.59333	10.3067	11.3067	10.53	12.6367	14.5067	513.333	621.333	677	522.015	623.108
223601	223601	Cyrib	108.32	108.08	108.29	97.49	95.02	96.95	97.48	96.46	95.95	134.15	132.2	131.51	125.15	120.51	125.74	118.78	118.09	118.61	2893	2910	2950	2600	2545	2636	2741	2573	2524	2942.07	2990.91	2974.49	2517.98	2494.35	2557.11	2628.66	2613.32	2610.13	108.23	96.63	96.4867	132.62	118.493	123.8	2917.67	2612.67	2593.67	2963.5	2617.65
270084	270084	Lpcat2	9.71	10.45	10.19	7.73	8.66	7.93	9.09	8.84	7.48	12.02	12.78	12.38	9.92	10.98	10.28	11.07	10.82	9.25	371	398	395	297	331	305	366	338	281	377.292	409.067	398.279	287.63	324.412	295.872	350.999	343.296	290.589	10.1167	8.47	8.10667	12.3933	10.38	10.3933	388	328.333	311	394.051	329.586
72699	72699	Lime1	2.9	2.11	2.59	4.04	3.3	2.92	2.41	2.46	2.27	3.59	2.58	3.14	5.19	4.19	3.79	2.94	3.01	2.8	73	53	66	102	83	74	64	62	56	74.2381	54.4737	66.5479	98.7822	81.3481	71.7854	61.3769	62.9715	57.911	2.53333	2.38	3.42	3.10333	2.91667	4.39	64	60.6667	86.3333	64.998	61.1087
67332	67332	Snrpd3	200.24	199.34	200.57	185.67	204.15	192.28	193.75	196.97	188.11	248	243.83	243.58	238.36	258.93	249.39	236.08	241.13	232.54	917	915	914	828	896	881	922	890	830	932.553	940.442	921.588	801.879	878.167	854.635	884.211	903.946	858.323	200.05	192.943	194.033	245.137	236.583	248.893	915.333	880.667	868.333	930.284	882.569
381628	381628	Adgrf3	0.08	0.03	0	0.08	0.03	0	0.03	0	0	0.1	0.03	0	0.11	0.03	0	0.03	0	0	3	1	0	3	1	0	1	0	0	3.05088	1.02781	0	2.90536	0.980098	0	0.959014	0	0	0.0366667	0.01	0.0366667	0.0433333	0.01	0.0466667	1.33333	0.333333	1.33333	2.03119	1.00178
71929	71929	Tmem123	26.56	25.84	28.12	29.53	27.52	28.15	28.64	25.5	24.52	32.89	31.61	34.15	37.91	34.91	36.51	34.89	31.22	30.31	1027	998	1093	1141	1053	1088	1146	980	924	1044.42	1025.75	1102.07	1105	1032.04	1055.44	1099.03	995.356	955.531	26.84	26.22	28.4	32.8833	32.14	36.4433	1039.33	1016.67	1094	1056.22	1018.81
20729	20729	Spin1	10.27	9.17	9.65	9.24	9.57	9.2	9.32	9.22	8.82	12.71	11.21	11.72	11.86	12.14	11.93	11.36	11.29	10.9	660	585	637.97	596.01	617.88	598.94	630.6	600.98	558	671.194	601.266	643.296	578.166	605.7	581.074	605.138	610.418	577.041	9.69667	9.12	9.33667	11.88	11.1833	11.9767	627.657	596.527	604.277	637.793	598.063
80876	80876	Ifitm2	544.86	558.11	575.7	548.95	555.77	540.32	569.18	558.28	580.02	674.8	682.67	699.15	704.72	704.89	700.82	693.55	683.45	717.01	2894	2973	3039	2851	2857	2868	3183	2921	2964	2943.08	3055.67	3064.23	2761.06	2800.14	2782.17	3052.54	2966.77	3065.14	559.557	569.16	548.347	685.54	698.003	703.477	2968.67	3022.67	2858.67	3015.3	3028.39
14239	14239	Foxs1	0.39	0.65	0.52	0.39	0.13	0.26	0.62	0.26	0.27	0.49	0.8	0.63	0.5	0.17	0.34	0.76	0.32	0.33	6	10	8	6	2	4	10	4	4	6.10176	10.2781	8.06641	5.81072	1.9602	3.88029	9.59014	4.06268	4.1365	0.52	0.383333	0.26	0.64	0.47	0.336667	8	6	4	8.12475	6.01069
74201	74201	Cep97	5.38	6.22	5.74	7.2	5.64	3.61	6.23	5.93	5.45	6.66	7.61	6.96	9.25	7.15	4.68	7.6	7.26	6.74	179	188	165	227	192	182	175	184	204	182.036	193.227	166.37	219.839	188.179	176.553	167.827	186.883	210.961	5.78	5.87	5.48333	7.07667	7.2	7.02667	177.333	187.667	200.333	180.776	188.335
240913	240913	Adamts4	0.69	0.74	0.6	0.72	0.72	0.83	0.84	0.67	0.8	0.85	0.9	0.73	0.92	0.91	1.07	1.02	0.82	0.99	63	67	56	66	66	76	81	61	72	64.0685	68.863	56.4649	63.9179	64.6864	73.7256	77.6801	61.9559	74.4569	0.676667	0.77	0.756667	0.826667	0.943333	0.966667	62	71.3333	69.3333	62.9669	72.1283
18024	18024	Nfe2l2	28.58	26.92	27.72	41.54	39.59	41.55	31.25	29.7	28.97	35.39	32.92	33.66	53.33	50.22	53.89	38.07	36.36	35.81	953	895	938	1392	1322	1396	1098	992	949	969.163	919.886	945.787	1348.09	1295.69	1354.22	1053	1007.54	981.384	27.74	29.9733	40.8933	33.99	36.7467	52.48	928.667	1013	1370	943.487	1014.8
13645	13645	Egf	0.14	0.26	0.04	0.21	0.38	0.41	0.24	0.28	0.29	0.17	0.32	0.05	0.28	0.48	0.53	0.29	0.34	0.35	6	12	2	10	17	19	11	13	13	6.10176	12.3337	2.0166	9.68453	16.6617	18.4314	10.5492	13.2037	13.4436	0.146667	0.27	0.333333	0.18	0.326667	0.43	6.66667	12.3333	15.3333	7.10916	13.0232
75770	75770	Brsk2	0.02	0.04	0.02	0.02	0.02	0	0	0.02	0.02	0.02	0.04	0.02	0.02	0.02	0	0	0.02	0.02	1	2	1	1	1	0	0	1	1	1.01696	2.05561	1.0083	0.968453	0.980098	0	0	1.01567	1.03412	0.0266667	0.0133333	0.0133333	0.0266667	0.0133333	0.0133333	1.33333	0.666667	0.666667	2.03119	1.00178
12321	12321	Calu	70.28	69.01	69.52	58.72	57.18	60.38	60.29	61.92	61.53	87.04	84.41	84.43	75.38	72.52	78.32	73.47	75.8	76.06	3113	3049	3115	2620	2545	2693	2820	2740	2675	3165.8	3133.78	3140.86	2537.35	2494.35	2612.41	2704.42	2782.94	2766.28	69.6033	61.2467	58.76	85.2933	75.11	75.4067	3092.33	2745	2619.33	3141.23	2749.89
67148	67148	Ramac	53.64	53.81	56.27	52.58	56.82	53.41	53.86	54.85	54.22	66.43	65.82	68.33	67.5	72.06	69.27	65.63	67.14	67.03	913	914	969	895	962	915	964	932.99	904	928.485	939.414	977.044	866.765	942.854	887.617	924.489	947.62	934.848	54.5733	54.31	54.27	66.86	66.6	69.61	932	933.663	924	946.534	935.664
69064	69064	Fuom	0.12	0.1	0.16	0.1	0.21	0.14	0.27	0.24	0.26	0.15	0.12	0.2	0.13	0.27	0.19	0.33	0.29	0.32	5.23	4.01	6.91	4.23	9.01	6.06	11.97	10	10.97	6.10176	5.13903	7.05811	4.84226	9.80098	6.79051	11.5082	10.1567	11.3754	0.126667	0.256667	0.15	0.156667	0.313333	0.196667	5.38333	10.98	6.43333	6.09357	11.0196
21752	21752	Tert	0.62	0.38	0.55	0.8	0.62	0.57	0.52	0.57	0.52	0.76	0.46	0.67	1.03	0.79	0.74	0.63	0.7	0.65	35	23	31	48	38	35	31	35	29	35.5936	23.6395	31.2574	46.4857	37.2437	33.9526	29.7294	35.5484	29.9896	0.516667	0.536667	0.663333	0.63	0.66	0.853333	29.6667	31.6667	40.3333	30.4678	32.057
15370	15370	Nr4a1	15.66	16.33	16.71	14.54	13.9	14.5	15.61	14.82	16.02	19.4	19.97	20.29	18.67	17.63	18.81	19.02	18.14	19.8	535	570	590	511	485	521	564	508	547	544.074	585.849	594.898	494.879	475.347	505.408	540.884	515.96	565.666	16.2333	15.4833	14.3133	19.8867	18.9867	18.37	565	539.667	505.667	573.811	540.962
70355	70355	Gprc5c	0.02	0	0	0.02	0	0	0	0.06	0	0.02	0	0	0.02	0	0	0	0.08	0	1	0	0	1	0	0	0	2	0	1.01696	0	0	0.968453	0	0	0	2.03134	0	0.00666667	0.02	0.00666667	0.00666667	0.0266667	0.00666667	0.333333	0.666667	0.333333	1.01559	1.00178
66460	66460	Sys1	16.61	16.48	18.12	14.18	12.85	14.41	14.71	16.85	15.08	20.58	20.15	22.01	18.21	16.3	18.69	17.93	20.63	18.64	342	339	379	295	272	304	321	342	301	347.8	348.426	382.146	285.694	266.587	294.902	307.843	347.359	311.271	17.07	15.5467	13.8133	20.9133	19.0667	17.7333	353.333	321.333	290.333	359.52	322.574
27096	27096	Trappc3	62.83	62.32	63.26	62.18	59.28	60.39	61.51	60.92	61.18	77.81	76.23	76.83	79.82	75.19	78.33	74.95	74.58	75.63	910	901	926	899	852	880	936	881	867	925.434	926.053	933.687	870.639	835.043	853.665	897.637	894.805	896.586	62.8033	61.2033	60.6167	76.9567	75.0533	77.78	912.333	894.667	877	927.238	896.594
277250	277250	Kdm3b	8.21	7.86	7.83	9.57	9.53	9.61	8.26	8.17	8.72	10.17	9.62	9.51	12.29	12.08	12.47	10.06	10	10.78	850	811	824	999	992	1003	902	848	888	864.416	833.55	830.841	967.484	972.257	972.984	865.03	861.288	918.302	7.96667	8.38333	9.57	9.76667	10.28	12.28	828.333	879.333	998	841.928	881.568
380732	380732	Milr1	48.29	53.42	54.1	42.46	46.76	43.19	55.21	53.54	53.56	59.81	65.34	65.7	54.51	59.31	56.01	67.28	65.55	66.21	831	903	922	731	799	749	988	913	890	845.094	928.108	929.654	707.939	783.098	726.585	947.506	927.307	920.371	51.9367	54.1033	44.1367	63.6167	66.3467	56.61	885.333	930.333	759.667	899.817	932.658
67725	67725	Nudt13	9.32	9.38	9.16	11.62	11.84	10.85	9.95	10.64	9.87	11.54	11.47	11.12	14.92	15.01	14.08	12.12	13.02	12.2	472	471	463	561	563	533	513	534	487	480.005	484.096	466.844	543.302	551.795	517.049	491.974	542.368	503.618	9.28667	10.1533	11.4367	11.3767	12.4467	14.67	468.667	511.333	552.333	476.314	512.912
100041433	100041433	Zfp981	0.19	0.07	0.14	0.2	0.1	0.12	0.21	0.05	0.18	0.24	0.09	0.17	0.25	0.13	0.16	0.26	0.06	0.22	8	3	6	8	4	5	9	2	7	8.13568	3.08342	6.04981	7.74762	3.92039	4.85037	8.63112	2.03134	7.23887	0.133333	0.146667	0.14	0.166667	0.18	0.18	5.66667	6	5.66667	6.09357	6.01069
230735	230735	Epha10	0.15	0.07	0.03	0.04	0.06	0.08	0.03	0.13	0.06	0.18	0.09	0.04	0.05	0.07	0.11	0.03	0.15	0.07	5.84	3	1.18	2	2	3	1	5	2	6.10176	3.08342	2.0166	1.93691	1.9602	2.91022	0.959014	5.07835	2.06825	0.0833333	0.0733333	0.06	0.103333	0.0833333	0.0766667	3.34	2.66667	2.33333	4.06238	3.00534
70300	70300	Fuz	3.45	3.24	3.3	4.75	4.07	4.17	4.08	3.23	4.07	4.27	3.96	4	6.1	5.16	5.41	4.98	3.96	5.03	74.5	70.34	71.89	102.67	89.16	90.6	91.64	70.58	85.77	76.272	72.9742	72.5977	99.7506	88.2088	88.2767	88.2293	72.1126	88.9347	3.33	3.79333	4.33	4.07667	4.65667	5.55667	72.2433	82.6633	94.1433	74.1384	83.1479
13479	13479	Dpep1	0	0	0.04	0	0	0	0	0	0	0	0	0.04	0	0	0	0	0	0	0	0	1	0	0	0	0	0	0	0	0	1.0083	0	0	0	0	0	0	0.0133333	0	0	0.0133333	0	0	0.333333	0	0	1.01559	0
16554	16554	Kif13b	6.08	5.53	5.74	6.96	7.05	6.82	5.56	6.07	6.07	7.53	6.77	6.97	8.93	8.95	8.84	6.77	7.43	7.51	816	746	786	941	953	924	792	823	807	829.84	766.743	792.525	911.314	934.033	896.348	759.539	835.896	834.538	5.78333	5.9	6.94333	7.09	7.23667	8.90667	782.667	807.333	939.333	795.21	809.439
12014	12014	Bach2	0	0	0.01	0.02	0	0.02	0	0	0	0	0	0.01	0.02	0	0.02	0	0	0	0	0	1	2	0	2	0	0	0	0	0	1.0083	1.93691	0	1.94015	0	0	0	0.00333333	0	0.0133333	0.00333333	0	0.0133333	0.333333	0	1.33333	1.01559	0
53892	53892	Ppm1d	4.29	4.74	5.38	5.51	6.26	6.32	4.82	4.66	5.04	5.31	5.79	6.53	7.07	7.94	8.2	5.87	5.71	6.23	169	186	215	218	247	251	200	184	195	171.866	191.172	216.785	211.123	242.084	243.488	191.803	186.883	201.654	4.80333	4.84	6.03	5.87667	5.93667	7.73667	190	193	238.667	192.963	193.344
69675	69675	Pxdn	0	0.01	0	0	0	0	0	0	0	0	0.01	0	0	0	0	0	0	0	0	1	0	0	0	0	0	0	0	0	1.02781	0	0	0	0	0	0	0	0.00333333	0	0	0.00333333	0	0	0.333333	0	0	1.01559	0
66874	66874	Ncbp3	7.86	7.51	7.44	7.74	7.43	7.27	7.46	7.35	6.9	9.74	9.18	9.04	9.93	9.42	9.43	9.09	9	8.52	715	673	688	696	679	654	697	645	617	727.127	691.713	693.712	674.043	665.486	634.428	668.433	655.107	638.055	7.60333	7.23667	7.48	9.32	8.87	9.59333	692	653	676.333	702.791	654.163
12774	12774	Ccr5	0.03	0.05	0.01	0	0.01	0.05	0.01	0.05	0.03	0.03	0.06	0.01	0	0.01	0.06	0.01	0.06	0.03	1	3	1	0	1	2	1	2	1	1.01696	3.08342	1.0083	0	0.980098	1.94015	0.959014	2.03134	1.03412	0.03	0.03	0.02	0.0333333	0.0333333	0.0233333	1.66667	1.33333	1	2.03119	2.00356
109245	109245	Lrrc39	2.04	1.98	1.88	1.57	2	2.32	1.93	2.42	2.04	2.53	2.42	2.29	2.02	2.54	3.01	2.35	2.96	2.52	86.41	83.6	76.97	66.29	84.69	97.09	86.27	98.35	83.12	88.4755	86.3357	77.6392	64.8863	83.3083	95.0672	83.4342	100.551	86.8664	1.96667	2.13	1.96333	2.41333	2.61	2.52333	82.3267	89.2467	82.69	84.2943	90.1603
106205	106205	Zc3h7a	20.45	21.83	21.07	20.99	21.28	20.71	21.59	19.61	20.62	25.33	26.71	25.58	26.95	26.99	26.86	26.3	24	25.49	1078	1140	1127	1113	1122	1101	1200	1036	1069	1096.28	1171.7	1136.36	1077.89	1099.67	1068.05	1150.82	1052.23	1105.48	21.1167	20.6067	20.9933	25.8733	25.2633	26.9333	1115	1101.67	1112	1132.39	1103.96
107522	107522	Ece2	0	0.02	0	0	0.02	0.02	0	0	0.05	0	0.03	0	0	0.03	0.03	0	0	0.06	0	1	0	0	1	1	0	0	2	0	1.02781	0	0	0.980098	0.970074	0	0	2.06825	0.00666667	0.0166667	0.0133333	0.01	0.02	0.02	0.333333	0.666667	0.666667	1.01559	1.00178
56264	56264	Cpxm1	0.47	0.4	0.58	0.56	0.65	0.52	0.59	0.47	0.79	0.58	0.5	0.71	0.71	0.83	0.68	0.72	0.57	0.98	15	13	19	18	21	17	20	15	25	15.2544	13.3615	19.1577	17.4321	20.582	16.4913	19.1803	15.235	25.8531	0.483333	0.616667	0.576667	0.596667	0.756667	0.74	15.6667	20	18.6667	16.2495	20.0356
78795	78795	Armc9	3.06	2.74	2.87	3.65	3.21	3.71	4.17	3.55	3.47	3.79	3.36	3.49	4.68	4.07	4.81	5.08	4.35	4.29	103	88	97	115	103	122	135	110	108	104.747	90.4469	97.8053	111.372	100.95	118.349	129.467	111.724	111.685	2.89	3.73	3.52333	3.54667	4.57333	4.52	96	117.667	113.333	97.4971	118.21
208634	208634	Tspan10	0.22	0.11	0.33	0.34	0.37	0.59	0.32	0.34	0.42	0.28	0.14	0.4	0.43	0.47	0.77	0.39	0.41	0.52	6	3	9	9	10	16	9	9	11	6.10176	3.08342	9.07471	8.71607	9.80098	15.5212	8.63112	9.14103	11.3754	0.22	0.36	0.433333	0.273333	0.44	0.556667	6	9.66667	11.6667	6.09357	10.0178
207215	207215	Fbxo40	0.07	0.15	0.2	0.19	0.27	0.16	0.15	0.23	0.16	0.09	0.18	0.24	0.24	0.35	0.2	0.18	0.28	0.2	5	10	14	14	19	11	11	16	11	5.0848	10.2781	14.1162	13.5583	18.6219	10.6708	10.5492	16.2507	11.3754	0.14	0.18	0.206667	0.17	0.22	0.263333	9.66667	12.6667	14.6667	10.1559	13.0232
380664	380664	Lemd3	2.82	3.49	3.48	3.55	3.47	3.69	2.99	3.27	3.15	3.49	4.27	4.23	4.55	4.4	4.78	3.65	4	3.89	190	235	239	241	235	251	213	221	209	193.222	241.534	240.984	233.397	230.323	243.488	204.27	224.463	216.132	3.26333	3.13667	3.57	3.99667	3.84667	4.57667	221.333	214.333	242.333	225.462	215.383
68250	68250	Ciao2a	116.9	119.76	126.04	115.34	116.6	112.24	118.26	129.24	117.65	144.77	146.48	153.07	148.06	147.89	145.57	144.1	158.22	145.43	1689	1728	1841	1665	1679	1636	1796	1867	1664	1717.65	1776.05	1856.28	1612.47	1645.58	1587.04	1722.39	1896.26	1720.78	120.9	121.717	114.727	148.107	149.25	147.173	1752.67	1775.67	1660	1780.34	1779.16
14874	14874	Gstz1	28.27	29.29	28.26	35.74	34.8	33.27	31.41	33.48	29.53	35.01	35.83	34.31	45.88	44.14	43.15	38.27	40.98	36.51	586.13	603.07	592.27	737.01	717.19	693.15	684.02	694.19	596.77	596.956	620.795	597.923	714.718	703.71	673.231	656.924	705.891	617.372	28.6067	31.4733	34.6033	35.05	38.5867	44.39	593.823	658.327	715.783	603.263	660.174
103967	103967	Dnm3	0.11	0.11	0.09	0.11	0.07	0.1	0.15	0.09	0.07	0.14	0.14	0.11	0.15	0.09	0.13	0.18	0.11	0.09	12	14	12	8	9	17	15	7	5	12.2035	14.3893	12.0996	7.74762	8.82088	16.4913	14.3852	7.10969	5.17062	0.103333	0.103333	0.0933333	0.13	0.126667	0.123333	12.6667	9	11.3333	13.2027	9.01603
317653	317653	Klk14	0	0.07	0.04	0	0	0	0	0	0	0	0.08	0.05	0	0	0	0	0	0	0	1	1	0	0	0	0	0	0	0	1.02781	1.0083	0	0	0	0	0	0	0.0366667	0	0	0.0433333	0	0	0.666667	0	0	1.01559	0
69716	69716	Trip13	15.11	14.11	14.83	14.61	15.2	14.7	14.31	16.43	15.62	18.71	17.26	18.01	18.76	19.28	19.06	17.44	20.11	19.32	451	420	449	438	454	442	450	491	458	458.649	431.678	452.727	424.182	444.964	428.773	431.556	498.694	473.629	14.6833	15.4533	14.8367	17.9933	18.9567	19.0333	440	466.333	444.667	446.862	467.832
66355	66355	Gmpr	31.32	27.44	26.35	31.5	27.62	29.09	30.01	29.33	24.89	38.78	33.56	32	40.43	35.03	37.73	36.56	35.9	30.77	611	534	521	616	537	570	616	572	476	621.363	548.848	525.325	596.567	526.312	552.942	590.752	580.963	492.243	28.37	28.0767	29.4033	34.78	34.41	37.73	555.333	554.667	574.333	564.67	555.989
70086	70086	Cysltr2	0.11	0.1	0.04	0.21	0.12	0.07	0.09	0.18	0.14	0.14	0.12	0.05	0.27	0.15	0.09	0.11	0.22	0.17	3	3	1	5	3	2	2	4	3	3.05088	3.08342	1.0083	4.84226	2.94029	1.94015	1.91803	4.06268	3.10237	0.0833333	0.136667	0.133333	0.103333	0.166667	0.17	2.33333	3	3.33333	3.04678	3.00534
19354	19354	Rac2	213.63	223.29	226.79	200.1	203.75	200.57	220.25	217.6	216.8	264.57	273.13	275.42	256.88	258.41	260.15	268.37	266.39	268.01	8874	9247	9566	8360	8486	8397	9645	9058	8852	9024.51	9504.12	9645.41	8096.26	8317.11	8145.71	9249.69	9199.94	9154.07	221.237	218.217	201.473	271.04	267.59	258.48	9229	9185	8414.33	9372.92	9201.36
70891	70891	Spdya	3.77	4.85	4.25	4.42	4.8	4.77	4.17	5.22	4.18	4.67	5.94	5.16	5.67	6.09	6.19	5.08	6.39	5.17	91	117	104	107	115	116	106	126	99	92.5434	120.253	104.863	103.624	112.711	112.529	101.655	127.974	102.378	4.29	4.52333	4.66333	5.25667	5.54667	5.98333	104	110.333	112.667	105.622	111.198
665211	665211	Gm14326	3.53	2.73	2.79	3.16	2.86	3.02	1.66	1.89	2.31	4.38	3.34	3.39	4.06	3.62	3.91	2.02	2.32	2.86	196.11	153.03	177.25	109.58	130.49	156.96	105.87	89.81	90.57	200.341	158.282	179.478	106.53	128.393	152.302	101.655	91.4103	94.1053	3.01667	1.95333	3.01333	3.70333	2.4	3.86333	175.463	95.4167	132.343	178.745	96.171
241638	241638	Lzts3	3.53	2.76	3.24	4.33	4.01	4.1	4.27	3.67	4.42	4.37	3.38	3.94	5.56	5.09	5.31	5.21	4.5	5.47	226	177	212	277	253	264	282	239	276	229.833	181.922	213.76	268.261	247.965	256.099	270.442	242.745	285.418	3.17667	4.12	4.14667	3.89667	5.06	5.32	205	265.667	264.667	208.197	266.474
18479	18479	Pak1	24.03	24.05	23.67	25.65	23.86	23.71	26.69	23.5	23.47	29.76	29.42	28.74	32.93	30.27	30.76	32.53	28.76	29.01	1012	1008	1011	1083	1007	1004	1183	992	969	1029.16	1036.03	1019.39	1048.83	986.958	973.954	1134.51	1007.54	1002.07	23.9167	24.5533	24.4067	29.3067	30.1	31.32	1010.33	1048	1031.33	1026.77	1049.87
18810	18810	Plec	14.63	14.77	15.63	18.41	18.05	17.57	17.38	17.19	17.62	18.12	18.07	18.98	23.63	22.89	22.79	21.18	21.04	21.78	3241	3257	3525	4115	4027	3925	4061	3820	3842	3295.97	3347.56	3554.26	3985.18	3946.85	3807.54	3894.56	3879.86	3973.11	15.01	17.3967	18.01	18.39	21.3333	23.1033	3341	3907.67	4022.33	3393.1	3914.96
59005	59005	Trappc2l	139.83	146.57	149.06	125.26	134.38	135.88	139.26	130.61	135.74	173.18	179.28	181.03	160.8	170.43	176.25	169.69	159.89	167.8	653	686	693	570	602	635	676	602	611	664.075	705.075	698.753	552.018	590.019	615.997	648.293	611.433	631.85	145.153	135.203	131.84	177.83	165.793	169.16	677.333	629.667	602.333	688.573	631.122
78889	78889	Wsb1	52.68	54.74	53.15	57.35	56.27	59.87	48.97	51.64	53.57	65.24	66.96	64.55	73.62	71.37	77.65	59.67	63.21	66.22	1813	1874	1851	1975	1929	2068	1763	1773	1809	1843.75	1926.11	1866.37	1912.69	1890.61	2006.11	1690.74	1800.78	1870.73	53.5233	51.3933	57.83	65.5833	63.0333	74.2133	1846	1781.67	1990.67	1874.79	1785.17
56351	56351	Ptges3	113.64	108.91	110.45	111.22	110.35	109.74	109.33	116.46	111.46	140.75	133.21	134.14	142.78	139.96	142.33	133.22	142.57	137.78	2851.72	2725.65	2809.74	2799.64	2766.42	2773.54	2888.79	2924.73	2744.59	2900.37	2801.8	2833.33	2711.67	2711.93	2690.98	2770.59	2970.83	2838.67	111	112.417	110.437	136.033	137.857	141.69	2795.7	2852.7	2779.87	2839.6	2858.08
12175	12175	Bnip2	22.06	20.18	19.87	20.71	21.07	21.42	20.79	20.15	20.22	27.33	24.69	24.13	26.59	26.72	27.79	25.34	24.66	24.99	819	760	778	853	857	828	878	792	752	832.89	781.132	784.459	826.09	839.944	803.221	842.014	804.41	777.661	20.7033	20.3867	21.0667	25.3833	24.9967	27.0333	785.667	807.333	846	798.257	809.439
56743	56743	Lat2	51.85	52.86	46.68	49.98	52.7	48.68	50.64	49.51	49.95	64.21	64.66	56.68	64.17	66.83	63.14	61.7	60.61	61.75	1076	1106	990	1054	1105	1025	1095	1027	1019	1094.25	1136.75	998.219	1020.75	1083.01	994.325	1050.12	1043.09	1053.77	50.4633	50.0333	50.4533	61.85	61.3533	64.7133	1057.33	1047	1061.33	1074.5	1048.87
14061	14061	F2	0	0.08	0.15	0	0	0.04	0.07	0.08	0.04	0	0.09	0.18	0	0	0.05	0.09	0.09	0.05	0	2	4	0	0	1	2	2	1	0	2.05561	4.03321	0	0	0.970074	1.91803	2.03134	1.03412	0.0766667	0.0633333	0.0133333	0.09	0.0766667	0.0166667	2	1.66667	0.333333	2.03119	2.00356
66364	66364	Pigbos1	16.22	10.54	15.11	12.44	15.91	12.61	16.37	11.84	16.31	20.09	12.89	18.36	15.96	20.18	16.35	19.95	14.49	20.16	49	32	45	36	45	38	51	35	47	49.8311	32.8898	45.3736	34.8643	44.1044	36.8628	48.9097	35.5484	48.6038	13.9567	14.84	13.6533	17.1133	18.2	17.4967	42	44.3333	39.6667	42.655	45.0802
11799	11799	Birc5	117.64	119.29	119.85	127.38	129.04	129.68	135.54	135.99	129.71	145.69	145.92	145.55	163.52	163.66	168.2	165.15	166.47	160.35	1459	1455	1486	1514	1539	1597	1678	1650	1563	1483.74	1495.46	1498.34	1466.24	1508.37	1549.21	1609.23	1675.86	1616.34	118.927	133.747	128.7	145.72	163.99	165.127	1466.67	1630.33	1550	1489.88	1633.91
224907	224907	Dus3l	10.05	9.19	9.3	10.11	10.61	10.02	10.03	10.95	10.25	12.45	11.25	11.3	12.99	13.46	12.99	12.22	13.4	12.67	310	284	293	320	324	313	327	338	313	315.258	291.897	295.432	309.905	317.552	303.633	313.598	343.296	323.681	9.51333	10.41	10.2467	11.6667	12.7633	13.1467	295.667	326	319	300.616	326.581
94187	94187	Zfp423	0	0	0	0	0	0	0	0.02	0	0	0	0	0	0	0	0	0.02	0	0	0	0	0	0	0	0	1	0	0	0	0	0	0	0	0	1.01567	0	0	0.00666667	0	0	0.00666667	0	0	0.333333	0	0	1.00178
70997	70997	Spef1	0.2	0.34	0.46	0.4	0.34	0.13	0.25	0.37	0.14	0.25	0.41	0.56	0.51	0.43	0.17	0.31	0.45	0.17	6	10	14	12	10	4	8	11	4	6.10176	10.2781	14.1162	11.6214	9.80098	3.88029	7.67211	11.1724	4.1365	0.333333	0.253333	0.29	0.406667	0.31	0.37	10	7.66667	8.66667	10.1559	8.01425
209225	209225	Zfp710	3.57	3.73	3.74	3.51	3.76	3.6	3.78	3.17	3.71	4.42	4.56	4.54	4.51	4.77	4.66	4.6	3.88	4.58	234	242	245	231	249	233	257	208	233	237.969	248.729	247.034	223.713	244.044	226.027	246.467	211.259	240.951	3.68	3.55333	3.62333	4.50667	4.35333	4.64667	240.333	232.667	237.667	244.758	233.415
18701	18701	Pigf	21.74	19.39	19.32	21.04	18.24	19.62	20.29	19.18	22.16	26.92	23.72	23.46	27.01	23.14	25.44	24.72	23.48	27.4	223.51	199.3	200.27	215.06	185.01	202.82	218.83	196.56	222.43	227.799	205.561	202.669	209.186	182.298	196.925	210.024	200.087	230.61	20.15	20.5433	19.6333	24.7	25.2	25.1967	207.693	212.607	200.963	211.244	213.379
239555	239555	Mief1	8.39	8.44	8.17	10.97	9.82	9.49	10.07	8.7	8.76	10.39	10.32	9.92	14.08	12.46	12.31	12.27	10.65	10.83	613	616	609	810	723	703	776	638	631	623.397	633.128	614.056	784.447	708.611	681.962	744.195	647.997	652.532	8.33333	9.17667	10.0933	10.21	11.25	12.95	612.667	681.667	745.333	622.559	683.215
68052	68052	Rps13	1995.82	2060.66	2083.49	1999.14	1994.22	1918.44	2135.95	2067.61	2053.88	2471.78	2520.56	2530.26	2566.42	2529.29	2488.28	2602.65	2531.16	2538.96	8479.33	8779.48	8794.49	8249.06	8089.48	8150.61	9418.57	8655.74	8393.57	8623.82	9024.13	8868.01	7989.73	7928.99	7907.07	9032.95	8791.64	8680.44	2046.66	2085.81	1970.6	2507.53	2557.59	2528	8684.43	8822.63	8163.05	8820.44	8838.72
72630	72630	Hspa12b	0	0.02	0.03	0.05	0.06	0	0.07	0.03	0	0	0.03	0.03	0.06	0.07	0	0.09	0.04	0	0	1	1	2	2	0	3	1	0	0	1.02781	1.0083	1.93691	1.9602	0	2.87704	1.01567	0	0.0166667	0.0333333	0.0366667	0.02	0.0433333	0.0433333	0.666667	1.33333	1.33333	1.01559	2.00356
170732	170732	Trhr2	0	0	0	0	0.04	0.04	0.02	0	0	0	0	0	0	0.05	0.05	0.03	0	0	0	0	0	0	1	2	1	0	0	0	0	0	0	0.980098	1.94015	0.959014	0	0	0	0.00666667	0.0266667	0	0.01	0.0333333	0	0.333333	1	0	1.00178
66929	66929	Asf1b	54.27	49.92	53.8	58.15	58.23	51.99	55.35	54.07	56.51	67.21	61.06	65.33	74.66	73.86	67.43	67.44	66.19	69.85	1069	981	1073	1147	1143	1031	1147	1065	1091	1087.13	1008.28	1081.91	1110.82	1120.25	1000.15	1099.99	1081.69	1128.23	52.6633	55.31	56.1233	64.5333	67.8267	71.9833	1041	1101	1107	1057.23	1102.96
213043	213043	Aox2	0.47	0.37	0.52	0.29	0.4	0.45	0.26	0.32	0.4	0.58	0.45	0.63	0.37	0.5	0.59	0.31	0.4	0.5	31	25	35	20	27	31	18	22	27	31.5258	25.6951	35.2906	19.3691	26.4626	30.0723	17.2622	22.3447	27.9214	0.453333	0.326667	0.38	0.553333	0.403333	0.486667	30.3333	22.3333	26	31.4834	23.041
114585	114585	D17H6S53E	1.26	1.34	1.67	1.62	1.52	1.04	1.51	1.59	1.14	1.56	1.64	2.03	2.08	1.92	1.35	1.84	1.94	1.41	35	37	47	45	42	29.01	44	44	31	35.5936	38.0288	47.3902	43.5804	41.1641	29.1022	42.1966	44.6895	32.0578	1.42333	1.41333	1.39333	1.74333	1.73	1.78333	39.6667	39.6667	38.67	40.6238	40.0713
12568	12568	Cdk5	13.73	13.52	14.23	15.58	13.65	15.48	15.02	14.2	16.63	17	16.54	17.28	20	17.31	20.08	18.3	17.39	20.56	371	361	389	424	364	422	422	384	439	377.292	371.038	392.229	410.624	356.756	409.371	404.704	390.017	453.981	13.8267	15.2833	14.9033	16.94	18.75	19.13	373.667	415	403.333	379.832	415.739
15528	15528	Hspe1	568.05	560.86	552.44	512.44	507.99	495.79	547.36	547.42	585.42	703.52	686.03	670.9	657.85	644.29	643.06	666.95	670.15	723.69	4014	3964	3915	3571	3502	3515	4042	3840	4017	4082.08	4074.22	3947.5	3458.34	3432.3	3409.81	3876.33	3900.17	4154.08	560.45	560.067	505.407	686.817	686.93	648.4	3964.33	3966.33	3529.33	4026.83	3974.07
226564	226564	Fmo4	0.26	0.04	0.09	0.41	0.18	0.13	0.25	0.09	0.13	0.33	0.05	0.11	0.52	0.23	0.17	0.31	0.11	0.16	8	1	3	15	5	4	7	3	3	8.13568	1.02781	3.0249	14.5268	4.90049	3.88029	6.7131	3.04701	3.10237	0.13	0.156667	0.24	0.163333	0.193333	0.306667	4	4.33333	8	4.06238	5.00891
19016	19016	Pparg	0.09	0.04	0.13	0.04	0.09	0.13	0.04	0.18	0.14	0.11	0.06	0.16	0.06	0.11	0.17	0.05	0.22	0.17	2	1	3	1	2	3	1	4	3	2.03392	1.02781	3.0249	0.968453	1.9602	2.91022	0.959014	4.06268	3.10237	0.0866667	0.12	0.0866667	0.11	0.146667	0.113333	2	2.66667	2	2.03119	3.00534
52504	52504	Cenpo	9.07	8.97	9.18	9.49	9.87	9.35	9.62	8.81	8.77	11.23	10.97	11.15	12.18	12.51	12.12	11.72	10.78	10.85	263.07	258	269	276.38	285.07	272.07	294.28	255	251.11	268.477	265.174	271.233	268.261	280.308	264.83	282.909	258.996	260.599	9.07333	9.06667	9.57	11.1167	11.1167	12.27	263.357	266.797	277.84	268.117	267.476
104080	104080	Nxph4	0.05	0.14	0.09	0.14	0.19	0.1	0.05	0.19	0.1	0.06	0.18	0.11	0.18	0.24	0.12	0.06	0.23	0.12	1	3	2	3	4	2	1	4	2	1.01696	3.08342	2.0166	2.90536	3.92039	1.94015	0.959014	4.06268	2.06825	0.0933333	0.113333	0.143333	0.116667	0.136667	0.18	2	2.33333	3	2.03119	3.00534
66616	66616	Snx9	28.54	30.13	28.82	27.38	28.28	31.4	30.51	30.63	31.49	35.35	36.86	35.01	35.14	35.86	40.73	37.17	37.49	38.92	976	1042	1000	943	991	1069	1121	1063	1063	992.553	1070.97	1008.3	913.251	971.277	1037.01	1075.05	1079.66	1099.27	29.1633	30.8767	29.02	35.74	37.86	37.2433	1006	1082.33	1001	1021.69	1084.93
18972	18972	Pold2	143.25	139.77	142.25	148.68	149.49	147.75	160.12	155.59	157.14	177.41	170.97	172.75	190.87	189.6	191.64	195.11	190.47	194.25	2846	2770	2862	2958	2960	2955	3347	3091	3060	2894.27	2847.02	2885.76	2864.68	2901.09	2866.57	3209.82	3139.44	3164.42	141.757	157.617	148.64	173.71	193.277	190.703	2826	3166	2957.67	2870.07	3171.64
20321	20321	Frrs1	9.39	9.52	8.52	8.38	8.97	9.72	8.14	7.79	8.67	11.62	11.64	10.35	10.75	11.38	12.61	9.91	9.54	10.71	320	326	294	288	309	335	296	268	293	325.427	335.065	296.441	278.914	302.85	324.975	283.868	272.2	302.998	9.14333	8.2	9.02333	11.2033	10.0533	11.58	313.333	285.667	310.667	318.897	286.509
77938	77938	Fam53b	3.6	3.03	3.6	4.77	4.12	4.35	3.84	3.8	3.95	4.46	3.71	4.37	6.13	5.23	5.64	4.67	4.65	4.88	266	225	270	355	308	324	300	281	287	270.511	231.256	272.241	343.801	301.87	314.304	287.704	285.403	296.794	3.41	3.86333	4.41333	4.18	4.73333	5.66667	253.667	289.333	329	257.961	290.517
71972	71972	Dnmbp	4.69	5.52	5.16	5.77	5.37	6.51	5.52	5.05	5.87	5.81	6.75	6.27	7.41	6.8	8.44	6.73	6.18	7.26	419.55	465.92	424.89	502.61	470.06	546.86	482.35	479.95	486.46	427.123	478.957	428.528	487.132	461.626	530.63	463.204	487.522	503.618	5.12333	5.48	5.88333	6.27667	6.72333	7.55	436.787	482.92	506.51	443.815	483.86
19356	19356	Rad17	16.17	17.1	15.34	15.5	16.02	15.75	15.43	14.07	15.47	20.02	20.92	18.63	19.9	20.32	20.42	18.8	17.22	19.12	601	637	581	579	595	587	605	524	566	611.193	654.712	585.823	560.734	583.158	569.433	580.203	532.211	585.314	16.2033	14.99	15.7567	19.8567	18.38	20.2133	606.333	565	587	616.466	566.006
16650	16650	Kpna6	27.24	27.14	27.26	27.58	28.17	28.85	25.26	25.47	27.74	33.73	33.19	33.1	35.41	35.73	37.42	30.78	31.18	34.29	2239	2223	2278	2285	2328	2391	2191	2100	2244	2276.97	2284.81	2296.91	2212.91	2281.67	2319.45	2101.2	2132.91	2320.57	27.2133	26.1567	28.2	33.34	32.0833	36.1867	2246.67	2178.33	2334.67	2282.04	2182.88
26889	26889	Cln8	35.16	32.92	36.2	38.51	35.81	37.86	32.78	34.37	35.89	43.54	40.27	43.96	49.44	45.42	49.11	39.94	42.08	44.37	1444	1361	1492	1587	1537	1587	1493	1430	1460	1468.49	1398.84	1504.39	1536.93	1506.41	1539.51	1431.81	1452.41	1509.82	34.76	34.3467	37.3933	42.59	42.13	47.99	1432.33	1461	1570.33	1455.35	1463.6
67618	67618	Aasdhppt	10.18	10	10.03	10.58	12.34	10.93	9.92	9.94	11.15	12.61	12.23	12.18	13.58	15.65	14.17	12.09	12.17	13.78	288	282	308	335	350	327	323	315	332	292.885	289.841	310.557	324.432	343.034	317.214	309.761	319.936	343.329	10.07	10.3367	11.2833	12.34	12.68	14.4667	292.667	323.333	337.333	297.569	324.577
68047	68047	Mpnd	60.34	60.06	64.12	58.11	58.23	62.12	64.93	66.81	58.03	74.73	73.46	77.87	74.59	73.85	80.57	79.12	81.79	71.73	1282	1273	1380	1237	1234	1329	1452	1420	1209	1303.74	1308.4	1391.46	1197.98	1209.44	1289.23	1392.49	1442.25	1250.26	61.5067	63.2567	59.4867	75.3533	77.5467	76.3367	1311.67	1360.33	1266.67	1332.46	1363.42
17079	17079	Cd180	3.11	3.37	3.2	3.63	3.33	3.68	2.94	3.01	2.77	3.85	4.12	3.89	4.66	4.22	4.78	3.58	3.68	3.42	92	100	95	106	99	109	92	90	80	93.5603	102.781	95.7887	102.656	97.0297	105.738	88.2293	91.4103	82.7299	3.22667	2.90667	3.54667	3.95333	3.56	4.55333	95.6667	87.3333	104.667	97.4971	88.1568
270066	270066	Slc35e1	7.75	8.11	7.94	9.08	8.67	9.2	8.94	8.62	9.14	9.6	9.92	9.64	11.66	11	11.93	10.89	10.55	11.29	792	825	823	934	890	945	962	883	917	805.432	847.94	829.832	904.535	872.287	916.719	922.571	896.836	948.292	7.93333	8.9	8.98333	9.72	10.91	11.53	813.333	920.667	923	826.694	922.641
228026	228026	Pdk1	25.13	25.79	25.87	30.6	32.02	30	26.35	26.03	27.27	31.13	31.54	31.42	39.28	40.61	38.91	32.11	31.87	33.71	1867	1908	1953	2289	2389	2246	2064	1938	1992	1898.66	1961.05	1969.21	2216.79	2341.45	2178.79	1979.4	1968.37	2059.98	25.5967	26.55	30.8733	31.3633	32.5633	39.6	1909.33	1998	2308	1939.79	2001.56
12913	12913	Creb3	14.62	17.06	15.89	17.11	17.99	16.65	16.13	15.14	16.89	18.1	20.87	19.29	21.97	22.81	21.6	19.66	18.54	20.88	279	325	307	327	342	320	324	289	316	283.732	334.037	309.549	316.684	335.193	310.424	310.72	293.529	326.783	15.8567	16.0533	17.25	19.42	19.6933	22.1267	303.667	309.667	329.667	308.741	310.552
68801	68801	Elovl5	31.14	28.07	29.23	35.47	37.54	36.73	31.87	31.27	32.86	38.57	34.33	35.5	45.53	47.61	47.64	38.83	38.28	40.62	1173	1054	1104	1343	1410	1388	1265	1180	1216	1192.89	1083.31	1113.17	1300.63	1381.94	1346.46	1213.15	1198.49	1257.5	29.48	32	36.58	36.1333	39.2433	46.9267	1110.33	1220.33	1380.33	1128.33	1223.18
240354	240354	Malt1	24.52	24.7	23.7	20.74	20.21	21.95	25.7	23.83	24.88	30.37	30.21	28.78	26.63	25.63	28.47	31.32	29.18	30.75	1576	1643	1597.01	1349	1334	1454.07	1829.04	1577	1642.99	1602.73	1688.68	1611.27	1306.44	1307.45	1411.46	1755	1601.71	1699.07	24.3067	24.8033	20.9667	29.7867	30.4167	26.91	1605.34	1683.01	1379.02	1631.04	1687
210274	210274	Shank2	0	0	0	0	0	0.01	0	0	0	0	0	0	0	0	0.01	0	0	0	0	0	0	0	0	1	0	0	0	0	0	0	0	0	0.970074	0	0	0	0	0	0.00333333	0	0	0.00333333	0	0	0.333333	0	0
75811	75811	Saxo1	0	0	0.04	0	0	0	0	0	0	0	0	0.05	0	0	0	0	0	0	0	0	1	0	0	0	0	0	0	0	0	1.0083	0	0	0	0	0	0	0.0133333	0	0	0.0166667	0	0	0.333333	0	0	1.01559	0
73430	73430	Zfp974	0.77	0.73	0.57	0.73	0.7	0.93	0.81	0.69	0.89	0.96	0.89	0.69	0.94	0.89	1.21	0.98	0.85	1.1	83.12	79.11	62	79.94	76.88	100.5	91.59	75.97	96.7	85.4247	82.2244	62.5147	77.4762	75.4675	97.9774	88.2293	77.1909	100.31	0.69	0.796667	0.786667	0.846667	0.976667	1.01333	74.7433	88.0867	85.7733	76.1696	89.1585
97165	97165	Hmgb2	163.95	169.4	169.23	152.5	156.69	150.45	151.92	159.1	155.22	203.05	207.21	205.51	195.77	198.73	195.13	185.12	194.77	191.88	5957	6136	6242	5567	5703	5506	5817	5791	5542	6058.03	6306.62	6293.82	5391.38	5589.5	5341.22	5578.58	5881.74	5731.12	167.527	155.413	153.213	205.257	190.59	196.543	6111.67	5716.67	5592	6207.31	5727.18
13421	13421	Dnase1l3	0.02	0	0	0	0	0	0.02	0	0	0.02	0	0	0	0	0	0.02	0	0	1	0	0	0	0	0	1	0	0	1.01696	0	0	0	0	0	0.959014	0	0	0.00666667	0.00666667	0	0.00666667	0.00666667	0	0.333333	0.333333	0	1.01559	1.00178
330230	330230	Zfp853	0	0.01	0	0.02	0	0.02	0.01	0	0	0	0.01	0	0.02	0	0.02	0.01	0	0	0	1	0	2	0	2	1	0	0	0	1.02781	0	1.93691	0	1.94015	0.959014	0	0	0.00333333	0.00333333	0.0133333	0.00333333	0.00333333	0.0133333	0.333333	0.333333	1.33333	1.01559	1.00178
69478	69478	2300009A05Rik	14.26	16	15	16.94	15.12	17.15	16.73	16.04	20.59	17.66	19.57	18.22	21.75	19.18	22.24	20.38	19.63	25.45	64	72	67	74	65	77	78	71	89	65.0855	74.002	67.5562	71.6655	63.7063	74.6957	74.8031	72.1126	92.0371	15.0867	17.7867	16.4033	18.4833	21.82	21.0567	67.6667	79.3333	72	69.0604	80.1425
74407	74407	Ttc25	1.63	1.47	1.35	1.98	2.01	2.53	1.72	1.5	1.47	2.02	1.79	1.64	2.55	2.55	3.28	2.09	1.84	1.82	58	51	51	70	77	93	64	53	53	58.9837	52.4181	51.4234	67.7917	75.4675	90.2168	61.3769	53.8305	54.8086	1.48333	1.56333	2.17333	1.81667	1.91667	2.79333	53.3333	56.6667	80	54.8421	57.1015
77552	77552	Shisa4	0	0	0	0.07	0	0	0	0	0	0	0	0	0.1	0	0	0	0	0	0	0	0	1	0	0	0	0	0	0	0	0	0.968453	0	0	0	0	0	0	0	0.0233333	0	0	0.0333333	0	0	0.333333	0	0
52521	52521	Zfp622	46.29	48.57	44.54	50.75	50.29	52.12	45.37	46.6	48.88	57.33	59.41	54.09	65.16	63.78	67.61	55.28	57.04	60.42	1759	1840	1718	1939	1915	1996	1817	1774	1825	1788.83	1891.16	1732.26	1877.83	1876.89	1936.27	1742.53	1801.8	1887.28	46.4667	46.95	51.0533	56.9433	57.58	65.5167	1772.33	1805.33	1950	1800.65	1809.22
193286	193286	BC049762	0.25	0.17	0.44	0.28	0.34	0.34	0.39	0	0.09	0.31	0.21	0.53	0.36	0.43	0.44	0.47	0	0.11	3	2	5	3	4	4	4	0	1	3.05088	2.05561	5.04151	2.90536	3.92039	3.88029	3.83606	0	1.03412	0.286667	0.16	0.32	0.35	0.193333	0.41	3.33333	1.66667	3.66667	4.06238	2.00356
216151	216151	Polrmt	6.9	7.39	6.75	7.59	8.06	7.57	7.85	8.45	8.27	8.55	9.04	8.19	9.75	10.23	9.82	9.57	10.35	10.23	363	388	361	402	426	402	436	446	428	369.157	398.789	363.997	389.318	417.522	389.97	418.13	452.989	442.605	7.01333	8.19	7.74	8.59333	10.05	9.93333	370.667	436.667	410	376.786	437.778
320277	320277	Spef2	1.03	0.63	0.71	0.54	0.34	0.74	0.4	0.46	0.56	1.28	0.77	0.87	0.7	0.44	0.96	0.48	0.56	0.69	31	25	28	27	25	26	17	18	21	31.5258	25.6951	28.2324	26.1482	24.5024	25.2219	16.3032	18.2821	21.7166	0.79	0.473333	0.54	0.973333	0.576667	0.7	28	18.6667	26	28.4366	19.0338
24063	24063	Spry1	2.97	3.37	3.42	2.54	2.94	3.48	2.99	3.29	3.53	3.68	4.12	4.15	3.26	3.72	4.51	3.64	4.02	4.36	84	98	102	73	83	99	95.94	96	99	85.4247	100.725	102.847	70.697	81.3481	96.0373	92.0653	97.5043	102.378	3.25333	3.27	2.98667	3.98333	4.00667	3.83	94.6667	96.98	85	96.4815	97.1728
14467	14467	Nipsnap2	22.95	20.44	21.94	25.64	27.97	26.38	22.38	24.46	21.55	28.42	25	26.64	32.91	35.48	34.22	27.27	29.94	26.63	626	556	607	702	763	725	643	668	577	636.617	571.46	612.039	679.854	747.814	703.303	616.646	678.467	596.69	21.7767	22.7967	26.6633	26.6867	27.9467	34.2033	596.333	629.333	730	606.31	631.122
229949	229949	Ak5	0.05	0.02	0.02	0.07	0.02	0.02	0.04	0.02	0.05	0.06	0.03	0.03	0.09	0.03	0.03	0.05	0.03	0.06	2	1	1	3	1	1	2	1	2	2.03392	1.02781	1.0083	2.90536	0.980098	0.970074	1.91803	1.01567	2.06825	0.03	0.0366667	0.0366667	0.04	0.0466667	0.05	1.33333	1.66667	1.66667	2.03119	2.00356
107182	107182	Btaf1	11.4	11.04	10.9	12.11	11.87	12.79	11.07	12.29	12.23	14.12	13.51	13.24	15.55	15.05	16.59	13.49	15.04	15.12	960	925	942	1065	1030	1107	999	1032	1025	976.282	950.72	949.82	1031.4	1009.5	1073.87	958.055	1048.17	1059.98	11.1133	11.8633	12.2567	13.6233	14.55	15.73	942.333	1018.67	1067.33	957.705	1020.82
241158	241158	Ankmy1	0.02	0	0	0.02	0.02	0	0.06	0	0.05	0.03	0	0	0.03	0.03	0	0.08	0	0.06	1	0	0	1	1	0	3	0	2	1.01696	0	0	0.968453	0.980098	0	2.87704	0	2.06825	0.00666667	0.0366667	0.0133333	0.01	0.0466667	0.02	0.333333	1.66667	0.666667	1.01559	2.00356
12314	12314	Calm2	221.07	218.04	224.78	265.62	268.69	268.29	252.35	270.5	265.82	273.79	266.7	272.99	340.99	340.78	347.98	307.49	331.15	328.6	3059	3011	3140	3670	3689	3736	3672	3739	3599	3110.88	3094.72	3166.07	3554.22	3615.58	3624.19	3521.5	3797.59	3721.81	221.297	262.89	267.533	271.16	322.413	343.25	3070	3670	3698.33	3117.87	3676.54
78052	78052	Tmem190	0.23	0	0	0	0	0	0	0	0	0.29	0	0	0	0	0	0	0	0	1	0	0	0	0	0	0	0	0	1.01696	0	0	0	0	0	0	0	0	0.0766667	0	0	0.0966667	0	0	0.333333	0	0	1.01559	0
21351	21351	Taldo1	292.07	278.32	284.27	161.73	161.26	154.18	174.08	162.46	163.24	361.72	340.43	345.23	207.62	204.52	199.98	212.11	198.88	201.79	4319	4108	4249	2388	2367	2294	2705	2399	2362	4392.25	4222.23	4284.27	2312.66	2319.89	2225.35	2594.13	2436.59	2442.6	284.887	166.593	159.057	349.127	204.26	204.04	4225.33	2488.67	2349.67	4291.9	2493.43
13710	13710	Elf3	0	0	0.04	0.04	0.08	0.04	0	0.04	0.04	0	0	0.05	0.05	0.1	0.05	0	0.05	0.05	0	0	1	1	2	1	0	1	1	0	0	1.0083	0.968453	1.9602	0.970074	0	1.01567	1.03412	0.0133333	0.0266667	0.0533333	0.0166667	0.0333333	0.0666667	0.333333	0.666667	1.33333	1.01559	1.00178
628053	628053	Gm14725	0	0	0	0	0	0	0	0	0.13	0	0	0	0	0	0	0	0	0.16	0	0	0	0	0	0	0	0	1	0	0	0	0	0	0	0	0	1.03412	0	0.0433333	0	0	0.0533333	0	0	0.333333	0	0	1.00178
100042533	100042533	Gm11578	0.35	0	0	0.07	0.22	0.36	0.34	0	0.75	0.44	0	0	0.09	0.27	0.47	0.41	0	0.93	6.47	0	0	1.35	3.93	6.68	6.45	0	13.4	7.11872	0	0	1.93691	3.92039	6.79051	6.7131	0	14.4777	0.116667	0.363333	0.216667	0.146667	0.446667	0.276667	2.15667	6.61667	3.98667	3.04678	7.01247
209018	209018	Vps8	6.01	5.71	5.77	6.21	5.9	6.41	5.81	5.53	5.45	7.44	6.98	7.01	7.98	7.48	8.31	7.08	6.77	6.74	473	450	463	494	483	510	491	443	424	481.022	462.513	466.844	478.416	473.387	494.738	470.876	449.942	438.469	5.83	5.59667	6.17333	7.14333	6.86333	7.92333	462	452.667	495.667	469.205	453.807
225791	225791	Zadh2	2.99	3.05	3.1	3.6	3.51	3.92	2.3	2.73	2.61	3.7	3.73	3.77	4.62	4.45	5.08	2.81	3.34	3.22	144	147	149	171	169	192	115	132	125	146.442	151.087	150.237	165.605	165.636	186.254	110.287	134.068	129.266	3.04667	2.54667	3.67667	3.73333	3.12333	4.71667	146.667	124	177.333	149.292	124.221
212517	212517	Cfap44	0	0.02	0	0.02	0.02	0	0.01	0.01	0.02	0	0.03	0	0.02	0.02	0	0.01	0.01	0.02	0	2	0	1	1	0	1	1	1	0	2.05561	0	0.968453	0.980098	0	0.959014	1.01567	1.03412	0.00666667	0.0133333	0.0133333	0.01	0.0133333	0.0133333	0.666667	1	0.666667	1.01559	1.00178
67733	67733	Itgb3bp	34.27	32.75	44.35	33.19	31.53	32.67	35.04	39.1	34.01	42.45	40.06	53.86	42.61	39.99	42.37	42.7	47.86	42.04	183	187	236	183	174	181	200	206	170	186.104	192.2	237.959	177.227	170.537	175.583	191.803	209.228	175.801	37.1233	36.05	32.4633	45.4567	44.2	41.6567	202	192	179.333	205.15	192.342
78248	78248	Armcx1	0	0.04	0	0	0	0	0	0	0	0	0.04	0	0	0	0	0	0	0	0	1	0	0	0	0	0	0	0	0	1.02781	0	0	0	0	0	0	0	0.0133333	0	0	0.0133333	0	0	0.333333	0	0	1.01559	0
11837	11837	Rplp0	2717.44	2800.3	2826.02	2623.8	2608.84	2530.12	2884.89	2794.83	2778.56	3365.49	3425.28	3432.02	3368.33	3308.82	3281.66	3515.22	3421.41	3434.79	43654	44895	45914	42125	41652	40904	48718	44854	43701	44394.4	46143.3	46295.2	40796.1	40823	39679.9	46721.2	45556.9	45192.3	2781.25	2819.43	2587.59	3407.6	3457.14	3319.6	44821	45757.7	41560.3	45520	45839.5
72745	72745	Tmem161b	7.8	8.8	8.55	7.81	7.54	7.31	7.83	7.61	7.91	9.67	10.76	10.38	10.02	9.56	9.48	9.54	9.32	9.77	316	346.89	338.41	313	311.89	298.02	331	304.86	307	321.359	356.649	341.814	303.126	305.79	290.052	317.434	309.779	317.476	8.38333	7.78333	7.55333	10.27	9.54333	9.68667	333.767	314.287	307.637	339.209	315.561
71897	71897	Lypd6b	0.04	0	0.04	0	0.04	0.04	0	0	0.04	0.05	0	0.05	0	0.05	0.05	0	0	0.05	1	0	1	0	1	1	0	0	1	1.01696	0	1.0083	0	0.980098	0.970074	0	0	1.03412	0.0266667	0.0133333	0.0266667	0.0333333	0.0166667	0.0333333	0.666667	0.333333	0.666667	1.01559	1.00178
338351	338351	Akap17b	0	0	0	0	0	0	0	0.01	0	0	0	0	0	0	0	0	0.02	0	0	0	0	0	0	0	0	1	0	0	0	0	0	0	0	0	1.01567	0	0	0.00333333	0	0	0.00666667	0	0	0.333333	0	0	1.00178
66711	66711	Sbds	41.15	42.41	44.3	34.24	36.24	36.5	38.76	36.14	37.61	50.96	51.88	53.79	43.96	45.97	47.34	47.23	44.25	46.49	777	799	847	647	681	693	770	682	696	790.178	821.217	854.031	626.589	667.446	672.261	738.441	692.687	719.75	42.62	37.5033	35.66	52.21	45.99	45.7567	807.667	716	673.667	820.6	717.275
232984	232984	B3gnt8	0.28	0.42	0.25	0.41	0.23	0.25	0.12	0.38	0.47	0.34	0.52	0.3	0.53	0.29	0.33	0.15	0.46	0.58	6	10	6	8	4	6	3	9	11	6.10176	10.2781	6.04981	7.74762	3.92039	5.82044	2.87704	9.14103	11.3754	0.316667	0.323333	0.296667	0.386667	0.396667	0.383333	7.33333	7.66667	6	8.12475	8.01425
108682	108682	Gpt2	21.5	20.74	21.67	25.13	25.75	25.54	24.02	23.25	23.13	26.63	25.37	26.32	32.26	32.66	33.12	29.26	28.47	28.59	1251	1200	1278	1485	1512	1507	1484	1353	1332	1272.22	1233.37	1288.61	1438.15	1481.91	1461.9	1423.18	1374.2	1377.45	21.3033	23.4667	25.4733	26.1067	28.7733	32.68	1243	1389.67	1501.33	1262.38	1392.48
54131	54131	Irf3	5.72	5.69	5.14	8.68	7.48	7.51	7.05	6.01	6.13	7.08	6.96	6.24	11.14	9.48	9.74	8.59	7.35	7.58	142	144	135	214	194	199	191	155	148	144.408	148.004	136.121	207.249	190.139	193.045	183.172	157.429	153.05	5.51667	6.39667	7.89	6.76	7.84	10.12	140.333	164.667	202.333	143.199	165.294
68066	68066	Slc25a39	225.96	220.6	225.88	205.5	206.42	199.4	219.39	218.19	216.64	279.85	269.84	274.32	263.82	261.81	258.63	267.32	267.11	267.81	4650	4543	4717	4260	4243	4133	4760	4488	4388	4728.87	4669.32	4756.16	4125.61	4158.55	4009.31	4564.91	4558.33	4537.74	224.147	218.073	203.773	274.67	267.413	261.42	4636.67	4545.33	4212	4709.31	4554.1
108169021	108169021	Gm46900	0.02	0.02	0.02	0.02	0	0.06	0	0	0.04	0.02	0.02	0.02	0.02	0	0.07	0	0	0.05	1	1	1	1	0	3	0	0	2	1.01696	1.02781	1.0083	0.968453	0	2.91022	0	0	2.06825	0.02	0.0133333	0.0266667	0.02	0.0166667	0.03	1	0.666667	1.33333	1.01559	1.00178
234967	234967	Slc36a4	2.92	2.49	2.9	3.08	3.19	3.14	2.91	3.04	3.21	3.61	3.04	3.52	3.95	4.04	4.08	3.55	3.72	3.96	233	198	236	248	256	253	245	244	252	236.952	203.506	237.959	240.176	250.905	245.429	234.958	247.823	260.599	2.77	3.05333	3.13667	3.39	3.74333	4.02333	222.333	247	252.333	226.478	247.44
74596	74596	Cds1	0	0	0.02	0	0	0	0	0	0	0	0	0.02	0	0	0	0	0	0	0	0	1	0	0	0	0	0	0	0	0	1.0083	0	0	0	0	0	0	0.00666667	0	0	0.00666667	0	0	0.333333	0	0	1.01559	0
18260	18260	Ocln	0	0	0	0	0	0	0	0.02	0.02	0	0	0	0	0	0	0	0.03	0.03	0	0	0	0	0	0	0	1	1	0	0	0	0	0	0	0	1.01567	1.03412	0	0.0133333	0	0	0.02	0	0	0.666667	0	0	1.00178
18074	18074	Nid2	0	0	0.03	0.03	0	0	0.01	0	0.01	0	0	0.03	0.04	0	0	0.02	0	0.02	0	0	2	2	0	0	1	0	1	0	0	2.0166	1.93691	0	0	0.959014	0	1.03412	0.01	0.00666667	0.01	0.01	0.0133333	0.0133333	0.666667	0.666667	0.666667	1.01559	1.00178
59002	59002	Wrap73	8.6	8.12	9.04	7.53	6.77	7.41	8.36	8.43	7.52	10.65	9.93	10.98	9.67	8.58	9.61	10.19	10.31	9.3	170	161	181	150	134	148	174	167	146	172.883	165.477	182.503	145.268	131.333	143.571	166.868	169.617	150.982	8.58667	8.10333	7.23667	10.52	9.93333	9.28667	170.667	162.333	144	173.667	163.29
12164	12164	Bmp8b	0	0.02	0	0	0	0	0	0	0	0	0.03	0	0	0	0	0	0	0	0	1	0	0	0	0	0	0	0	0	1.02781	0	0	0	0	0	0	0	0.00666667	0	0	0.01	0	0	0.333333	0	0	1.01559	0
52323	52323	Klhl7	25.85	23.63	26.07	25.54	26.4	25.58	23.8	24.29	22.56	32.01	28.9	31.66	32.78	33.49	33.17	29	29.73	27.88	1228	1121	1260	1228	1265	1228.29	1194	1157	1054	1248.83	1152.17	1270.46	1189.26	1239.82	1192.22	1145.06	1175.13	1089.97	25.1833	23.55	25.84	30.8567	28.87	33.1467	1203	1135	1240.43	1221.76	1137.02
93713	93713	Pcdhga5	0	0	0	0.21	0	0	0	0	0	0	0	0	0.27	0	0	0	0	0	0	0	0	14.2	0	0	0	0	0	0	0	0	14.5268	0	0	0	0	0	0	0	0.07	0	0	0.09	0	0	4.73333	0	0
11689	11689	Alox5	0	0.03	0	0	0.03	0	0	0	0.03	0	0.04	0	0	0.04	0	0	0	0.04	0	1	0	0	1	0	0	0	1	0	1.02781	0	0	0.980098	0	0	0	1.03412	0.01	0.01	0.01	0.0133333	0.0133333	0.0133333	0.333333	0.333333	0.333333	1.01559	1.00178
14788	14788	Gpr162	3.69	3.19	3.09	3.21	3.37	3.2	3.3	3.56	3.22	4.57	3.9	3.76	4.12	4.28	4.15	4.02	4.36	3.98	141	120	117	122	128	120	130	133	120	143.391	123.337	117.971	118.151	125.452	116.409	124.672	135.084	124.095	3.32333	3.36	3.26	4.07667	4.12	4.18333	126	127.667	123.333	127.965	128.228
268729	268729	Frmpd2	0.01	0	0	0	0	0.01	0	0	0	0.02	0	0	0	0	0.02	0	0	0	1	0	0	0	0	1	0	0	0	1.01696	0	0	0	0	0.970074	0	0	0	0.00333333	0	0.00333333	0.00666667	0	0.00666667	0.333333	0	0.333333	1.01559	0
11856	11856	Arhgap6	0.02	0	0	0	0	0	0.03	0	0.04	0.02	0	0	0	0	0	0.04	0	0.04	1	0	0	0	0	0	2	0	2	1.01696	0	0	0	0	0	1.91803	0	2.06825	0.00666667	0.0233333	0	0.00666667	0.0266667	0	0.333333	1.33333	0	1.01559	2.00356
433766	433766	Trim63	0.42	0.17	0.37	0.46	0.25	0.75	0.63	0.51	0.25	0.51	0.2	0.45	0.59	0.32	0.97	0.77	0.63	0.31	10	4	9	11	6	16	16	10	6	10.1696	4.11122	9.07471	10.653	5.88059	15.5212	15.3442	10.1567	6.20475	0.32	0.463333	0.486667	0.386667	0.57	0.626667	7.66667	10.6667	11	8.12475	11.0196
230796	230796	Wdtc1	21.21	19.86	20.62	20.1	20.04	20.72	19.79	21.07	20.7	26.27	24.29	25.05	25.8	25.41	26.88	24.12	25.79	25.59	1205	1131	1200	1151	1148	1190	1192	1205	1160	1225.44	1162.45	1209.96	1114.69	1125.15	1154.39	1143.14	1223.88	1199.58	20.5633	20.52	20.2867	25.2033	25.1667	26.03	1178.67	1185.67	1163	1197.39	1188.11
108811	108811	Ccdc122	11.34	12.43	12.03	13.17	13.67	13.23	11.72	13.06	11.21	14.04	15.2	14.61	16.91	17.34	17.17	14.28	15.99	13.86	216	230	232	254	246	242	232	238	207	219.663	236.395	233.926	245.987	241.104	234.758	222.491	241.729	214.064	11.9333	11.9967	13.3567	14.6167	14.71	17.14	226	225.667	247.333	229.524	226.403
239157	239157	Pnma2	0	0	0.02	0	0	0	0	0	0	0	0	0.02	0	0	0	0	0	0	0	0	1	0	0	0	0	0	0	0	0	1.0083	0	0	0	0	0	0	0.00666667	0	0	0.00666667	0	0	0.333333	0	0	1.01559	0
68796	68796	Tmem214	7.99	6.84	7.42	7.64	6.91	7.14	7.64	7.8	6.87	9.9	8.36	9.01	9.81	8.77	9.26	9.31	9.55	8.5	295	259	278	285	258	261	291	288	251	300.003	266.202	280.308	276.009	252.865	253.189	279.073	292.513	259.565	7.41667	7.43667	7.23	9.09	9.12	9.28	277.333	276.667	268	282.335	277.493
94178	94178	Mcoln1	19.43	21.89	19.09	19.67	17.39	20.71	18.34	20.22	19.64	24.06	26.77	23.18	25.25	22.06	26.86	22.35	24.76	24.28	502	564	500	510	449	539	499	523	498	510.514	579.682	504.151	493.911	440.064	522.87	478.548	531.195	514.994	20.1367	19.4	19.2567	24.67	23.7967	24.7233	522	506.667	499.333	530.14	507.903
102634333	102634333	1110002E22Rik	0.09	0.03	0.07	0.13	0.06	0.07	0.09	0.07	0.11	0.11	0.03	0.08	0.17	0.08	0.09	0.11	0.08	0.14	13	4	10	19	9	10	14	10	16	13.2205	4.11122	10.083	18.4006	8.82088	9.70074	13.4262	10.1567	16.546	0.0633333	0.09	0.0866667	0.0733333	0.11	0.113333	9	13.3333	12.6667	9.14035	14.0249
230649	230649	Atpaf1	10.58	12.42	12.05	12.41	13.15	12.94	11.34	11.89	11.43	13.1	15.2	14.64	15.94	16.68	16.79	13.82	14.55	14.13	242	275	273	281	293	291	265	267	253	246.104	282.647	275.266	272.135	287.169	282.291	254.139	271.184	261.633	11.6833	11.5533	12.8333	14.3133	14.1667	16.47	263.333	261.667	288.333	268.117	262.467
12478	12478	Cd19	0	0	0	0	0	0	0	0	0.03	0	0	0	0	0	0	0	0	0.04	0	0	0	0	0	0	0	0	1	0	0	0	0	0	0	0	0	1.03412	0	0.01	0	0	0.0133333	0	0	0.333333	0	0	1.00178
15208	15208	Hes5	0	0	0.02	0	0.02	0	0	0.02	0	0	0	0.02	0	0.02	0	0	0.02	0	0	0	1	0	1	0	0	1	0	0	0	1.0083	0	0.980098	0	0	1.01567	0	0.00666667	0.00666667	0.00666667	0.00666667	0.00666667	0.00666667	0.333333	0.333333	0.333333	1.01559	1.00178
67972	67972	Atp2b1	26.52	26.45	25.86	33.38	32.81	33.83	25.48	25.73	27.85	32.84	32.36	31.41	42.85	41.61	43.87	31.05	31.5	34.43	2761	2753	2750.58	3515	3444	3555	2803.99	2690.2	2860	2807.83	2829.55	2773.84	3404.11	3375.46	3448.61	2689.07	2733.17	2957.6	26.2767	26.3533	33.34	32.2033	32.3267	42.7767	2754.86	2784.73	3504.67	2797.96	2789.96
215160	215160	Rhbdd2	4.66	4.94	4.8	5.08	5.3	5.41	5.14	4.94	5.03	5.78	6.04	5.83	6.52	6.72	7.02	6.26	6.04	6.22	276	292	288	302	315.73	323.99	321	293.98	294	280.681	300.119	290.391	292.473	309.711	314.304	307.843	298.607	304.033	4.8	5.03667	5.26333	5.88333	6.17333	6.75333	285.333	302.993	313.907	290.46	303.54
19243	19243	Ptp4a1	45.15	43.57	44.28	49.86	49.66	51.31	45.47	48.51	46.78	55.92	53.29	53.78	64.01	62.99	66.55	55.41	59.38	57.83	2633	2531	2625	2925	2904	3014	2793	2836	2684	2677.66	2601.38	2646.79	2832.72	2846.2	2923.8	2678.53	2880.44	2775.59	44.3333	46.92	50.2767	54.33	57.54	64.5167	2596.33	2771	2947.67	2637.5	2775.94
75577	75577	Dynap	0	0	0	0	0	0.07	0	0	0	0	0	0	0	0	0.09	0	0	0	0	0	0	0	0	1	0	0	0	0	0	0	0	0	0.970074	0	0	0	0	0	0.0233333	0	0	0.03	0	0	0.333333	0	0
107328	107328	Trpt1	6.86	6.31	6.28	6.85	5.24	7.2	7.43	5.71	5.04	8.5	7.72	7.62	8.79	6.64	9.34	9.05	6.99	6.23	91.78	84.12	81.41	87.69	67.38	92.44	104.85	74.69	64.58	93.5603	87.3635	82.6807	85.2238	66.6466	90.2168	100.696	76.1752	67.2181	6.48333	6.06	6.43	7.94667	7.42333	8.25667	85.77	81.3733	82.5033	87.3411	82.1461
234669	234669	Ces2b	0.44	0.41	0.35	0.35	0.34	0.45	0.42	0.37	0.4	0.54	0.5	0.43	0.45	0.43	0.58	0.52	0.45	0.5	20.4	19.11	16.79	16.62	16.02	21.03	21.1	17.38	18.82	21.3562	20.5561	17.1411	16.4637	16.6617	21.3416	21.0983	18.2821	19.6484	0.4	0.396667	0.38	0.49	0.49	0.486667	18.7667	19.1	17.89	19.2963	20.0356
14841	14841	Haspin	4.85	5.29	4.37	6.84	6.13	6.09	5.97	6.31	5.87	6.01	6.47	5.3	8.78	7.77	7.9	7.28	7.72	7.26	185	201	169	262	234	234	240	241	220	188.138	206.589	170.403	253.735	229.343	226.997	230.163	244.776	227.507	4.83667	6.05	6.35333	5.92667	7.42	8.15	185	233.667	243.333	187.885	234.417
78891	78891	Scyl1	33.78	32.74	34.76	33.79	31.52	31.82	33.33	34.41	32.79	41.83	40.05	42.21	43.38	39.97	41.27	40.62	42.12	40.54	1207	1166	1260	1213	1128	1145	1255	1231	1151	1227.47	1198.42	1270.46	1174.73	1105.55	1110.73	1203.56	1250.29	1190.28	33.76	33.51	32.3767	41.3633	41.0933	41.54	1211	1212.33	1162	1229.88	1215.16
22750	22750	Zfp9	0.14	0.13	0.09	0.13	0.11	0.15	0.1	0.12	0.15	0.17	0.16	0.11	0.17	0.14	0.2	0.13	0.15	0.18	7.43	8.11	5.06	7.69	6	9.11	7.06	7.04	7.88	8.13568	9.25025	6.04981	7.74762	5.88059	9.70074	7.67211	8.12536	8.27299	0.12	0.123333	0.13	0.146667	0.153333	0.17	6.86667	7.32667	7.6	7.10916	8.01425
192786	192786	Rapgef6	5.69	6.11	6.76	6.99	6.27	6.6	6.21	6.06	5.9	7.04	7.47	8.21	8.98	7.95	8.56	7.56	7.42	7.29	640	635	679	843	733	798	747	663	645	650.855	652.657	684.637	816.406	718.412	774.119	716.383	673.389	667.01	6.18667	6.05667	6.62	7.57333	7.42333	8.49667	651.333	685	791.333	662.168	686.22
70160	70160	Vps36	15.95	14.79	16.24	17.37	16.29	16.14	16.63	16.58	17.02	19.76	18.09	19.73	22.3	20.65	20.93	20.27	20.3	21.04	814	752	842	892	834	830	895	848	854	827.806	772.91	848.99	863.86	817.401	805.161	858.317	861.288	883.142	15.66	16.7433	16.6	19.1933	20.5367	21.2933	802.667	865.667	852	815.522	867.543
67629	67629	Spc24	18.61	17.33	16.08	19.28	17.63	16.62	19.28	16.86	17.22	23.05	21.19	19.53	24.75	22.36	21.56	23.5	20.65	21.29	303	281	264.11	313	285	272.06	330	274	274	308.139	288.813	267.2	303.126	279.328	264.83	316.475	278.294	283.35	17.34	17.7867	17.8433	21.2567	21.8133	22.89	282.703	292.667	290.02	287.413	293.522
54189	54189	Rabep1	22.5	21.44	22.07	25.53	23.59	24.61	22.98	22.74	22.67	27.86	26.23	26.8	32.77	29.91	31.92	28.01	27.84	28.03	1682	1602	1677	1924	1779	1857	1813	1702	1668	1710.53	1646.54	1690.92	1863.3	1743.59	1801.43	1738.69	1728.67	1724.92	22.0033	22.7967	24.5767	26.9633	27.96	31.5333	1653.67	1727.67	1853.33	1679.79	1731.08
233571	233571	P2ry6	0.04	0.12	0.16	0.04	0.08	0.04	0.12	0.16	0.04	0.05	0.15	0.2	0.05	0.1	0.05	0.14	0.2	0.05	1	3	4	1	2	1	3	4	1	1.01696	3.08342	4.03321	0.968453	1.9602	0.970074	2.87704	4.06268	1.03412	0.106667	0.106667	0.0533333	0.133333	0.13	0.0666667	2.66667	2.66667	1.33333	3.04678	3.00534
114664	114664	Hsd17b11	12.58	14.13	13.49	12.7	13.66	13.29	12.76	12.53	11.49	15.59	17.28	16.39	16.3	17.32	17.24	15.55	15.34	14.2	267	299	290	270	289	284	285	266	239	271.528	307.314	292.407	261.482	283.248	275.501	273.319	270.168	247.156	13.4	12.26	13.2167	16.42	15.03	16.9533	285.333	263.333	281	290.46	264.47
100756	100756	Usp30	11.38	10.4	10.34	12.02	11.8	12.52	11.52	11.05	10.99	14.09	12.73	12.55	15.43	14.97	16.24	14.04	13.52	13.58	482	452	463	518	518	544	523	489	478	490.175	464.568	466.844	501.658	507.691	527.72	501.564	496.663	494.311	10.7067	11.1867	12.1133	13.1233	13.7133	15.5467	465.667	496.667	526.667	473.267	497.885
69020	69020	Zfp707	6.5	7.63	8.37	5.67	6.16	6.3	6.74	7.15	6.01	8.05	9.33	10.17	7.28	7.81	8.18	8.21	8.76	7.43	152	183	204	137	146	152	170	168	138	154.578	188.088	205.694	132.678	143.094	147.451	163.032	170.633	142.709	7.5	6.63333	6.04333	9.18333	8.13333	7.75667	179.667	158.667	145	182.807	159.283
12890	12890	Cplx2	0.01	0.02	0	0.03	0.01	0.01	0.01	0	0	0.01	0.03	0	0.03	0.02	0.02	0.02	0	0	1	2	0	2	1	1	1	0	0	1.01696	2.05561	0	1.93691	0.980098	0.970074	0.959014	0	0	0.01	0.00333333	0.0166667	0.0133333	0.00666667	0.0233333	1	0.333333	1.33333	1.01559	1.00178
71398	71398	Tasl	1.61	1.61	1.31	1.82	1.46	1.93	1.7	1.7	2.05	1.99	1.97	1.59	2.33	1.85	2.5	2.07	2.08	2.53	76	73	63	86	78	92	73	75	88	77.289	75.0298	63.523	83.2869	76.4476	89.2468	70.008	76.1752	91.0029	1.51	1.81667	1.73667	1.85	2.22667	2.22667	70.6667	78.6667	85.3333	72.1072	79.1407
209200	209200	Dtx3l	6.66	5.14	6.11	6.27	6.81	6.55	5.86	5.85	5.58	8.25	6.29	7.42	8.05	8.64	8.5	7.13	7.16	6.9	493.97	380.14	460.71	468.7	507.67	489.88	458	434.73	407	502.378	391.594	464.827	454.204	497.89	475.336	439.228	441.816	420.889	5.97	5.76333	6.54333	7.32	7.06333	8.39667	444.94	433.243	488.75	451.939	434.773
244721	244721	Zfp846	0.78	0.63	0.77	0.99	0.78	0.67	1.17	0.81	0.74	0.96	0.76	0.93	1.27	0.99	0.87	1.43	0.99	0.92	35	29	33	46	39	33	53	36.99	35.02	35.5936	29.8064	33.274	44.5488	38.2238	32.0124	50.8277	37.5798	37.2285	0.726667	0.906667	0.813333	0.883333	1.11333	1.04333	32.3333	41.67	39.3333	33.5146	42.0748
23972	23972	Papss2	0.12	0.06	0.02	0	0.12	0.06	0.06	0.04	0.06	0.15	0.07	0.02	0	0.15	0.08	0.07	0.05	0.08	6	3	1	0	6	3	3	2	3	6.10176	3.08342	1.0083	0	5.88059	2.91022	2.87704	2.03134	3.10237	0.0666667	0.0533333	0.06	0.08	0.0666667	0.0766667	3.33333	2.66667	3	4.06238	3.00534
70902	70902	Lpcat2b	0	0	0	0.03	0	0	0	0	0	0	0	0	0.03	0	0	0	0	0	0	0	0	1	0	0	0	0	0	0	0	0	0.968453	0	0	0	0	0	0	0	0.01	0	0	0.01	0	0	0.333333	0	0
77034	77034	2510039O18Rik	17.11	17.31	18.51	17.72	16.73	18.13	17.46	17.13	17.04	21.19	21.17	22.48	22.75	21.22	23.52	21.28	20.97	21.06	638	644	700	665	624	682	685	638	626	648.821	661.907	705.811	644.021	611.581	661.59	656.924	647.997	647.362	17.6433	17.21	17.5267	21.6133	21.1033	22.4967	660.667	649.667	657	671.308	651.158
14450	14450	Gart	63.7	61.05	62.54	69.73	69.01	67.21	70.68	71.07	72.12	78.89	74.68	75.95	89.52	87.52	87.17	86.12	87	89.15	2939	2808	2926	3233	3188	3125	3436	3289	3267	2988.85	2886.08	2950.29	3131.01	3124.55	3031.48	3295.17	3340.54	3378.48	62.43	71.29	68.65	76.5067	87.4233	88.07	2891	3330.67	3182	2936.08	3336.93
17165	17165	Mapkapk5	9.46	9.25	9.7	9.08	8.74	10.52	9.48	8.93	8.86	11.72	11.31	11.79	11.66	11.08	13.65	11.55	10.94	10.96	274	267	285	264	253	307	289	259	252	278.647	274.424	287.366	255.671	247.965	297.813	277.155	263.058	260.599	9.47	9.09	9.44667	11.6067	11.15	12.13	275.333	266.667	274.667	280.304	267.476
71884	71884	Chit1	4.76	4.05	3.86	4.27	4.05	3.28	3.77	3.45	3.7	5.89	4.95	4.68	5.48	5.13	4.26	4.6	4.23	4.57	110	93	90	99	93	77	92	80	84	111.866	95.5859	90.7471	95.8768	91.1491	74.6957	88.2293	81.2536	86.8664	4.22333	3.64	3.86667	5.17333	4.46667	4.95667	97.6667	85.3333	89.6667	99.5282	86.1532
192976	192976	Lrrc75a	26.19	24.51	26.08	30.15	27.19	27.27	26.12	24.88	24.26	32.44	29.98	31.68	38.7	34.49	35.37	31.82	30.46	29.98	590	555.76	602	683.42	611	626.63	622	556	538	600.007	571.46	606.998	662.422	598.84	608.236	596.507	564.712	556.359	25.5933	25.0867	28.2033	31.3667	30.7533	36.1867	582.587	572	640.35	592.092	573.019
268721	268721	Zswim8	20.39	18.73	19.01	21.1	19.71	20.62	19.16	18.18	20.38	25.25	22.91	23.09	27.09	25	26.74	23.35	22.25	25.19	1566	1478	1528	1664	1586	1663	1550	1516	1564	1592.56	1519.1	1540.68	1611.51	1554.43	1613.23	1486.47	1539.76	1617.37	19.3767	19.24	20.4767	23.75	23.5967	26.2767	1524	1543.33	1637.67	1547.77	1546.75
68126	68126	Fahd2a	11	10.64	13.26	14.41	10.71	13.7	12.86	10.47	10.35	13.63	13.01	16.11	18.5	13.58	17.76	15.67	12.82	12.79	154	147	188	199	147	190	184	144	142	156.612	151.087	189.561	192.722	144.074	184.314	176.459	146.256	146.846	11.6333	11.2267	12.94	14.25	13.76	16.6133	163	156.667	178.667	165.542	157.28
235567	235567	Dnajc13	9.19	8.31	9.37	11.19	10.61	10.78	8.26	8.62	8.16	11.38	10.16	11.38	14.37	13.46	13.99	10.06	10.55	10.09	836	798	855	1019	975	1014	813	798	740	850.179	820.189	862.098	986.853	955.595	983.655	779.678	810.504	765.252	8.95667	8.34667	10.86	10.9733	10.2333	13.94	829.667	783.667	1002.67	842.943	785.397
235312	235312	C1qtnf5	0	0.06	0.01	0	0	0.02	0	0	0.01	0	0.07	0.01	0	0	0.02	0	0	0.01	0	1.36	0.5	0	0	1	0	0	0.5	0	2.05561	1.0083	0	0	0.970074	0	0	1.03412	0.0233333	0.00333333	0.00666667	0.0266667	0.00333333	0.00666667	0.62	0.166667	0.333333	1.01559	1.00178
22057	22057	Tob1	10.27	11.87	12.09	10.1	9.78	10.56	9.06	10.63	10.41	12.72	14.51	14.68	12.97	12.4	13.7	11.04	13.01	12.87	307	357	367	306	295	321	288	321	308	312.207	366.927	370.047	296.346	289.129	311.394	276.196	326.03	318.51	11.41	10.0333	10.1467	13.97	12.3067	13.0233	343.667	305.667	307.333	349.364	306.545
235674	235674	Acaa1b	0	0	0	0	0	0	0	0	0	0	0	0	0	0	0	0	0	0	0	0	0	0	0	0.04	0	0	0	0	0	0	0	0	0.970074	0	0	0	0	0	0	0	0	0	0	0	0.0133333	0	0
226409	226409	Zranb3	11.26	10.07	10.49	11.48	12.19	11.91	11.19	10.89	10.65	13.95	12.32	12.74	14.74	15.46	15.44	13.63	13.34	13.16	789.08	710.08	741.66	819	828.99	849.13	804.1	764.98	767.85	803.399	730.77	748.16	793.163	812.501	824.563	772.006	776.987	794.207	10.6067	10.91	11.86	13.0033	13.3767	15.2133	746.94	778.977	832.373	758.649	780.388
170765	170765	Ripply3	0	0	0	0	0	0.05	0	0	0.05	0	0	0	0	0	0.07	0	0	0.07	0	0	0	0	0	1	0	0	1	0	0	0	0	0	0.970074	0	0	1.03412	0	0.0166667	0.0166667	0	0.0233333	0.0233333	0	0.333333	0.333333	0	1.00178
236366	236366	5730507C01Rik	0	0.03	0	0.04	0.03	0	0	0.06	0	0	0.04	0	0.06	0.04	0	0	0.07	0	0	1	0	1	1	0	0	2	0	0	1.02781	0	0.968453	0.980098	0	0	2.03134	0	0.01	0.02	0.0233333	0.0133333	0.0233333	0.0333333	0.333333	0.666667	0.666667	1.01559	1.00178
20135	20135	Rrm2	46.97	45.94	42.96	45.35	44.23	45.62	47.95	44.99	45.91	58.17	56.19	52.17	58.22	56.1	59.16	58.43	55.07	56.76	1340	1307	1243	1299	1262	1311	1441	1285	1286	1362.73	1343.34	1253.32	1258.02	1236.88	1271.77	1381.94	1305.14	1329.88	45.29	46.2833	45.0667	55.51	56.7533	57.8267	1296.67	1337.33	1290.67	1317.23	1340.38
67673	67673	Elob	486.13	475.79	499.44	431.98	462.02	440.69	476.45	479.76	498.77	602.06	581.98	606.54	554.55	585.98	571.59	580.55	587.32	616.57	1532	1507	1553	1307	1367	1386	1550	1481	1501	1557.98	1548.9	1565.89	1265.77	1339.79	1344.52	1486.47	1504.21	1552.22	487.12	484.993	444.897	596.86	594.813	570.707	1530.67	1510.67	1353.33	1554.87	1513.69
215051	215051	Bud13	14.09	13.61	13.42	14.07	12.22	13.06	14.26	14.38	14.49	17.45	16.65	16.29	18.06	15.5	16.94	17.38	17.61	17.92	408	393	394	409	354	381	435	417	412	414.92	403.928	397.271	396.097	346.955	369.598	417.171	423.534	426.059	13.7067	14.3767	13.1167	16.7967	17.6367	16.8333	398.333	421.333	381.333	405.222	422.752
231532	231532	Arhgap24	8.76	9.07	8.45	9.98	10.04	8.78	7.65	8.58	8.37	10.85	11.09	10.26	12.81	12.73	11.39	9.32	10.51	10.35	388	407	398	449	446	388	376	379	373	394.581	418.317	401.304	434.835	437.124	376.389	360.589	384.939	385.728	8.76	8.2	9.6	10.7333	10.06	12.31	397.667	376	427.667	404.207	376.67
11674	11674	Aldoa	2469.13	2606.78	2654.81	2369.57	2405.06	2356.14	2535.79	2445.04	2414.05	3057.97	3188.56	3224.09	3041.95	3050.37	3055.99	3089.85	2993.21	2984.19	45378	47800	49396	43562	44001	43599	49020	44906	43466	46147.6	49129.1	49806.1	42187.7	43125.3	42294.2	47010.9	45609.7	44949.2	2576.91	2464.96	2376.92	3156.87	3022.42	3049.44	47524.7	45797.3	43720.7	48266.1	45879.6
213988	213988	Tnrc6b	2.69	2.57	2.48	3.36	3.2	3.24	2.67	2.67	2.72	3.33	3.14	3.01	4.32	4.05	4.2	3.25	3.27	3.36	692	659	650	876	827	843	725	689	690	703.736	677.324	655.396	848.364	810.541	817.772	695.285	699.796	713.546	2.58	2.68667	3.26667	3.16	3.29333	4.19	667	701.333	848.667	677.401	703.251
13435	13435	Dnmt3a	10.87	10.05	10.03	10.04	10.19	10.23	9.1	9.56	9.18	13.47	12.29	12.18	12.89	12.92	13.26	11.09	11.7	11.35	1568.01	1456	1487.13	1470.16	1482	1486	1391	1396.02	1310.37	1595.61	1496.48	1500.35	1424.59	1452.5	1441.53	1333.99	1418.89	1355.74	10.3167	9.28	10.1533	12.6467	11.38	13.0233	1503.71	1365.8	1479.39	1527.45	1368.43
230815	230815	Man1c1	4.42	3.57	4.23	4.58	4.87	4.8	4.22	3.91	3.99	5.48	4.36	5.14	5.88	6.18	6.23	5.14	4.78	4.93	294	240	289	308	329	326	299	265	264	298.986	246.673	291.399	298.283	322.452	316.244	286.745	269.152	273.009	4.07333	4.04	4.75	4.99333	4.95	6.09667	274.333	276	321	279.288	276.492
665828	665828	Gm10654	0	0	0	0.09	0	0.09	0.04	0.09	0	0	0	0	0.12	0	0.12	0.05	0.11	0	0	0	0	2	0	2	1	2	0	0	0	0	1.93691	0	1.94015	0.959014	2.03134	0	0	0.0433333	0.06	0	0.0533333	0.08	0	1	1.33333	0	1.00178
268465	268465	Eme1	6.26	5.88	6.27	5.56	5.38	5.98	4.94	4.87	5.93	7.75	7.19	7.62	7.14	6.83	7.76	6.02	5.97	7.33	179.95	159.76	176.8	146.26	153.46	158.58	132.42	128.47	151.36	183.053	164.449	178.469	142.363	150.935	154.242	127.549	131.021	157.187	6.13667	5.24667	5.64	7.52	6.44	7.24333	172.17	137.417	152.767	175.698	138.246
67493	67493	Mettl16	32.4	30.73	30.8	37.51	38.14	37.9	35.15	37.4	36.77	40.13	37.59	37.4	48.16	48.37	49.15	42.83	45.78	45.45	1357	1269	1285	1630	1620	1630	1539	1564	1538	1380.02	1304.29	1295.67	1578.58	1587.76	1581.22	1475.92	1588.51	1590.48	31.31	36.44	37.85	38.3733	44.6867	48.56	1303.67	1547	1626.67	1324.34	1549.76
232970	232970	Phldb3	12.82	14.1	13.96	13.05	13.54	13.79	13.66	14.08	12.4	15.87	17.25	16.95	16.75	17.17	17.89	16.65	17.24	15.33	403	429	441	409	419	424	443	436	383	409.835	440.929	444.661	396.097	410.661	411.311	424.843	442.832	396.07	13.6267	13.38	13.46	16.69	16.4067	17.27	424.333	420.667	417.333	431.628	421.75
71281	71281	Apobec4	0	0.05	0	0	0	0.1	0	0	0.05	0	0.06	0	0	0	0.13	0	0	0.07	0	1	0	0	0	2	0	0	1	0	1.02781	0	0	0	1.94015	0	0	1.03412	0.0166667	0.0166667	0.0333333	0.02	0.0233333	0.0433333	0.333333	0.333333	0.666667	1.01559	1.00178
207165	207165	Bptf	3.97	4.08	3.49	4.59	4.54	4.64	3.96	3.8	4.51	4.92	4.99	4.24	5.89	5.75	6.01	4.82	4.65	5.57	581	600	530	682	677	697	624	568	648	590.854	616.683	534.4	660.485	663.526	676.141	598.425	576.9	670.112	3.84667	4.09	4.59	4.71667	5.01333	5.88333	570.333	613.333	685.333	579.904	615.094
77777	77777	Ulbp1	6.58	6.61	5.68	6.84	7.47	6.44	5.67	7.42	7.22	8.15	8.09	6.9	8.78	9.48	8.35	6.91	9.09	8.93	106	108	98	116	130	110	111	124	119	107.798	111.003	98.8136	112.34	127.413	106.708	106.451	125.943	123.061	6.29	6.77	6.91667	7.71333	8.31	8.87	104	118	118.667	105.622	118.21
171170	171170	Mbnl3	0	0	0	0.01	0.01	0	0.01	0	0	0	0	0	0.01	0.01	0	0.01	0	0	0	0	0	1	1	0	1	0	0	0	0	0	0.968453	0.980098	0	0.959014	0	0	0	0.00333333	0.00666667	0	0.00333333	0.00666667	0	0.333333	0.666667	0	1.00178
68891	68891	Cd177	0.14	0.08	0.22	0.3	0.27	0.24	0.44	0.38	0.17	0.18	0.1	0.26	0.38	0.34	0.32	0.54	0.47	0.21	5	3	8	11	10	9	17	14	6	5.0848	3.08342	8.06641	10.653	9.80098	8.73066	16.3032	14.2194	6.20475	0.146667	0.33	0.27	0.18	0.406667	0.346667	5.33333	12.3333	10	6.09357	13.0232
193043	193043	Zfp3	1.6	1.74	1.54	1.51	1.13	2.24	1.6	1.21	1.63	1.98	2.12	1.87	1.94	1.43	2.9	1.95	1.48	2.02	37	40	36	35	26	52	39	28	37	37.6275	41.1122	36.2989	33.8958	25.4825	50.4438	37.4015	28.4388	38.2626	1.62667	1.48	1.62667	1.99	1.81667	2.09	37.6667	34.6667	37.6667	38.5926	35.0623
667370	667370	Ifit3b	0.53	0.5	0.36	0.34	0.17	0.36	0.28	0.36	0.45	0.66	0.62	0.43	0.43	0.22	0.47	0.35	0.44	0.56	13.79	12.13	9.4	8.78	4.2	9.41	7.18	9.4	10.71	14.2374	13.3615	10.083	8.71607	4.90049	9.70074	7.67211	10.1567	11.3754	0.463333	0.363333	0.29	0.57	0.45	0.373333	11.7733	9.09667	7.46333	12.1871	10.0178
434234	434234	Rexo5	6.35	5.35	5.12	6.06	5.92	5.77	6.35	6.29	5.83	7.87	6.54	6.22	7.78	7.51	7.49	7.74	7.7	7.2	255.66	235.68	221.83	260.84	243.34	259.63	287.04	260.28	258.31	260.342	242.562	223.843	252.766	239.144	252.219	276.196	265.09	267.838	5.60667	6.15667	5.91667	6.87667	7.54667	7.59333	237.723	268.543	254.603	241.711	269.479
240518	240518	Peli3	0.04	0.08	0.04	0	0	0.04	0	0	0.02	0.05	0.1	0.05	0	0	0.05	0	0	0.02	1	2	1	0	0	1	0	0	1	1.01696	2.05561	1.0083	0	0	0.970074	0	0	1.03412	0.0533333	0.00666667	0.0133333	0.0666667	0.00666667	0.0166667	1.33333	0.333333	0.333333	2.03119	1.00178
56289	56289	Rassf1	29.17	29.15	29.78	29.79	27.1	30.98	31.39	29.02	29.86	36.12	35.65	36.16	38.25	34.37	40.18	38.25	35.52	36.91	633	631	655	648	587	677	717	630	636	643.736	648.545	660.438	627.557	575.317	656.74	687.613	639.872	657.703	29.3667	30.09	29.29	35.9767	36.8933	37.6	639.667	661	637.333	649.98	662.177
67067	67067	Romo1	311.38	312.75	333.45	287.93	290.98	279.6	314.05	319.85	314.27	385.64	382.55	404.95	369.63	369.05	362.65	382.67	391.55	388.49	782	787	832	670	668	694	800	784	756	795.263	808.883	838.907	648.863	654.705	673.231	767.211	796.285	781.798	319.193	316.057	286.17	391.047	387.57	367.11	800.333	780	677.333	813.491	781.389
319710	319710	Frmd6	2.83	2.5	3.17	2.91	2.67	2.92	2.85	2.49	2.4	3.5	3.06	3.84	3.74	3.39	3.78	3.47	3.05	2.97	193	168	219	196	179	197	203	168	161	196.273	172.671	220.818	189.817	175.437	191.104	194.68	170.633	166.494	2.83333	2.58	2.83333	3.46667	3.16333	3.63667	193.333	177.333	190.667	197.025	178.317
268930	268930	Pkmyt1	19.04	16.39	18.75	17.11	17	18.37	17.26	18.96	17.87	23.58	20.04	22.78	21.97	21.56	23.83	21.04	23.21	22.09	509.63	442.89	511.32	462.83	459.36	500.96	491.87	513.73	471.93	518.65	455.318	516.25	448.394	450.845	486.007	471.835	522.054	488.107	18.06	18.03	17.4933	22.1333	22.1133	22.4533	487.947	492.51	474.383	495.61	493.878
22151	22151	Tubb2a	21.34	20.18	20.77	22.32	23.49	22.8	20.05	20.13	18.99	26.43	24.68	25.22	28.66	29.8	29.57	24.43	24.65	23.48	423	399	416.84	443	464	454.87	418	399	369	430.174	410.094	420.462	429.024	454.765	441.383	400.868	405.252	381.592	20.7633	19.7233	22.87	25.4433	24.1867	29.3433	412.947	395.333	453.957	419.44	396.705
71902	71902	Cand1	12.5	10.8	11.67	15.44	14.49	14.33	13.02	11.97	11.11	15.48	13.21	14.17	19.82	18.38	18.58	15.86	14.65	13.73	1502	1293	1426	1871	1752	1736	1651	1443	1314	1527.47	1328.95	1437.84	1811.97	1717.13	1684.05	1583.33	1465.61	1358.84	11.6567	12.0333	14.7533	14.2867	14.7467	18.9267	1407	1469.33	1786.33	1428.94	1472.62
78834	78834	Zfp623	4.64	3.89	4.37	5.52	5.74	5.23	5.6	4.64	3.91	5.74	4.76	5.31	7.08	7.27	6.78	6.82	5.68	4.84	158	132	151	190	192	180	199	155	129	160.68	135.67	152.254	184.006	188.179	174.613	190.844	157.429	133.402	4.3	4.71667	5.49667	5.27	5.78	7.04333	147	161	187.333	149.292	161.287
11812	11812	Apoc1	4.81	7.15	6.41	5.61	9.05	4.06	6.58	5.45	5.6	5.96	8.74	7.78	7.2	11.47	5.27	8.02	6.68	6.93	10	15	13	11	18	9	14	11	11	10.1696	15.4171	13.1079	10.653	17.6418	8.73066	13.4262	11.1724	11.3754	6.12333	5.87667	6.24	7.49333	7.21	7.98	12.6667	12	12.6667	13.2027	12.0214
215708	215708	Miga1	1.76	1.99	2.1	1.98	1.9	2.04	2.21	1.99	1.85	2.18	2.43	2.54	2.54	2.4	2.65	2.69	2.43	2.29	131	146	149	153	149	160	178	153	122	133.222	150.06	150.237	148.173	146.035	155.212	170.704	155.397	126.163	1.95	2.01667	1.97333	2.38333	2.47	2.53	142	151	154	144.214	151.269
243816	243816	Gp6	0	0.01	0	0	0	0	0	0	0	0	0.01	0	0	0	0	0	0	0	0	0.97	0	0	0	0	0	0	0	0	1.02781	0	0	0	0	0	0	0	0.00333333	0	0	0.00333333	0	0	0.323333	0	0	1.01559	0
320827	320827	Cracd	0	0	0	0	0	0	0	0	0.03	0	0	0	0	0	0	0	0	0.04	0	0	0	0	0	0	0	0	3	0	0	0	0	0	0	0	0	3.10237	0	0.01	0	0	0.0133333	0	0	1	0	0	1.00178
13860	13860	Eps8	9.87	10.17	10.79	10.39	11.75	10.72	11.37	10.65	10.85	12.23	12.44	13.1	13.34	14.9	13.9	13.85	13.03	13.41	560	570	613	595	657	613	682	606	607	569.498	585.849	618.089	576.229	643.924	594.655	654.047	615.496	627.713	10.2767	10.9567	10.9533	12.59	13.43	14.0467	581	631.667	621.667	590.06	633.126
109270	109270	Prr5	3.44	4.13	3.48	3.61	4.22	3.67	3.27	3.56	3.41	4.26	5.06	4.22	4.63	5.35	4.76	3.98	4.36	4.22	81	96	84	87	99	86	81	85	78	82.3738	98.6693	84.6973	84.2554	97.0297	83.4263	77.6801	86.3319	80.6617	3.68333	3.41333	3.83333	4.51333	4.18667	4.91333	87	81.3333	90.6667	88.3567	82.1461
69090	69090	Ascc1	16.26	18.69	17.87	21.76	22.35	20.63	21.61	19.18	18.07	20.14	22.86	21.7	27.93	28.34	26.76	26.34	23.48	22.34	306	351	340	409	413	392	422	360.05	328	311.19	360.76	342.823	396.097	404.78	380.269	404.704	366.657	339.193	17.6067	19.62	21.58	21.5667	24.0533	27.6767	332.333	370.017	404.667	338.193	371.661
57875	57875	Angptl4	0.04	0	0.08	0	0.04	0	0.04	0	0	0.05	0	0.1	0	0.05	0	0.05	0	0	1	0	2	0	1	0	1	0	0	1.01696	0	2.0166	0	0.980098	0	0.959014	0	0	0.04	0.0133333	0.0133333	0.05	0.0166667	0.0166667	1	0.333333	0.333333	1.01559	1.00178
107766	107766	Haao	2.07	2.31	2.13	2.94	2.82	2.28	2.52	2.51	2.49	2.57	2.83	2.59	3.78	3.57	2.96	3.07	3.07	3.08	33	45	38	54	50	48	47	43	43	33.5597	46.2513	38.3155	52.2964	49.0049	46.5635	45.0736	43.6738	44.4673	2.17	2.50667	2.68	2.66333	3.07333	3.43667	38.6667	44.3333	50.6667	39.6082	45.0802
75570	75570	Nhej1	2.21	1.68	2.12	1.79	1.92	2.02	2.5	1.37	2.5	2.74	2.05	2.58	2.3	2.44	2.62	3.04	1.68	3.09	37	28	36	30	32	34	44	23	41	37.6275	28.7786	36.2989	29.0536	31.3631	32.9825	42.1966	23.3604	42.3991	2.00333	2.12333	1.91	2.45667	2.60333	2.45333	33.6667	36	32	34.5302	36.0641
26434	26434	Prnd	0.02	0	0.02	0.02	0.08	0.08	0	0	0	0.03	0	0.03	0.03	0.1	0.1	0	0	0	1	0	1	1	2	2	0	0	0	1.01696	0	1.0083	0.968453	1.9602	1.94015	0	0	0	0.0133333	0	0.06	0.02	0	0.0766667	0.666667	0	1.66667	1.01559	0
12654	12654	Chil1	0.05	0	0	0.05	0	0	0	0	0	0.06	0	0	0.06	0	0	0	0	0	1	0	0	1	0	0	0	0	0	1.01696	0	0	0.968453	0	0	0	0	0	0.0166667	0	0.0166667	0.02	0	0.02	0.333333	0	0.333333	1.01559	0
243983	243983	Zdhhc13	12.01	12.92	11.68	15.02	15.13	15.6	13.69	13.11	13.12	14.87	15.81	14.19	19.29	19.19	20.23	16.68	16.04	16.22	381	411	377	480	481	500	459	416	409	387.462	422.428	380.13	464.857	471.427	485.037	440.187	422.519	422.957	12.2033	13.3067	15.25	14.9567	16.3133	19.57	389.667	428	487	396.082	428.762
74600	74600	Mrpl47	30.3	29.04	31.39	33.39	32.4	30.98	33.69	29.3	28.98	37.53	35.52	38.13	42.87	41.09	40.18	41.05	35.86	35.83	262	251	273	286	275	269	305	252	244	266.444	257.979	275.266	276.977	269.527	260.95	292.499	255.949	252.326	30.2433	30.6567	32.2567	37.06	37.58	41.38	262	267	276.667	266.086	267.476
212276	212276	Zfp748	0.66	0.58	0.54	1.39	1.05	1.23	0.91	0.91	0.76	0.81	0.71	0.66	1.79	1.33	1.59	1.11	1.12	0.94	43	38	36	92	69	81.08	63	60	49	43.7293	39.0566	36.2989	89.0976	67.6267	79.546	60.4179	60.9402	50.6721	0.593333	0.86	1.22333	0.726667	1.05667	1.57	39	57.3333	80.6933	39.6082	58.1033
21849	21849	Trim28	71.25	71.66	70.25	73.72	76.8	74.38	77.41	72.97	72.73	88.25	87.65	85.31	94.64	97.4	96.48	94.33	89.33	89.91	3183	3191	3187	3312.99	3441	3348.99	3646	3266.98	3194	3236.98	3279.73	3213.46	3208.48	3372.52	3248.78	3496.56	3318.19	3302.99	71.0533	74.37	74.9667	87.07	91.19	96.1733	3187	3368.99	3367.66	3236.7	3375
69009	69009	Thap7	5.37	6.36	5.52	6.7	5.12	6.57	6.03	5.7	5.99	6.65	7.78	6.7	8.6	6.5	8.52	7.34	6.98	7.4	86	110	93	98	75	104	104	93	93	87.4586	113.059	93.7721	94.9084	73.5073	100.888	99.7374	94.4573	96.1735	5.75	5.90667	6.13	7.04333	7.24	7.87333	96.3333	96.6667	92.3333	98.5127	97.1728
69683	69683	Emc10	49.29	46.76	50.42	37.77	41.92	40.26	43.47	43.42	39.55	61.04	57.2	61.23	48.48	53.17	52.21	52.97	53.16	48.89	1131	1067	1167	870	957	934	1048	992	887	1150.18	1096.67	1176.69	842.554	937.953	906.049	1005.05	1007.54	917.268	48.8233	42.1467	39.9833	59.8233	51.6733	51.2867	1121.67	975.667	920.333	1139.5	977.739
216987	216987	Utp6	51.78	48.99	50.18	53.54	52.03	52.33	50.65	49.18	51.43	64.13	59.92	60.94	68.73	65.99	67.88	61.72	60.21	63.58	2808	2648	2765	2923	2833	2861	2897	2674	2743	2855.62	2721.63	2787.95	2830.79	2776.62	2775.38	2778.26	2715.9	2836.6	50.3167	50.42	52.6333	61.6633	61.8367	67.5333	2740.33	2771.33	2872.33	2783.74	2776.94
105244034	105244034	Gm33887	3.66	4.92	4.1	5.05	5.76	5.64	4.47	4.48	4.49	4.53	6.02	4.98	6.48	7.3	7.32	5.44	5.48	5.56	120.75	160.98	138.63	167.74	193.04	188.58	155.83	148.59	144.54	123.052	165.477	140.154	162.7	190.139	183.344	149.606	151.335	149.948	4.22667	4.48	5.48333	5.17667	5.49333	7.03333	140.12	149.653	183.12	143.199	150.267
50929	50929	Il22	0	0	0	0	0	0	0	0	0.09	0	0	0	0	0	0	0	0	0.11	0	0	0	0	0	0	0	0	1	0	0	0	0	0	0	0	0	1.03412	0	0.03	0	0	0.0366667	0	0	0.333333	0	0	1.00178
68981	68981	Snrpa1	168.14	165.8	168.45	150.63	157.77	148.41	165.19	155.6	147.65	208.24	202.81	204.57	193.37	200.11	192.49	201.29	190.48	182.52	2420	2382	2450	2164	2253	2149	2498	2236	2079	2461.04	2448.23	2470.34	2095.73	2208.16	2084.69	2395.62	2271.04	2149.94	167.463	156.147	152.27	205.207	191.43	195.323	2417.33	2271	2188.67	2455.71	2275.05
74691	74691	Tdrd9	0.27	0.33	0.27	0.46	0.35	0.35	0.5	0.3	0.36	0.34	0.4	0.33	0.59	0.45	0.46	0.61	0.36	0.45	13	16	15	23	17	17	27	15	17	13.2205	16.4449	15.1245	22.2744	16.6617	16.4913	25.8934	15.235	17.5801	0.29	0.386667	0.386667	0.356667	0.473333	0.5	14.6667	19.6667	19	15.2339	20.0356
18797	18797	Plcb3	19.01	19.33	18.58	18.02	18.55	17.81	19.62	17.28	18.24	23.55	23.65	22.57	23.13	23.52	23.11	23.9	21.16	22.55	1141	1155	1133	1086	1116	1075	1240	1037	1073	1160.35	1187.12	1142.41	1051.74	1093.79	1042.83	1189.18	1053.25	1109.62	18.9733	18.38	18.1267	23.2567	22.5367	23.2533	1143	1116.67	1092.33	1160.82	1118.99
73744	73744	Man2c1	13.99	14.88	14.53	15.42	16.02	15.45	15.18	14.5	15.46	17.32	18.2	17.65	19.8	20.32	20.03	18.49	17.75	19.11	664	697	694	722	748	733	752	687	702	675.262	716.381	699.761	699.223	733.113	711.064	721.178	697.765	725.955	14.4667	15.0467	15.63	17.7233	18.45	20.05	685	713.667	734.333	695.682	715.272
328019	328019	Spata32	0	0	0	0	0	0	0	0.09	0	0	0	0	0	0	0	0	0.11	0	0	0	0	0	0	0	0	1	0	0	0	0	0	0	0	0	1.01567	0	0	0.03	0	0	0.0366667	0	0	0.333333	0	0	1.00178
105377	105377	Slf1	8.44	8.15	8.46	9.86	9.83	8.3	8.89	7.98	8.8	10.45	9.97	10.27	12.66	12.47	10.77	10.83	9.77	10.88	401	404	431	494	478	439	444	386	442	407.801	415.233	434.578	478.416	468.487	425.862	425.802	392.049	457.083	8.35	8.55667	9.33	10.23	10.4933	11.9667	412	424	470.333	418.425	424.755
58801	58801	Pmaip1	85.07	87.69	87.92	83.25	82.55	86.12	70.85	76.07	75.45	105.36	107.26	106.78	106.87	104.7	111.7	86.33	93.12	93.27	3040	3124	3189	2990	2955	3101	2668	2723	2649	3091.56	3210.86	3215.47	2895.67	2896.19	3008.2	2558.65	2765.67	2739.39	86.8933	74.1233	83.9733	106.467	90.9067	107.757	3117.67	2680	3015.33	3166.62	2684.77
78249	78249	Adgrf4	0	0	0	0	0.02	0.02	0	0.02	0	0	0	0	0	0.03	0.03	0	0.03	0	0	0	0	0	1	1	0	1	0	0	0	0	0	0.980098	0.970074	0	1.01567	0	0	0.00666667	0.0133333	0	0.01	0.02	0	0.333333	0.666667	0	1.00178
76406	76406	Tex45	0	0.06	0	0	0.12	0	0.11	0	0	0	0.08	0	0	0.15	0	0.13	0	0	0	1	0	0	1	0	1	0	0	0	1.02781	0	0	0.980098	0	0.959014	0	0	0.02	0.0366667	0.04	0.0266667	0.0433333	0.05	0.333333	0.333333	0.333333	1.01559	1.00178
19652	19652	Rbm3	313.16	303.76	321.05	293.46	303.93	299.06	308.71	323.5	304.43	387.85	371.55	389.89	376.73	385.48	387.89	376.16	396.02	376.33	4970.88	4814.07	5154.82	4658.06	4793.64	4778.93	5146.68	5126.47	4733.49	5055.31	4948.88	5197.79	4512.02	4698.59	4635.98	4936.04	5207.34	4895.54	312.657	312.213	298.817	383.097	382.837	383.367	4979.92	5002.21	4743.54	5057.66	5011.91
17252	17252	Rdh11	17.09	17.17	17.9	18.39	17.53	19.08	16.07	17.71	17.44	21.17	21	21.73	23.61	22.23	24.74	19.59	21.68	21.56	682	683	725	738	701	767	676	708	684	693.567	701.991	731.019	714.718	687.048	744.046	648.293	719.094	707.341	17.3867	17.0733	18.3333	21.3	20.9433	23.5267	696.667	689.333	735.333	707.869	691.229
21425	21425	Tfeb	6.68	7.15	7.8	6.76	6.69	6.99	5.83	6.12	5.26	8.27	8.75	9.47	8.68	8.48	9.06	7.1	7.49	6.51	200	215.81	238.13	204.19	196.33	223.59	193.01	185.47	157.96	203.392	222.006	240.984	198.533	193.079	217.296	186.049	188.915	163.392	7.21	5.73667	6.81333	8.83	7.03333	8.74	217.98	178.813	208.037	221.4	179.319
71520	71520	Grap	26.18	29.25	27.85	20.5	17.82	20.91	24.99	22.74	22.4	32.43	35.77	33.83	26.32	22.61	27.12	30.45	27.84	27.69	514	573	554	403	349	414	516	447	431	522.718	588.933	558.599	390.286	342.054	401.61	494.851	454.004	445.708	27.76	23.3767	19.7433	34.01	28.66	25.35	547	464.667	388.667	555.53	465.828
216177	216177	AU041133	0.08	0.06	0.19	0.08	0.03	0.06	0.04	0.09	0.03	0.1	0.07	0.24	0.11	0.04	0.07	0.05	0.1	0.04	3	2	7	3	1	2	3	3	1	3.05088	2.05561	7.05811	2.90536	0.980098	1.94015	2.87704	3.04701	1.03412	0.11	0.0533333	0.0566667	0.136667	0.0633333	0.0733333	4	2.33333	2	4.06238	3.00534
242864	242864	Napepld	8.92	8.05	7.92	10.03	9.24	9.14	8.7	8.32	8.57	11.05	9.85	9.62	12.88	11.72	11.85	10.6	10.19	10.59	474	432	431	533	490	482	483	442	441	482.039	444.012	434.578	516.185	480.248	467.575	463.204	448.926	456.049	8.29667	8.53	9.47	10.1733	10.46	12.15	445.667	455.333	501.667	452.955	456.812
229759	229759	Olfm3	0	0	0.02	0	0.02	0	0	0	0	0	0	0.02	0	0.02	0	0	0	0	0	0	1	0	1	0	0	0	0	0	0	1.0083	0	0.980098	0	0	0	0	0.00666667	0	0.00666667	0.00666667	0	0.00666667	0.333333	0	0.333333	1.01559	0
72350	72350	Zc2hc1c	0.19	0.22	0.26	0.25	0.39	0.33	0.3	0.31	0.34	0.23	0.27	0.32	0.32	0.5	0.43	0.36	0.38	0.42	12	14	17	16	25	21	20	20	21	12.2035	14.3893	17.1411	15.4952	24.5024	20.3715	19.1803	20.3134	21.7166	0.223333	0.316667	0.323333	0.273333	0.386667	0.416667	14.3333	20.3333	20.6667	15.2339	21.0374
66901	66901	Proz	0.02	0.02	0.02	0.02	0.04	0.08	0.02	0.02	0.02	0.03	0.03	0.03	0.03	0.05	0.11	0.02	0.03	0.03	1	1	1	1	2	4	1	1	1	1.01696	1.02781	1.0083	0.968453	1.9602	3.88029	0.959014	1.01567	1.03412	0.02	0.02	0.0466667	0.03	0.0266667	0.0633333	1	1	2.33333	1.01559	1.00178
59022	59022	Edf1	210.73	224.88	232.79	191.19	196.65	189.24	218.15	225.74	225.94	260.98	275.07	282.7	245.44	249.41	245.45	265.81	276.35	279.3	1344	1436	1486	1202	1220	1209	1455	1428	1397	1366.79	1475.93	1498.34	1164.08	1195.72	1172.82	1395.37	1450.38	1444.67	222.8	223.277	192.36	272.917	273.82	246.767	1422	1426.67	1210.33	1444.18	1429.54
30045	30045	Dnajc12	9.81	8.76	9.18	10.29	9.54	9.55	9.53	8.55	8.73	12.15	10.71	11.14	13.21	12.11	12.39	11.61	10.47	10.79	147	131	139	154	142	144	150	128	128	149.493	134.643	140.154	149.142	139.174	139.691	143.852	130.006	132.368	9.25	8.93667	9.79333	11.3333	10.9567	12.57	139	135.333	146.667	141.168	136.242
171284	171284	Timd2	0.08	0	0.04	0	0	0.04	0	0	0	0.09	0	0.05	0	0	0.05	0	0	0	2	0	1	0	0	1	0	0	0	2.03392	0	1.0083	0	0	0.970074	0	0	0	0.04	0	0.0133333	0.0466667	0	0.0166667	1	0	0.333333	1.01559	0
67737	67737	Ttc39d	0	0.04	0.04	0	0.04	0	0	0	0.04	0	0.05	0.05	0	0.05	0	0	0	0.05	0	1	1	0	1	0	0	0	1	0	1.02781	1.0083	0	0.980098	0	0	0	1.03412	0.0266667	0.0133333	0.0133333	0.0333333	0.0166667	0.0166667	0.666667	0.333333	0.333333	1.01559	1.00178
545085	545085	Wdr70	47.6	45.15	47.03	43.9	45.83	43.68	47.58	44.45	45.19	58.95	55.23	57.11	56.36	58.13	56.65	57.97	54.41	55.86	1103	1037	1096	1028	1070	1029	1168	1031	1033	1121.71	1065.83	1105.1	995.569	1048.7	998.206	1120.13	1047.16	1068.25	46.5933	45.74	44.47	57.0967	56.08	57.0467	1078.67	1077.33	1042.33	1095.83	1079.92
16439	16439	Itpr2	4.5	4.27	4.42	4.31	4.26	4.11	3.99	4.05	4.23	5.57	5.23	5.37	5.53	5.41	5.34	4.86	4.96	5.22	655	628	682	630	648	621	623	591	604	666.109	645.462	687.662	610.125	635.103	602.416	597.466	600.261	624.611	4.39667	4.09	4.22667	5.39	5.01333	5.42667	655	606	633	665.214	607.08
320679	320679	Samd12	0	0	0	0	0	0	0	0	0.02	0	0	0	0	0	0	0	0	0.02	0	0	0	0	0	0	0	0	1	0	0	0	0	0	0	0	0	1.03412	0	0.00666667	0	0	0.00666667	0	0	0.333333	0	0	1.00178
66475	66475	Rps23	3845.25	4285.97	4147.23	3779.19	3903.36	3700.64	4235.35	4122.29	4126.05	4762.26	5242.51	5036.54	4851.57	4950.67	4799.85	5160.75	5046.47	5100.53	14784	16536	15806.7	14060	14253	14218	16872	15588	15224	15034.7	16995.8	15938.2	13616.4	13969.3	13792.5	16181.4	15832.3	15743.5	4092.82	4161.23	3794.4	5013.77	5102.58	4867.36	15708.9	15894.7	14177	15954	15923.3
229937	229937	Znhit6	6.36	6.31	6.69	8.44	9.88	11	6.15	7.96	6.94	7.88	7.72	8.13	10.83	12.54	14.27	7.5	9.75	8.58	174	170	179	241	257	283	193	192	188	176.951	174.727	180.486	233.397	251.885	274.531	185.09	195.009	194.415	6.45333	7.01667	9.77333	7.91	8.61	12.5467	174.333	191	260.333	177.729	191.34
54607	54607	Socs6	6.54	6.41	6.53	6.12	5.8	6.45	5.56	5.83	5.66	8.1	7.85	7.93	7.86	7.36	8.36	6.77	7.14	6.99	563	550	570	532	505	561	507	504	482	572.549	565.293	574.732	515.217	494.949	544.211	486.22	511.898	498.448	6.49333	5.68333	6.12333	7.96	6.96667	7.86	561	497.667	532.667	569.748	498.887
382018	382018	Unc13a	1.21	1.18	1.41	1.15	1.1	1.21	1.04	1.4	1.2	1.5	1.44	1.72	1.48	1.4	1.57	1.27	1.71	1.49	128	124	153	126	118	130	117	150	126	130.171	127.448	154.27	122.025	115.652	126.11	112.205	152.35	130.3	1.26667	1.21333	1.15333	1.55333	1.49	1.48333	135	131	124.667	137.105	131.233
216792	216792	Iba57	0.27	0.18	0.28	0.3	0.35	0.41	0.18	0.3	0.2	0.33	0.22	0.34	0.38	0.45	0.53	0.22	0.37	0.24	15	10	16	17	19	23	11	17	11	15.2544	10.2781	16.1328	16.4637	18.6219	22.3117	10.5492	17.2664	11.3754	0.243333	0.226667	0.353333	0.296667	0.276667	0.453333	13.6667	13	19.6667	14.2183	13.0232
241919	241919	Slc7a14	0.03	0.02	0.01	0.02	0	0.03	0	0.01	0.01	0.04	0.02	0.01	0.03	0	0.04	0	0.01	0.01	4.43	2.61	1	2.65	0	4.38	0	1	1	5.0848	3.08342	1.0083	2.90536	0	4.85037	0	1.01567	1.03412	0.02	0.00666667	0.0166667	0.0233333	0.00666667	0.0233333	2.68	0.666667	2.34333	3.04678	1.00178
76415	76415	Fam187b	0.14	0.27	0.21	0.14	0.14	0.28	0.14	0.16	0.22	0.17	0.33	0.26	0.18	0.18	0.37	0.17	0.19	0.27	1	3	3	2	2	3	2	2	3	1.01696	3.08342	3.0249	1.93691	1.9602	2.91022	1.91803	2.03134	3.10237	0.206667	0.173333	0.186667	0.253333	0.21	0.243333	2.33333	2.33333	2.33333	3.04678	3.00534
76497	76497	Ppp1r11	23.53	25.69	25.78	25.06	25.7	23.17	25.99	24.1	24.53	29.14	31.43	31.3	32.17	32.6	30.06	31.67	29.5	30.32	492	536	546	525	536	488	572	504	503	500.344	550.904	550.533	508.438	525.332	473.396	548.556	511.898	520.164	25	24.8733	24.6433	30.6233	30.4967	31.61	524.667	526.333	516.333	533.187	527.939
232023	232023	Vopp1	0	0	0	0	0	0	0.05	0	0.03	0	0	0	0	0	0	0.06	0	0.03	0	0	0	0	0	0	2	0	1	0	0	0	0	0	0	1.91803	0	1.03412	0	0.0266667	0	0	0.03	0	0	1	0	0	1.00178
50527	50527	Ero1a	336.23	389.14	390.65	291.8	276.24	283.79	300.29	255.94	256.06	416.42	475.99	474.42	374.6	350.36	368.09	365.91	313.32	316.54	21030	24259	24832	18381	17356	17895	19812	16052	15755	21386.7	24933.5	25038.1	17801.1	17010.6	17359.5	19000	16303.5	16292.6	372.007	270.763	283.943	455.61	331.923	364.35	23373.7	17206.3	17877.3	23738.5	17237.7
240892	240892	Dusp27	0.02	0	0.03	0.07	0.02	0.05	0.03	0.05	0.02	0.02	0	0.04	0.09	0.02	0.07	0.04	0.06	0.02	1	0	2	4	1	3	2	3	1	1.01696	0	2.0166	3.87381	0.980098	2.91022	1.91803	3.04701	1.03412	0.0166667	0.0333333	0.0466667	0.02	0.04	0.06	1	2	2.66667	1.01559	2.00356
223776	223776	Selenoo	16.71	17.14	17.36	18.4	19.7	18.63	17.94	18.05	16.81	20.69	20.96	21.08	23.62	24.99	24.17	21.86	22.09	20.78	539.6	551.86	568.96	596.95	637	606.4	610.55	583.77	533.34	549.159	567.349	573.724	578.166	624.322	588.835	585.957	593.151	552.222	17.07	17.6	18.91	20.91	21.5767	24.26	553.473	575.887	613.45	562.639	577.026
338362	338362	Ust	0.31	0.25	0.33	0.1	0.05	0.15	0.14	0.16	0.15	0.39	0.3	0.39	0.13	0.06	0.19	0.17	0.2	0.19	19	15	20	6	3	9	9	10	9	19.3222	15.4171	20.166	5.81072	2.94029	8.73066	8.63112	10.1567	9.30712	0.296667	0.15	0.1	0.36	0.186667	0.126667	18	9.33333	6	18.2807	10.0178
407831	407831	Tmem204	0.09	0.18	0.09	0.13	0.13	0.04	0.04	0.09	0.18	0.11	0.22	0.11	0.17	0.17	0.06	0.05	0.11	0.22	2	4	2	3	3	1	1	2	4	2.03392	4.11122	2.0166	2.90536	2.94029	0.970074	0.959014	2.03134	4.1365	0.12	0.103333	0.1	0.146667	0.126667	0.133333	2.66667	2.33333	2.33333	3.04678	3.00534
18125	18125	Nos1	0.63	0.65	0.59	1.05	1	1.06	0.9	0.86	0.83	0.78	0.79	0.72	1.35	1.27	1.37	1.09	1.05	1.03	90	92	86	151	144	152	135	123	117	91.5264	94.5581	86.7139	146.236	141.134	147.451	129.467	124.927	120.993	0.623333	0.863333	1.03667	0.763333	1.05667	1.33	89.3333	125	149	91.4035	125.223
11855	11855	Arhgap5	8.66	8.06	8.03	9.19	8.9	9.49	7.93	7.74	8.68	10.73	9.85	9.76	11.79	11.29	12.31	9.66	9.47	10.73	878	843	870	1012	957	1009	905	843	883	892.891	866.44	877.222	980.074	937.953	978.804	867.907	856.21	913.132	8.25	8.11667	9.19333	10.1133	9.95333	11.7967	863.667	877	992.667	877.474	878.562
15926	15926	Idh1	21.01	17.27	19.49	16.52	17.33	17.25	16.18	15.21	14.86	26.02	21.12	23.66	21.21	21.98	22.38	19.72	18.62	18.37	626	513	589	495	517	518	508	454	435	636.617	527.264	593.89	479.384	506.71	502.498	487.179	461.114	449.844	19.2567	15.4167	17.0333	23.6	18.9033	21.8567	576	465.667	510	584.982	466.83
114255	114255	Dok4	4.06	3.54	3.07	4.8	3.85	4.43	5.01	3.42	3.8	5.03	4.33	3.73	6.16	4.88	5.74	6.1	4.18	4.7	144.16	131.13	114.07	176.24	140.14	160.08	188.68	125.41	131.22	147.459	135.67	115.955	171.416	138.194	156.182	181.254	127.974	136.504	3.55667	4.07667	4.36	4.36333	4.99333	5.59333	129.787	148.437	158.82	132.027	149.265
24058	24058	Sigirr	2.53	3.33	3.28	2.77	2.92	3.01	3.1	3.54	2.31	3.14	4.07	3.98	3.55	3.7	3.9	3.78	4.33	2.86	53	67	68	62	54	58	70	68	51	53.8989	68.863	68.5645	60.0441	52.9253	56.2643	67.131	69.0655	52.7403	3.04667	2.98333	2.9	3.73	3.65667	3.71667	62.6667	63	58	63.9824	63.1122
18389	18389	Oprl1	0	0	0.03	0.05	0.03	0.11	0.01	0.05	0.03	0	0	0.03	0.07	0.03	0.14	0.02	0.07	0.03	0	0	1	4	1	4	1	2	1	0	0	1.0083	3.87381	0.980098	3.88029	0.959014	2.03134	1.03412	0.01	0.03	0.0633333	0.01	0.04	0.08	0.333333	1.33333	3	1.01559	2.00356
16997	16997	Ltbp2	0.68	0.68	0.66	0.67	0.87	0.7	0.75	0.68	0.76	0.84	0.83	0.8	0.86	1.1	0.91	0.92	0.83	0.94	58	62	59	62	80	64	70	59	67	58.9837	63.7239	59.4898	60.0441	78.4078	62.0847	67.131	59.9245	69.2863	0.673333	0.73	0.746667	0.823333	0.896667	0.956667	59.6667	65.3333	68.6667	60.9357	66.1176
12651	12651	Chkb	29.86	29.43	29.47	27.03	27.24	28.52	27.81	27.99	26.88	36.98	36	35.79	34.7	34.55	36.99	33.88	34.26	33.23	658	647	658	597	599	633	645	617	581	669.16	664.99	663.462	578.166	587.078	614.057	618.564	626.668	600.826	29.5867	27.56	27.5967	36.2567	33.79	35.4133	654.333	614.333	609.667	665.214	616.096
18045	18045	Nfyb	11.69	11.15	12.19	11.29	11.34	11.84	10.72	10.38	10.58	14.48	13.64	14.8	14.49	14.39	15.35	13.06	12.71	13.08	394	375.98	417	384	386	404	382	353	354	400.682	386.455	420.462	371.886	378.318	391.91	366.343	358.531	366.08	11.6767	10.56	11.49	14.3067	12.95	14.7433	395.66	363	391.333	402.175	363.647
68523	68523	Ciao2b	97.56	98.32	102.85	77.77	87.08	72.28	85.22	87.08	79.89	120.83	120.27	124.91	99.83	110.44	93.75	103.83	106.6	98.76	559	564	589	437	483	415	509	494	443	568.481	579.682	593.89	423.214	473.387	402.581	488.138	501.741	458.117	99.5767	84.0633	79.0433	122.003	103.063	101.34	570.667	482	445	579.904	482.859
217201	217201	Rundc1	2.88	2.54	2.65	3.27	3.23	3.74	3.2	2.87	2.53	3.57	3.11	3.22	4.2	4.1	4.85	3.9	3.52	3.12	127.58	112.09	119.16	145.62	143.57	166.84	149.4	127.56	109.94	130.171	116.142	120.996	141.394	141.134	162.002	143.852	130.006	113.754	2.69	2.86667	3.41333	3.3	3.51333	4.38333	119.61	128.967	152.01	121.871	129.23
108686	108686	Ccdc88a	14.94	15.25	15.12	15.39	15.11	14.98	13.26	13.35	13.69	18.5	18.66	18.36	19.76	19.16	19.42	16.15	16.35	16.92	1819	1817	1842	1907	1849	1841	1711	1620	1646	1849.85	1867.52	1857.29	1846.84	1812.2	1785.91	1640.87	1645.39	1702.17	15.1033	13.4333	15.16	18.5067	16.4733	19.4467	1826	1659	1865.67	1854.48	1661.96
258286	258286	Olfr113	0	0	0	0	0	0	0	0.1	0.11	0	0	0	0	0	0	0	0.13	0.13	0	0	0	0	0	0	0	1	1	0	0	0	0	0	0	0	1.01567	1.03412	0	0.07	0	0	0.0866667	0	0	0.666667	0	0	1.00178
233879	233879	Asphd1	0.28	0	0	0	0	0	0	0	0	0.34	0	0	0	0	0	0	0	0	1	0	0	0	0	0	0	0	0	1.01696	0	0	0	0	0	0	0	0	0.0933333	0	0	0.113333	0	0	0.333333	0	0	1.01559	0
73422	73422	Prox2	0.39	0.65	0.61	0.59	0.73	0.63	0.5	0.8	0.67	0.49	0.79	0.74	0.76	0.93	0.82	0.61	0.98	0.83	29	44	42	39	46	45	38	56	45	29.4918	45.2234	42.3487	37.7697	45.0845	43.6533	36.4425	56.8775	46.5356	0.55	0.656667	0.65	0.673333	0.806667	0.836667	38.3333	46.3333	43.3333	39.6082	47.0837
252903	252903	Ap1s3	9.33	9.24	9.23	13.39	13.19	13.55	10.9	11.85	11.55	11.55	11.3	11.21	17.19	16.73	17.57	13.28	14.51	14.27	364.74	360.33	366.62	526.5	517.05	533.94	449.22	464.29	443.82	371.19	371.038	370.047	510.375	507.691	518.019	431.556	472.286	459.151	9.26667	11.4333	13.3767	11.3533	14.02	17.1633	363.897	452.443	525.83	369.676	453.807
66411	66411	Tbcb	65.38	68.23	67.64	59.81	61.66	56.93	60.5	59.49	64.07	80.97	83.46	82.15	76.78	78.21	73.84	73.72	72.83	79.2	729	765	741	652	675	649	694	652	688	741.364	786.271	747.152	631.431	661.566	629.578	665.556	662.217	711.477	67.0833	61.3533	59.4667	82.1933	75.25	76.2767	745	678	658.667	756.618	679.208
19285	19285	Cavin1	1.06	0.97	1.24	0.96	1.44	1.16	1.09	0.95	1.17	1.31	1.19	1.51	1.24	1.83	1.51	1.33	1.16	1.45	47	43	56	43	64	52	51	42	51	47.7971	44.1956	56.4649	41.6435	62.7262	50.4438	48.9097	42.6581	52.7403	1.09	1.07	1.18667	1.33667	1.31333	1.52667	48.6667	48	53	49.7641	48.0855
20639	20639	Snrpb2	84.82	88.81	83.38	79.02	81.23	73.24	83.78	79.13	78.44	105.05	108.63	101.26	101.44	103.02	94.99	102.09	96.87	96.97	1195	1249	1187	1111	1135	1038	1240	1113	1081	1215.27	1283.73	1196.85	1075.95	1112.41	1006.94	1189.18	1130.44	1117.89	85.67	80.45	77.83	104.98	98.6433	99.8167	1210.33	1144.67	1094.67	1229.88	1147.04
226413	226413	Lct	0.01	0	0.01	0	0.01	0	0	0	0.01	0.01	0	0.01	0	0.01	0	0	0	0.01	1	0	1	0	1	0	0	0	1	1.01696	0	1.0083	0	0.980098	0	0	0	1.03412	0.00666667	0.00333333	0.00333333	0.00666667	0.00333333	0.00333333	0.666667	0.333333	0.333333	1.01559	1.00178
233805	233805	Dcun1d3	6.46	6.25	6.45	6.23	6.82	7.29	6.13	6.95	6.67	8	7.65	7.84	8	8.65	9.46	7.47	8.51	8.24	522	503	530	507	554	594	522	563	530	530.853	516.986	534.4	491.005	542.974	576.224	500.605	571.822	548.086	6.38667	6.58333	6.78	7.83	8.07333	8.70333	518.333	538.333	551.667	527.093	539.96
19170	19170	Psmb1	218.41	223.8	213.83	219.46	213.17	217.43	221.54	223.07	226.66	270.5	273.75	259.68	281.73	270.37	282.02	269.95	273.07	280.19	2433	2490	2402	2432	2345	2435	2589	2477	2465	2474.26	2559.24	2421.94	2355.28	2298.33	2362.13	2482.89	2515.81	2549.12	218.68	223.757	216.687	267.977	274.403	278.04	2441.67	2510.33	2404	2480.08	2515.47
241943	241943	Ccdc144b	0	0	0	0	0	0	0.03	0.03	0	0	0	0	0	0	0	0.03	0.04	0	0	0	0	0	0	0	1	1	0	0	0	0	0	0	0	0.959014	1.01567	0	0	0.02	0	0	0.0233333	0	0	0.666667	0	0	1.00178
52535	52535	Mettl17	3.49	4.3	3.49	5.33	4.55	3.96	4.64	3.44	4.07	4.32	5.26	4.24	6.84	5.77	5.14	5.66	4.21	5.03	70	86	71	107	91	80	98	69	80	71.1872	88.3913	71.5894	103.624	89.1889	77.6059	93.9834	70.0812	82.7299	3.76	4.05	4.61333	4.60667	4.96667	5.91667	75.6667	82.3333	92.6667	77.1852	83.1479
118568072	118568072	LOC118568072	0.45	0.79	0.87	0.84	0.73	1.1	0.44	0.94	0.91	0.55	0.96	1.06	1.08	0.93	1.42	0.54	1.15	1.12	14.47	25.38	28.53	27.4	23.76	35.73	14.98	30.41	28.75	15.2544	26.7229	29.2407	27.1167	23.5223	34.9226	14.3852	31.4858	29.9896	0.703333	0.763333	0.89	0.856667	0.936667	1.14333	22.7933	24.7133	28.9633	23.3587	25.0445
26941	26941	Slc9a3r1	26.46	24.18	26.8	24.58	23.66	24.76	24.49	22.52	21.42	32.78	29.57	32.55	31.56	30	32.12	29.84	27.56	26.48	649	591	666	606	581	612	633	553	516	660.007	607.433	671.529	586.882	569.437	593.685	607.056	561.665	533.608	25.8133	22.81	24.3333	31.6333	27.96	31.2267	635.333	567.333	599.667	645.918	569.012
73724	73724	Mcee	47.31	44.62	43.4	52.44	48.3	45.82	47.7	50.43	47.96	58.59	54.57	52.71	67.32	61.25	59.43	58.12	61.74	59.29	386	363	355	423	386	377	409	405	384	392.547	373.093	357.947	409.655	378.318	365.718	392.237	411.346	397.104	45.11	48.6967	48.8533	55.29	59.7167	62.6667	368	399.333	395.333	373.739	400.713
71693	71693	Colec11	0	0.13	0	0.24	0	0	0	0.24	0.08	0	0.16	0	0.3	0	0	0	0.29	0.1	0	1	0	3	0	0	0	3	1	0	1.02781	0	2.90536	0	0	0	3.04701	1.03412	0.0433333	0.106667	0.08	0.0533333	0.13	0.1	0.333333	1.33333	1	1.01559	2.00356
14275	14275	Folr1	0.85	0.56	0.37	0.86	0.65	1.18	0.2	0.75	0.57	1.05	0.68	0.45	1.1	0.82	1.53	0.25	0.92	0.71	8	6	4	8	6	12	2	7	6	8.13568	6.16683	4.03321	7.74762	5.88059	11.6409	1.91803	7.10969	6.20475	0.593333	0.506667	0.896667	0.726667	0.626667	1.15	6	5	8.66667	6.09357	5.00891
15384	15384	Hnrnpab	249.06	251.68	253.14	244.07	247.91	243.94	250.32	266.92	256.39	308.45	307.86	307.43	313.33	314.43	316.4	305.02	326.76	316.94	8252.49	8296.69	8465.63	8100.98	8214.54	8121	8729.97	8845.76	8327	8392.97	8527.7	8536.28	7845.43	8051.5	7877.97	8372.19	8984.62	8611.15	251.293	257.877	245.307	307.913	316.24	314.72	8338.27	8634.24	8145.51	8469.04	8650.38
75516	75516	Ttc32	18.13	19.47	19.01	21.84	22.39	21.41	20.43	19.14	15.67	22.45	23.81	23.09	28.04	28.4	27.78	24.9	23.43	19.37	192	206	203	230	234	228	227	202	162	195.256	211.728	204.685	222.744	229.343	221.177	217.696	205.165	167.528	18.87	18.4133	21.88	23.1167	22.5667	28.0733	200.333	197	230.667	204.134	197.351
58805	58805	Mlxipl	0.2	0.2	0.11	0.1	0.02	0.17	0.08	0.07	0.09	0.24	0.24	0.13	0.13	0.03	0.23	0.1	0.08	0.11	13	10	8	6	1	10	4	5	4	13.2205	10.2781	8.06641	5.81072	0.980098	9.70074	3.83606	5.07835	4.1365	0.17	0.08	0.0966667	0.203333	0.0966667	0.13	10.3333	4.33333	5.66667	11.1715	5.00891
333433	333433	Gpd1l	10.69	9.77	10.8	13.12	13.23	12.33	12.42	10.8	11	13.24	11.95	13.11	16.84	16.78	15.99	15.13	13.22	13.6	619	575	643	783	768	724	762	637	634	629.498	590.988	648.338	758.298	752.715	702.333	730.769	646.982	655.635	10.42	11.4067	12.8933	12.7667	13.9833	16.5367	612.333	677.667	758.333	622.559	679.208
113868	113868	Acaa1a	30.41	29.34	32.04	35.49	33.14	35.33	35.12	31.56	29.93	37.67	35.89	38.91	45.56	42.03	45.83	42.79	38.63	37	671	647	716	787	724	785.96	817	691	649	682.38	664.99	721.944	762.172	709.591	762.478	783.514	701.828	671.147	30.5967	32.2033	34.6533	37.49	39.4733	44.4733	678	719	765.653	688.573	720.281
66594	66594	Uqcr11	196.43	210.94	228.93	224.91	203.88	198.57	212.42	197.99	220.31	243.27	258.01	278.02	288.74	258.58	257.55	258.83	242.38	272.35	419	454	477	453	398	422	464	410	444	426.106	466.624	480.96	438.709	390.079	409.371	444.982	416.425	459.151	212.1	210.24	209.12	259.767	257.853	268.29	450	439.333	424.333	457.017	440.784
66962	66962	Swsap1	0.55	0.3	0.34	0.47	0.43	0.76	0.65	0.64	0.43	0.69	0.37	0.41	0.6	0.54	0.99	0.79	0.78	0.54	13	7	8	11	10	18	16	15	10	13.2205	7.19464	8.06641	10.653	9.80098	17.4613	15.3442	15.235	10.3412	0.396667	0.573333	0.553333	0.49	0.703333	0.71	9.33333	13.6667	13	10.1559	14.0249
213753	213753	Zfp598	26.09	26.77	27.62	23.72	23.41	26	26.74	27.27	26.32	32.31	32.74	33.55	30.45	29.69	33.72	32.58	33.38	32.53	1158	1188	1252	1066	1068	1172	1241	1217	1152	1177.64	1221.03	1262.39	1032.37	1046.74	1136.93	1190.14	1236.07	1191.31	26.8267	26.7767	24.3767	32.8667	32.83	31.2867	1199.33	1203.33	1102	1218.71	1206.14
66151	66151	Prr13	168.37	177.8	180.36	145.79	144.9	147.63	152.56	148.52	149.13	208.52	217.48	219.03	187.16	183.77	191.48	185.9	181.82	184.35	2163	2268	2325	1863	1831	1903	2056	1894	1861	2199.68	2331.06	2344.3	1804.23	1794.56	1846.05	1971.73	1923.68	1924.51	175.51	150.07	146.107	215.01	184.023	187.47	2252	1937	1865.67	2287.12	1940.45
67949	67949	Nifk	45.74	45.61	46.35	49.94	53.96	49.31	44.86	47.32	43.83	56.65	55.79	56.29	64.11	68.43	63.96	54.66	57.93	54.19	1106	1100	1136	1211	1303	1201	1142	1145	1040	1124.76	1130.59	1145.43	1172.8	1277.07	1165.06	1095.19	1162.94	1075.49	45.9	45.3367	51.07	56.2433	55.5933	65.5	1114	1109	1238.33	1131.37	1110.98
652925	652925	Tmem243	13.35	15.96	13.73	10.83	13.74	13.48	14.02	12.53	13.1	16.54	19.53	16.67	13.9	17.42	17.48	17.08	15.34	16.19	139	166	144	112	141	141	153	130	133	141.357	170.616	145.195	108.467	138.194	136.78	146.729	132.037	137.539	14.3467	13.2167	12.6833	17.58	16.2033	16.2667	149.667	138.667	131.333	152.339	139.248
13685	13685	Eif4ebp1	170.91	174.88	186.86	138.51	137.63	140.7	168.74	158.4	156.79	211.67	213.91	226.92	177.81	174.56	182.49	205.61	193.91	193.82	1761	1800	1940	1418	1398	1457	1823	1626	1576	1790.87	1850.05	1956.11	1373.27	1370.18	1413.4	1748.28	1651.48	1629.78	177.55	161.31	138.947	217.5	197.78	178.287	1833.67	1675	1424.33	1862.6	1677.98
18457	18457	Bloc1s6	17.36	18.08	17.46	19.42	18.7	19.39	18.48	19.09	18.29	21.5	22.11	21.2	24.93	23.71	25.15	22.51	23.37	22.6	842	874	860	948	910	948	945	928	872	856.281	898.302	867.139	918.093	891.889	919.63	906.268	942.542	901.756	17.6333	18.62	19.17	21.6033	22.8267	24.5967	858.667	915	935.333	872.396	916.63
110826	110826	Etfb	92.19	97.62	90.63	92.87	87.88	88.07	99.71	88.23	94.06	114.18	119.41	110.07	119.22	111.46	114.23	121.5	108.01	116.28	842	891	833	841	789	808	954	802	837	856.281	915.775	839.915	814.469	773.297	783.819	914.899	814.567	865.562	93.48	94	89.6067	114.553	115.263	114.97	855.333	864.333	812.667	869.349	866.541
208228	208228	Mob3a	5.96	5.52	5.78	8.3	7.74	7.08	5.97	6.14	6.23	7.38	6.76	7.03	10.65	9.82	9.18	7.27	7.52	7.71	212	196	209	297	276	254	224	219	218	215.596	201.45	210.735	287.63	270.507	246.399	214.819	222.432	225.439	5.75333	6.11333	7.70667	7.05667	7.5	9.88333	205.667	220.333	275.667	209.212	221.394
68597	68597	Ccdc167	5.86	6.04	6	4.6	4.68	5.08	5.03	5.66	5.86	7.26	7.39	7.29	5.91	5.94	6.58	6.13	6.92	7.24	337.43	353.3	340.35	268.16	284.2	286.16	317.86	325.51	348.16	343.733	363.843	343.831	260.514	279.328	278.411	304.966	331.108	360.909	5.96667	5.51667	4.78667	7.31333	6.76333	6.14333	343.693	330.51	279.507	349.364	331.59
230590	230590	Zyg11a	0	0	0.02	0	0.03	0	0	0.03	0.02	0	0	0.02	0	0.04	0	0	0.04	0.03	0	0	1	0	1	0	0	1	1	0	0	1.0083	0	0.980098	0	0	1.01567	1.03412	0.00666667	0.0166667	0.01	0.00666667	0.0233333	0.0133333	0.333333	0.666667	0.333333	1.01559	1.00178
67848	67848	Ddx55	5.49	5.75	6.12	5.97	4.54	5.61	4.9	5.45	5.1	6.8	7.04	7.43	7.66	5.76	7.28	5.97	6.68	6.31	172	172	189	192	153	192	179	168	160	174.917	176.783	190.569	185.943	149.955	186.254	171.663	170.633	165.46	5.78667	5.15	5.37333	7.09	6.32	6.9	177.667	169	179	180.776	169.301
195018	195018	Zzef1	2.34	2.45	2.37	2.26	2.35	2.41	2.25	2.19	2.36	2.9	3	2.87	2.9	2.98	3.13	2.74	2.68	2.91	389	405	386	356	392	374	392	357	384	395.598	416.261	389.204	344.769	384.198	362.808	375.933	362.594	397.104	2.38667	2.26667	2.34	2.92333	2.77667	3.00333	393.333	377.667	374	400.144	378.673
72133	72133	Trub1	4.87	5.27	4.23	6.81	6.51	7.27	5.6	5.29	5.88	6.03	6.44	5.14	8.74	8.26	9.42	6.82	6.48	7.26	283	305	253	403	383	433	345	311	337	287.8	313.481	255.1	390.286	375.377	420.042	330.86	315.873	348.5	4.79	5.59	6.86333	5.87	6.85333	8.80667	280.333	331	406.333	285.382	331.59
22371	22371	Vwf	0.77	0.99	0.73	1.14	1.21	1.06	0.83	0.94	1.06	0.96	1.21	0.89	1.47	1.53	1.38	1.01	1.15	1.32	98	124	95	148	151	135	111	118	133	99.6621	127.448	95.7887	143.331	147.995	130.96	106.451	119.849	137.539	0.83	0.943333	1.13667	1.02	1.16	1.46	105.667	120.667	144.667	107.653	121.216
100041621	100041621	Gm3435	1.73	1.82	1.38	0.79	1.48	1.52	1.99	2.41	1.66	2.14	2.23	1.68	1.02	1.87	1.97	2.43	2.95	2.05	34.32	35.3	30.58	15.67	29.8	30.74	41.84	49.79	32.56	35.5936	37.001	31.2574	15.4952	29.4029	30.0723	40.2786	50.7835	34.1261	1.64333	2.02	1.26333	2.01667	2.47667	1.62	33.4	41.3967	25.4033	34.5302	42.0748
21956	21956	Tnnt2	0.15	0.22	0.59	0.22	0	0.24	0.15	0.22	0.38	0.18	0.27	0.71	0.29	0	0.31	0.19	0.27	0.47	2	3	8	3	0	3	2	3	5	2.03392	3.08342	8.06641	2.90536	0	2.91022	1.91803	3.04701	5.17062	0.32	0.25	0.153333	0.386667	0.31	0.2	4.33333	3.33333	2	5.07797	4.00713
94315	94315	Prcc	36.92	38.79	38.08	39.64	40.06	39.34	41.73	38.24	36.58	45.72	47.45	46.24	50.89	50.81	51.02	50.85	46.81	45.22	982	1029	1027	1058	1065	1054	1169	1018	955	998.655	1057.61	1035.53	1024.62	1043.8	1022.46	1121.09	1033.95	987.589	37.93	38.85	39.68	46.47	47.6267	50.9067	1012.67	1047.33	1059	1028.8	1049.87
50496	50496	E2f6	17.15	17.26	16.94	20.27	19.01	19.44	18.98	17.31	17.55	21.24	21.11	20.57	26.02	24.1	25.21	23.13	21.19	21.69	562	561	561	663	620	640	650	564	559	571.532	576.599	565.657	642.084	607.66	620.847	623.359	572.838	578.075	17.1167	17.9467	19.5733	20.9733	22.0033	25.11	561.333	591	641	570.764	592.053
243834	243834	Zfp324	0.61	0.42	0.63	0.73	0.69	0.58	0.87	0.7	0.8	0.76	0.52	0.76	0.94	0.87	0.76	1.06	0.86	0.99	37	25	39	45	42	36	56	43	48	37.6275	25.6951	39.3238	43.5804	41.1641	34.9226	53.7048	43.6738	49.638	0.553333	0.79	0.666667	0.68	0.97	0.856667	33.6667	49	41	34.5302	49.0873
56372	56372	1110004F10Rik	109.53	107.99	108.82	106.96	115.6	106.73	109.76	104.25	105.65	135.66	132.09	132.15	137.32	146.61	138.44	133.75	127.62	130.6	1878	1847	1896	1863	1986	1855	1979	1804	1790	1909.85	1898.36	1911.74	1804.23	1946.47	1799.49	1897.89	1832.27	1851.08	108.78	106.553	109.763	133.3	130.657	140.79	1873.67	1857.67	1901.33	1903.22	1861.31
14726	14726	Pdpn	0	0.04	0	0.04	0	0.09	0	0.04	0.09	0	0.05	0	0.06	0	0.11	0	0.05	0.11	0	1	0	1	0	2	0	1	2	0	1.02781	0	0.968453	0	1.94015	0	1.01567	2.06825	0.0133333	0.0433333	0.0433333	0.0166667	0.0533333	0.0566667	0.333333	1	1	1.01559	1.00178
57376	57376	Smarce1	40.67	42.1	40.87	37.31	38.16	38.18	39.1	39.98	40.33	50.37	51.5	49.64	47.9	48.4	49.52	47.65	48.95	49.86	1617	1669	1650	1492	1521	1530	1639	1593	1576	1644.42	1715.41	1663.7	1444.93	1490.73	1484.21	1571.82	1617.96	1629.78	41.2133	39.8033	37.8833	50.5033	48.82	48.6067	1645.33	1602.67	1514.33	1671.67	1605.86
72341	72341	Elp6	2.81	2.61	2.69	3.16	2.55	2.59	2.89	2.69	2.4	3.48	3.19	3.27	4.05	3.24	3.35	3.53	3.29	2.96	76	70	73	85	69	70	82	72	63	77.289	71.9464	73.606	82.3185	67.6267	67.9051	78.6391	73.1282	65.1498	2.70333	2.66	2.76667	3.31333	3.26	3.54667	73	72.3333	74.6667	74.1384	73.13
435529	435529	Adgrf2	0	0	0	0.02	0	0.02	0	0	0.01	0	0	0	0.03	0	0.03	0	0	0.01	0	0	0	1	0	1	0	0	1	0	0	0	0.968453	0	0.970074	0	0	1.03412	0	0.00333333	0.0133333	0	0.00333333	0.02	0	0.333333	0.666667	0	1.00178
216848	216848	Chd3	23.91	23.88	22.9	23.26	23.59	23.4	23.38	22.9	23.53	29.61	29.21	27.81	29.86	29.92	30.35	28.49	28.03	29.09	2539	2544	2473	2485	2506	2502	2630	2445	2459	2582.06	2614.74	2493.53	2406.6	2456.12	2427.12	2522.21	2483.31	2542.91	23.5633	23.27	23.4167	28.8767	28.5367	30.0433	2518.67	2511.33	2497.67	2558.28	2516.47
20971	20971	Sdc4	106.91	110.52	108.75	95.39	96.3	101.68	93.3	101.72	101.82	132.41	135.19	132.07	122.46	122.14	131.89	113.68	124.52	125.87	3505	3615	3621	3142	3163	3361	3224	3344	3279	3564.45	3715.52	3651.06	3042.88	3100.05	3260.42	3091.86	3396.4	3390.89	108.727	98.9467	97.79	133.223	121.357	125.497	3580.33	3282.33	3222	3636.84	3288.85
16952	16952	Anxa1	94.54	90.99	99.24	115.9	105.87	109.08	98.63	95.46	95.62	117.08	111.3	120.51	148.79	134.27	141.48	120.18	116.86	118.2	1569	1507	1666	1923	1747	1822	1721	1583	1554	1595.61	1548.9	1679.83	1862.33	1712.23	1767.47	1650.46	1607.81	1607.03	94.9233	96.57	110.283	116.297	118.413	141.513	1580.67	1619.33	1830.67	1605.65	1622.89
56791	56791	Ube2l6	86.5	79.8	87.37	69.64	68.68	68.51	96.71	93.92	86.66	107.13	97.61	106.11	89.41	87.11	88.86	117.84	114.98	107.12	1425.11	1312	1456	1147	1125	1136	1675.01	1546	1397.95	1450.19	1348.48	1468.09	1110.82	1102.61	1102	1607.31	1570.23	1445.71	84.5567	92.43	68.9433	103.617	113.313	88.46	1397.7	1539.65	1136	1419.8	1542.74
14168	14168	Fgf13	1.97	1.66	2.39	1.89	1.72	2.1	1.38	2.17	2.17	2.44	2.03	2.9	2.42	2.18	2.72	1.68	2.66	2.68	63	52	72	58	56	66	45	69	69	64.0685	53.4459	72.5977	56.1702	54.8855	64.0249	43.1556	70.0812	71.3546	2.00667	1.90667	1.90333	2.45667	2.34	2.44	62.3333	61	60	63.9824	61.1087
276919	276919	Gemin4	3.72	3.48	3.44	6.15	6.5	6.45	4.42	4.09	4.6	4.61	4.26	4.18	7.9	8.25	8.37	5.39	5.01	5.68	178	166	167	296	312	311	223	196	216	181.019	170.616	168.386	286.662	305.79	301.693	213.86	199.071	223.371	3.54667	4.37	6.36667	4.35	5.36	8.17333	170.333	211.667	306.333	173.667	212.378
67049	67049	Pus3	3.02	3.51	4.12	4.13	3.66	4.79	3.9	3.05	3.34	3.74	4.3	5	5.3	4.64	6.21	4.76	3.73	4.13	94	109	130	129	114	150	128	95	102	95.5943	112.031	131.079	124.93	111.731	145.511	122.754	96.4886	105.481	3.55	3.43	4.19333	4.34667	4.20667	5.38333	111	108.333	131	112.731	109.194
338366	338366	Mia3	9.97	9.19	9.8	11.59	11.66	11.04	11.72	10.41	9.08	12.35	11.25	11.91	14.89	14.79	14.32	14.28	12.75	11.23	649	611	656	745	736	718	776	668	615	660.007	627.989	661.446	721.497	721.352	696.513	744.195	678.467	635.986	9.65333	10.4033	11.43	11.8367	12.7533	14.6667	638.667	686.333	733	648.965	688.224
72265	72265	Tram1	10.79	10.22	10.85	13.13	12.88	12.86	10.66	11.04	11.13	13.36	12.51	13.18	16.86	16.33	16.68	12.99	13.52	13.76	433	409	442	530	518	520	451	444	439	440.344	420.372	445.669	513.28	507.691	504.438	432.515	450.957	453.981	10.62	10.9433	12.9567	13.0167	13.4233	16.6233	428	444.667	522.667	434.674	445.793
72634	72634	Tdrkh	115.39	127.05	122.05	110.64	111.94	98.12	116.78	120.59	118.73	142.91	155.41	148.23	142.04	141.97	127.27	142.29	147.63	146.77	2495.99	2658	2584	2321.99	2319.98	2159.88	2559	2478.98	2400	2538.33	2731.91	2605.45	2248.75	2273.83	2095.36	2454.12	2517.85	2481.9	121.497	118.7	106.9	148.85	145.563	137.093	2579.33	2479.33	2267.28	2620.23	2484.42
214133	214133	Tet2	7.51	8.91	8	8.3	7.81	8.54	7.36	7.71	8.52	9.31	10.89	9.72	10.65	9.91	11.07	8.97	9.44	10.53	1021	1208	1105	1135	1065	1169	1057	1053	1143	1038.32	1241.59	1114.17	1099.19	1043.8	1134.02	1013.68	1069.5	1182	8.14	7.86333	8.21667	9.97333	9.64667	10.5433	1111.33	1084.33	1123	1129.34	1086.93
100041379	100041379	Zfp980	0	0	0	0	0.02	0	0	0	0.04	0	0	0	0	0.02	0	0	0	0.04	0	0	0	0	1	0	0	0	2	0	0	0	0	0.980098	0	0	0	2.06825	0	0.0133333	0.00666667	0	0.0133333	0.00666667	0	0.666667	0.333333	0	1.00178
101861	101861	Ints4	19.14	20.3	18.98	22.14	21.19	21.3	19.97	19.52	21.3	23.7	24.83	23.05	28.42	26.88	27.63	24.34	23.89	26.32	855	904	861	995	950	959	941	874	935	869.501	929.136	868.148	963.61	931.093	930.301	902.432	887.695	966.906	19.4733	20.2633	21.5433	23.86	24.85	27.6433	873.333	916.667	968	887.629	918.634
66983	66983	Zfp830	6.32	6.23	6.1	7.8	7.03	7.26	6.36	5.6	6.7	7.83	7.63	7.4	10.02	8.92	9.42	7.74	6.86	8.29	286	281	280	355	319	331	303	254	298	290.851	288.813	282.324	343.801	312.651	321.094	290.581	257.98	308.169	6.21667	6.22	7.36333	7.62	7.63	9.45333	282.333	285	335	287.413	285.508
672511	672511	Rnf213	6.42	6.46	6.24	6.89	6.78	7.11	6.95	7.02	7.13	7.95	7.9	7.58	8.84	8.6	9.23	8.46	8.59	8.81	1609	1614	1592	1744	1711	1801	1836	1769	1760	1636.29	1658.88	1605.22	1688.98	1676.95	1747.1	1760.75	1796.72	1820.06	6.37333	7.03333	6.92667	7.81	8.62	8.89	1605	1788.33	1752	1630.03	1792.19
15902	15902	Id2	52.76	55.99	50.12	43.52	42.62	45.55	47.63	48.01	48.65	65.34	68.48	60.86	55.88	54.06	59.09	58.03	58.77	60.14	777	823	746	640	623	675	737	706	701	790.178	845.884	752.193	619.81	610.601	654.8	706.793	717.063	724.921	52.9567	48.0967	43.8967	64.8933	58.98	56.3433	782	714.667	646	794.195	716.274
56878	56878	Rbms1	20.1	18.64	18.4	20.86	21.72	19.85	17.95	19.09	19.07	24.89	22.8	22.35	26.78	27.55	25.75	21.87	23.37	23.57	983	928	931	1134	1132	1043	933	963	934	999.672	953.804	938.729	1098.23	1109.47	1011.79	894.76	978.09	965.872	19.0467	18.7033	20.81	23.3467	22.9367	26.6933	947.333	943.333	1103	962.783	945.682
665433	665433	H2ac23	46.89	42.6	44.69	17.62	28.23	26.01	27.52	28.42	22.04	58.07	52.11	54.28	22.62	35.8	33.74	33.54	34.8	27.24	178.19	162.47	168.33	64.76	101.81	98.77	108.34	106.21	80.35	182.036	167.532	170.403	62.9494	99.97	96.0373	104.533	108.677	83.7641	44.7267	25.9933	23.9533	54.82	31.86	30.72	169.663	98.3	88.4467	172.651	99.1764
16706	16706	Ksr1	2.35	2.36	2.22	2.57	2.23	2.13	2.05	2.05	2.06	2.9	2.89	2.69	3.29	2.83	2.76	2.49	2.51	2.54	197	197	184	212	186	182	184.01	171	173	200.341	202.478	185.528	205.312	182.298	176.553	177.418	173.68	178.903	2.31	2.05333	2.31	2.82667	2.51333	2.96	192.667	176.003	193.333	196.01	177.315
93695	93695	Gpnmb	2200.25	2125.56	2164.22	2197.6	2181.37	2143.4	2010.63	1998.48	2076.49	2724.97	2599.94	2628.3	2821.19	2766.65	2780.06	2449.95	2446.53	2566.9	72794	70647	73031	72515	71654	71105	70414	66427	66067	74028.6	72611.4	73637.3	70227.3	70227.9	68977.1	67528	67467.9	68321.5	2163.34	2028.53	2174.12	2651.07	2487.79	2789.3	72157.3	67636	71758	73283.3	67756.5
12611	12611	Cebpg	10.83	9.89	9.86	11.73	12.43	11.6	11.37	10.4	10.75	13.41	12.1	11.97	15.06	15.76	15.05	13.85	12.73	13.29	723.83	659	669.87	790	834.89	782	801.93	697	707	736.279	677.324	675.562	765.078	818.381	758.598	769.129	707.922	731.126	10.1933	10.84	11.92	12.4933	13.29	15.29	684.233	735.31	802.297	695.682	737.311
13358	13358	Slc25a1	82.83	87.11	92.26	77.33	83.16	78.17	86.67	95.49	87.89	102.58	106.55	112.05	99.27	105.47	101.39	105.6	116.9	108.65	1731	1816	1953	1619	1733	1645	1906	1996	1801	1760.36	1866.49	1969.21	1567.92	1698.51	1595.77	1827.88	2027.28	1862.46	87.4	90.0167	79.5533	107.06	110.383	102.043	1833.33	1901	1665.67	1862.6	1904.39
13636	13636	Efna1	6.19	6.59	6.67	5.29	5.38	5.21	4.4	5.08	5.46	7.67	8.07	8.1	6.8	6.82	6.75	5.36	6.21	6.75	111	118	121	95	96	94	83	91	96	112.883	121.281	122.004	92.003	94.0894	91.1869	79.5981	92.426	99.2759	6.48333	4.98	5.29333	7.94667	6.10667	6.79	116.667	90	95	118.825	90.1603
75345	75345	Slamf7	2.11	2.27	1.89	1.3	1.38	1.48	1.8	1.75	2.02	2.61	2.78	2.29	1.67	1.75	1.92	2.19	2.14	2.5	86	88	75	54	57	62	76	71	80	87.4586	90.4469	75.6226	52.2964	55.8656	60.1446	72.885	72.1126	82.7299	2.09	1.85667	1.38667	2.56	2.27667	1.78	83	75.6667	57.6667	84.2943	76.1354
11848	11848	Rhoa	234.69	225.94	234.05	241.94	241.11	228.82	227.92	242.96	239.08	290.66	276.37	284.24	310.59	305.81	296.78	277.72	297.43	295.55	6373	6182	6519	6603	6608	6285	6532	6640	6420	6481.09	6353.89	6573.12	6394.69	6476.48	6096.91	6264.28	6744.05	6639.08	231.56	236.653	237.29	283.757	290.233	304.393	6358	6530.67	6498.67	6457.15	6542.63
280667	280667	Adam1b	0.03	0.05	0	0.02	0.09	0.07	0	0.03	0	0.04	0.06	0	0.03	0.12	0.1	0	0.03	0	1.47	2.34	0	1	4.2	3.48	0	1.23	0	2.03392	3.08342	0	0.968453	4.90049	3.88029	0	2.03134	0	0.0266667	0.01	0.06	0.0333333	0.01	0.0833333	1.27	0.41	2.89333	2.03119	1.00178
68744	68744	Zfp740	26.54	27.04	26.52	26.89	28	28.93	25.4	26.75	27.59	32.87	33.07	32.21	34.52	35.51	37.52	30.95	32.75	34.11	1498.08	1505	1518.04	1536	1584	1662.66	1484.24	1514.31	1511.68	1524.42	1546.85	1531.61	1487.54	1552.47	1613.23	1424.14	1538.74	1563.6	26.7	26.58	27.94	32.7167	32.6033	35.85	1507.04	1503.41	1594.22	1531.52	1506.68
74112	74112	Usp16	12.42	11.38	11.95	11.81	12.19	12.57	12.83	14.5	13.23	15.38	13.92	14.51	15.16	15.47	16.3	15.63	17.75	16.36	479.05	434.04	473	464	471	483	527.04	563.05	509	488.141	447.095	476.927	449.362	461.626	468.546	506.359	572.838	526.369	11.9167	13.52	12.19	14.6033	16.58	15.6433	462.03	533.03	472.667	470.22	534.951
69083	69083	Sult1c2	0.17	0.28	0.17	0.17	0.11	0.06	0.11	0.06	0.17	0.21	0.35	0.2	0.22	0.14	0.07	0.13	0.07	0.21	3	5	3	3	2	1	2	1	3	3.05088	5.13903	3.0249	2.90536	1.9602	0.970074	1.91803	1.01567	3.10237	0.206667	0.113333	0.113333	0.253333	0.136667	0.143333	3.66667	2	2	4.06238	2.00356
74374	74374	Clec16a	15.16	15.32	15.09	15.61	15.36	14.65	14.87	14.7	16.16	18.78	18.74	18.32	20.04	19.49	19	18.12	17.99	19.97	952.17	952.24	942.63	971.23	948.81	929.07	954.29	898.91	967.26	969.163	979.499	950.828	941.336	930.113	902.168	915.858	913.087	1001.03	15.19	15.2433	15.2067	18.6133	18.6933	19.51	949.013	940.153	949.703	964.815	942.676
217364	217364	Engase	2.73	3.36	3.52	3.97	3.38	3.73	3.19	3.36	2.74	3.38	4.11	4.27	5.09	4.29	4.84	3.88	4.11	3.39	119	131	134	164	128	154	126	123	117	121.018	134.643	135.112	158.826	125.452	149.391	120.836	124.927	120.993	3.20333	3.09667	3.69333	3.92	3.79333	4.74	128	122	148.667	129.996	122.217
12990	12990	Csn1s1	0	0	0	0.06	0.06	0	0	0	0	0	0	0	0.08	0.08	0	0	0	0	0	0	0	1	1	0	0	0	0	0	0	0	0.968453	0.980098	0	0	0	0	0	0	0.04	0	0	0.0533333	0	0	0.666667	0	0
54169	54169	Kat6b	1.19	1.1	0.97	1.41	1.29	1.25	1.14	1.03	1.04	1.47	1.35	1.18	1.81	1.64	1.62	1.39	1.26	1.29	137	125	112	146	142	134	130	113	119	139.324	128.476	112.93	141.394	139.174	129.99	124.672	114.771	123.061	1.08667	1.07	1.31667	1.33333	1.31333	1.69	124.667	120.667	140.667	126.949	121.216
407790	407790	Ndufa4l2	0.1	0.1	0.1	0.1	0.1	0.1	0.1	0.2	0.1	0.13	0.12	0.12	0.13	0.13	0.13	0.12	0.25	0.13	1	1	1	1	1	1	1	2	1	1.01696	1.02781	1.0083	0.968453	0.980098	0.970074	0.959014	2.03134	1.03412	0.1	0.133333	0.1	0.123333	0.166667	0.13	1	1.33333	1	1.01559	2.00356
100303732	100303732	Zfp967	0	0.04	0	0.45	0.01	0.17	0.2	0	0.53	0	0.05	0	0.57	0.01	0.22	0.25	0	0.66	0	2.05	0	13.09	0.15	3.89	4.91	0	11.92	0	3.08342	0	13.5583	0.980098	3.88029	4.79507	0	12.4095	0.0133333	0.243333	0.21	0.0166667	0.303333	0.266667	0.683333	5.61	5.71	1.01559	6.01069
70495	70495	Atp6ap2	94.88	92.95	89.5	92.68	88.91	87.56	88.21	89.11	87.3	117.51	113.69	108.69	118.98	112.77	113.57	107.49	109.09	107.92	2978	2909	2850	2922	2793	2769	2917	2801	2691	3028.51	2989.89	2873.66	2829.82	2737.41	2686.13	2797.44	2844.89	2782.83	92.4433	88.2067	89.7167	113.297	108.167	115.107	2912.33	2803	2828	2958.43	2807.99
229096	229096	Ythdf3	13.37	14.71	14.06	15.18	15.04	15.44	13.64	14.84	15.28	16.55	17.99	17.07	19.49	19.08	20.03	16.62	18.17	18.89	960	1026	1016	1090	1074	1107	1031	1043	1053	976.282	1054.53	1024.43	1055.61	1052.62	1073.87	988.743	1059.34	1088.93	14.0467	14.5867	15.22	17.2033	17.8933	19.5333	1000.67	1042.33	1090.33	1016.61	1044.86
20700	20700	Serpina1a	0	0	0	0.05	0	0	0	0	0	0	0	0	0.06	0	0	0	0	0	0	0	0	1	0	0	0	0	0	0	0	0	0.968453	0	0	0	0	0	0	0	0.0166667	0	0	0.02	0	0	0.333333	0	0
106869	106869	Tnfaip8	18.96	20.5	20.59	25.4	23.12	26.98	23.21	21.75	21.47	23.48	25.08	25.01	32.61	29.32	34.99	28.28	26.63	26.54	495	519	553	661	617	682	613	560	549	503.395	533.431	557.591	640.147	604.72	661.59	587.875	568.775	567.734	20.0167	22.1433	25.1667	24.5233	27.15	32.3067	522.333	574	653.333	531.156	575.023
66054	66054	Cndp2	186.6	191.76	193.58	168.36	171.93	168.6	181.21	179.16	176.27	231.1	234.56	235.09	216.13	218.06	218.68	220.81	219.32	217.9	5244	5375	5515	4748	4824	4774	5360	5034	4861	5332.94	5524.46	5560.78	4598.21	4727.99	4631.13	5140.31	5112.88	5026.88	190.647	178.88	169.63	233.583	219.343	217.623	5378	5085	4782	5461.87	5094.06
73132	73132	Slc25a16	7.74	7.56	6.74	6.87	7.88	7.94	6.47	6.74	7.1	9.58	9.25	8.18	8.82	9.99	10.3	7.88	8.25	8.78	329	321	291	294	337	343	291	289	296	334.58	329.926	293.416	284.725	330.293	332.735	279.073	293.529	306.101	7.34667	6.77	7.56333	9.00333	8.30333	9.70333	313.667	292	324.667	318.897	292.52
215061	215061	Trim50	0	0	0	0	0	0	0	0	0.06	0	0	0	0	0	0	0	0	0.07	0	0	0	0	0	0	0	0	1	0	0	0	0	0	0	0	0	1.03412	0	0.02	0	0	0.0233333	0	0	0.333333	0	0	1.00178
70237	70237	Bhlhb9	0	0	0	0	0.05	0	0	0	0.03	0	0	0	0	0.07	0	0	0	0.03	0	0	0	0	2	0	0	0	1	0	0	0	0	1.9602	0	0	0	1.03412	0	0.01	0.0166667	0	0.01	0.0233333	0	0.333333	0.666667	0	1.00178
100169	100169	Phactr4	4.21	4.36	4.71	6.34	5.47	6.42	4.85	4.57	4.71	5.22	5.34	5.72	8.14	6.94	8.32	5.91	5.59	5.82	266	276.55	306	405.44	351	412	323	290	296	270.511	284.702	308.54	393.192	344.014	399.67	309.761	294.544	306.101	4.42667	4.71	6.07667	5.42667	5.77333	7.8	282.85	303	389.48	287.413	303.54
20964	20964	Syn1	4.1	3.08	4.07	3.92	3.58	3.21	3.91	2.99	3.27	5.08	3.77	4.94	5.04	4.54	4.17	4.76	3.66	4.04	181	135	182	173	158	142	182	132	142	184.07	138.754	183.511	167.542	154.855	137.75	174.541	134.068	146.846	3.75	3.39	3.57	4.59667	4.15333	4.58333	166	152	157.667	168.589	152.271
384185	384185	Arl9	0.03	0	0.03	0.55	0	0.06	0	0	0.03	0.04	0	0.04	0.7	0	0.08	0	0	0.04	1	0	1	4	0	2	0	0	1	1.01696	0	1.0083	3.87381	0	1.94015	0	0	1.03412	0.02	0.01	0.203333	0.0266667	0.0133333	0.26	0.666667	0.333333	2	1.01559	1.00178
20861	20861	Stfa1	1.59	1.05	0	1.13	0.58	0.53	1.04	0.55	0	1.96	1.28	0	1.44	0.74	0.69	1.26	0.67	0	3	2	0	2	1	1	2	1	0	3.05088	2.05561	0	1.93691	0.980098	0.970074	1.91803	1.01567	0	0.88	0.53	0.746667	1.08	0.643333	0.956667	1.66667	1	1.33333	2.03119	1.00178
12803	12803	Cntf	0.36	0.37	0.43	0.44	0.81	0.58	0.56	0.44	0.15	0.45	0.45	0.53	0.56	1.03	0.75	0.68	0.54	0.18	5	5	6	6	11	8	8	6	2	5.0848	5.13903	6.04981	5.81072	10.7811	7.76059	7.67211	6.09402	2.06825	0.386667	0.383333	0.61	0.476667	0.466667	0.78	5.33333	5.33333	8.33333	6.09357	6.01069
71101	71101	Uvssa	0.75	0.78	0.53	0.99	0.93	1.1	0.67	1.03	0.67	0.93	0.95	0.64	1.27	1.19	1.43	0.81	1.26	0.83	81	85	57	110	104	122	76	112	71	82.3738	87.3635	57.4732	106.53	101.93	118.349	72.885	113.755	73.4228	0.686667	0.79	1.00667	0.84	0.966667	1.29667	74.3333	86.3333	112	76.1696	87.155
22269	22269	Upk2	0.46	0.12	0	0.12	0.12	0.23	0	0	0	0.57	0.14	0	0.15	0.15	0.3	0	0	0	4	1	0	1	1	2	0	0	0	4.06784	1.02781	0	0.968453	0.980098	1.94015	0	0	0	0.193333	0	0.156667	0.236667	0	0.2	1.66667	0	1.33333	2.03119	0
66904	66904	Pccb	4.58	3.4	2.89	3.76	3.63	3.86	3.44	2.56	3.39	5.67	4.16	3.51	4.83	4.61	5.01	4.2	3.13	4.19	138	103	89	114	110	118	110	78	101	140.341	105.864	89.7388	110.404	107.811	114.469	105.492	79.2222	104.447	3.62333	3.13	3.75	4.44667	3.84	4.81667	110	96.3333	114	111.715	97.1728
100763	100763	Ube3c	12.02	10.69	9.98	14.07	13.77	13.42	10.61	11.89	11.17	14.88	13.08	12.11	18.06	17.47	17.41	12.93	14.55	13.81	864	766	729	1019	995	973	805	857	790	878.654	787.299	735.052	986.853	975.197	943.882	772.006	870.429	816.958	10.8967	11.2233	13.7533	13.3567	13.7633	17.6467	786.333	817.333	995.667	799.273	819.457
56698	56698	Phax	28.37	28.67	28.89	33.12	31.53	31.68	30.7	30.06	28.81	35.13	35.07	35.09	42.52	39.99	41.09	37.4	36.8	35.61	684	691	707	802	761	771	779	727	683	695.601	710.214	712.869	776.699	745.854	747.927	747.072	738.392	706.307	28.6433	29.8567	32.11	35.0967	36.6033	41.2	694	729.667	778	704.822	731.3
110460	110460	Acat2	18.09	18.63	17.84	17.63	15.02	16.05	20.19	17.84	19.1	22.4	22.79	21.66	22.63	19.05	20.82	24.61	21.84	23.61	487.48	500.61	487.48	476.67	404.53	435.76	573.12	481.18	505.24	496.277	514.931	492.051	461.952	396.94	422.952	550.474	489.553	523.267	18.1867	19.0433	16.2333	22.2833	23.3533	20.8333	491.857	519.847	438.987	499.672	520.926
20516	20516	Slc20a2	4.83	5.37	5.13	7.1	5.63	6.06	6.21	6.18	6.04	5.98	6.56	6.23	9.11	7.15	7.86	7.57	7.57	7.46	219	244	251	339	267	283	291	286	291	222.714	250.785	253.084	328.305	261.686	274.531	279.073	290.482	300.93	5.11	6.14333	6.26333	6.25667	7.53333	8.04	238	289.333	296.333	241.711	290.517
98660	98660	Atp1a2	0.01	0	0.01	0	0	0	0.02	0	0	0.01	0	0.01	0	0	0	0.03	0	0	1	0	1	0	0	0	2	0	0	1.01696	0	1.0083	0	0	0	1.91803	0	0	0.00666667	0.00666667	0	0.00666667	0.01	0	0.666667	0.666667	0	1.01559	1.00178
70047	70047	Trnt1	30.45	28.08	30.98	34.11	30.4	32.81	28.47	29.81	27.53	37.71	34.35	37.63	43.79	38.56	42.55	34.69	36.49	34.04	990.56	925.62	1016.19	1086.56	958.2	1038.49	971.58	978.32	887.53	1007.81	951.748	1025.44	1052.71	939.914	1007.91	932.161	994.341	918.302	29.8367	28.6033	32.44	36.5633	35.0733	41.6333	977.457	945.81	1027.75	993.251	947.685
93836	93836	Rnf111	6.02	6.46	5.94	6.27	5.97	5.64	5.81	6.34	5.8	7.46	7.9	7.21	8.04	7.57	7.32	7.08	7.76	7.17	417	439	412	437	414	398	417	435	396	424.072	451.207	415.42	423.214	405.76	386.089	399.909	441.816	409.513	6.14	5.98333	5.96	7.52333	7.33667	7.64333	422.667	416	416.333	429.596	416.741
12793	12793	Cnih1	122.85	121.78	124.91	124.85	129.02	122.43	128.93	133.66	127.84	152.14	148.95	151.69	160.27	163.63	158.79	157.11	163.62	158.03	2205	2181	2269	2242	2305	2212	2434	2398	2248	2242.4	2241.64	2287.84	2171.27	2259.12	2145.8	2334.24	2435.58	2324.71	123.18	130.143	125.433	150.927	159.587	160.897	2218.33	2360	2253	2253.6	2364.2
103554	103554	Psme4	19.78	18.34	19.84	21.17	22.09	21.23	19.99	19.03	19.54	24.5	22.43	24.1	27.18	28.02	27.54	24.35	23.3	24.15	1832	1686	1862	1966	2045	1984	1950	1765	1776	1863.07	1732.88	1877.46	1903.98	2004.3	1924.63	1870.08	1792.66	1836.6	19.32	19.52	21.4967	23.6767	23.9333	27.58	1793.33	1830.33	1998.33	1821.98	1834.26
12835	12835	Col6a3	0.26	0.15	0.16	0.12	0.26	0.2	0.19	0.24	0.28	0.32	0.18	0.19	0.15	0.33	0.26	0.23	0.3	0.34	32	21	23	17	34	28	29	33	36	32.5427	21.5839	23.1909	16.4637	33.3233	27.1621	27.8114	33.5171	37.2285	0.19	0.236667	0.193333	0.23	0.29	0.246667	25.3333	32.6667	26.3333	26.4055	33.0588
83962	83962	Btbd1	38.59	37.59	37.69	38.9	38.93	37.39	37.75	38.38	36.56	47.79	45.98	45.77	49.94	49.37	48.5	45.99	46.99	45.2	1588	1541	1574	1609	1605	1550	1636	1582	1478	1614.93	1583.85	1587.07	1558.24	1573.06	1503.61	1568.95	1606.79	1528.44	37.9567	37.5633	38.4067	46.5133	46.06	49.27	1567.67	1565.33	1588	1592.45	1568.79
103836	103836	Zfp692	17.07	16.42	16.06	18.6	17.48	18.54	17.97	18.92	18.25	21.14	20.09	19.5	23.88	22.17	24.05	21.89	23.16	22.56	452	435	433	500	468	490	506	502	475	459.666	447.095	436.595	484.226	458.686	475.336	485.261	509.866	491.209	16.5167	18.38	18.2067	20.2433	22.5367	23.3667	440	494.333	486	446.862	495.882
67225	67225	Rnpc3	4.43	4.07	3.37	3.49	4.1	4.81	3.97	4.01	4.44	5.49	4.98	4.09	4.48	5.2	6.24	4.83	4.9	5.49	153	134	118	135	140	172	138	139	145	155.595	137.726	118.98	130.741	137.214	166.853	132.344	141.178	149.948	3.95667	4.14	4.13333	4.85333	5.07333	5.30667	135	140.667	149	137.105	141.251
66101	66101	Ppih	49.08	46.45	42.58	46.5	46.59	46.27	52.62	45.62	45.6	60.79	56.82	51.71	59.69	59.1	60.01	64.11	55.84	56.37	389	377	346	374	366	372	440	359.95	353	395.598	387.483	348.872	362.201	358.716	360.867	421.966	365.641	365.046	46.0367	47.9467	46.4533	56.44	58.7733	59.6	370.667	384.317	370.667	376.786	385.686
231086	231086	Hadhb	62.64	63.15	59.66	75.91	75.6	76.13	70.82	72.26	70.63	77.58	77.25	72.45	97.45	95.89	98.75	86.3	88.45	87.32	1658	1664	1604	2010	1994	2029	1971	1913	1831	1686.12	1710.27	1617.32	1946.59	1954.31	1968.28	1890.22	1942.98	1893.48	61.8167	71.2367	75.88	75.76	87.3567	97.3633	1642	1905	2011	1667.61	1908.39
27015	27015	Polk	9.94	10.21	9.39	12.9	11.7	11.83	9.67	9.61	10.46	12.31	12.49	11.4	16.56	14.84	15.34	11.79	11.76	12.93	517	542	505	662	604	621	527	502	534	525.768	557.071	509.192	641.116	591.979	602.416	505.4	509.866	552.222	9.84667	9.91333	12.1433	12.0667	12.16	15.58	521.333	521	629	530.14	521.928
17965	17965	Nbl1	3.69	3.56	2.88	1.16	1.87	1.49	3.2	1.92	2.1	4.57	4.35	3.49	1.49	2.38	1.93	3.9	2.34	2.6	79	77	67	29	41	33	75	41	45	80.3399	79.141	67.5562	28.0851	40.184	32.0124	71.926	41.6425	46.5356	3.37667	2.40667	1.50667	4.13667	2.94667	1.93333	74.3333	53.6667	34.3333	76.1696	54.0962
67246	67246	Resf1	5.15	4.93	5	7.61	7.42	7.93	5.47	5.19	6.52	6.38	6.03	6.07	9.77	9.41	10.28	6.67	6.36	8.06	442	415	431	653	642	678	494	440	546	449.496	426.539	434.578	632.4	629.223	657.71	473.753	446.895	564.632	5.02667	5.72667	7.65333	6.16	7.03	9.82	429.333	493.333	657.667	436.706	494.88
74890	74890	Morn3	0	0	0.09	0	0	0.09	0	0	0.18	0	0	0.11	0	0	0.12	0	0	0.23	0	0	1	0	0	1	0	0	2	0	0	1.0083	0	0	0.970074	0	0	2.06825	0.03	0.06	0.03	0.0366667	0.0766667	0.04	0.333333	0.666667	0.333333	1.01559	1.00178
100303744	100303744	Sprr2a2	0.01	0	0.01	0	0	0	0	0	0.01	0.01	0	0.01	0	0	0	0	0	0.01	0.5	0	0.5	0	0	0	0	0	0.5	1.01696	0	1.0083	0	0	0	0	0	1.03412	0.00666667	0.00333333	0	0.00666667	0.00333333	0	0.333333	0.166667	0	1.01559	1.00178
223658	223658	Mroh1	31.49	32.98	34.36	36.08	35.21	36.48	34.91	33.44	35.21	39	40.34	41.73	46.32	44.66	47.31	42.54	40.93	43.53	2268	2323	2481	2615	2542	2616	2641	2435	2516	2306.47	2387.59	2501.6	2532.5	2491.41	2537.71	2532.76	2473.16	2601.86	32.9433	34.52	35.9233	40.3567	42.3333	46.0967	2357.33	2530.67	2591	2394.77	2535.51
18032	18032	Nfix	3.43	3.19	3.87	4.52	5.38	4.47	3.41	4.14	3.53	4.25	3.9	4.7	5.8	6.83	5.8	4.15	5.06	4.36	206.86	168.34	195.5	239.36	246.63	250.96	198.68	210.17	199.68	210.511	173.699	197.627	232.429	242.084	243.488	190.844	214.306	206.825	3.49667	3.69333	4.79	4.28333	4.52333	6.14333	190.233	202.843	245.65	193.979	203.362
72479	72479	Hsdl2	8.28	7.33	7.31	8.98	8.21	8.4	7.68	7.52	8.49	10.25	8.97	8.88	11.52	10.41	10.89	9.36	9.2	10.49	285	256	255	312	282	290	280	258	279	289.834	263.118	257.117	302.157	276.388	281.321	268.524	262.043	288.521	7.64	7.89667	8.53	9.36667	9.68333	10.94	265.333	272.333	294.667	270.148	273.486
629016	629016	Zfp953	0.59	0.68	0.39	0.66	0.54	0.62	0.72	0.38	0.55	0.73	0.84	0.47	0.85	0.69	0.8	0.88	0.46	0.68	39	45	26	44	36	41	50	25	35.61	39.6614	46.2513	26.2158	42.6119	35.2835	39.773	47.9507	25.3917	37.2285	0.553333	0.55	0.606667	0.68	0.673333	0.78	36.6667	36.87	40.3333	37.577	37.0659
77044	77044	Arid2	4.84	5.14	4.56	5.42	5.21	5.33	4.68	4.61	4.59	5.99	6.28	5.53	6.96	6.6	6.91	5.7	5.65	5.67	642	679	615	725	695	713	655	614	599	652.888	697.88	620.106	702.128	681.168	691.662	628.154	623.621	619.44	4.84667	4.62667	5.32	5.93333	5.67333	6.82333	645.333	622.667	711	656.074	624.11
68879	68879	Prpf6	59.62	57.46	62.18	60.04	60.68	57.26	59.78	56.54	56.94	73.84	70.28	75.51	77.08	76.96	74.27	72.84	69.22	70.39	2494	2396	2641	2526	2545	2414	2636	2370	2341	2536.3	2462.62	2662.92	2446.31	2494.35	2341.76	2527.96	2407.14	2420.88	59.7533	57.7533	59.3267	73.21	70.8167	76.1033	2510.33	2449	2495	2550.16	2453.36
320587	320587	Tmem88b	0.13	0.17	0.12	0.17	0.12	0.1	0.03	0.1	0.06	0.16	0.2	0.15	0.21	0.15	0.13	0.04	0.13	0.08	6.07	8	6	8	5.83	5	1.67	5	3	7.11872	8.22244	6.04981	7.74762	5.88059	4.85037	1.91803	5.07835	3.10237	0.14	0.0633333	0.13	0.17	0.0833333	0.163333	6.69	3.22333	6.27667	7.10916	4.00713
75753	75753	Klf17	0.02	0	0.02	0	0	0	0	0	0.02	0.02	0	0.02	0	0	0	0	0	0.03	1	0	1	0	0	0	0	0	1	1.01696	0	1.0083	0	0	0	0	0	1.03412	0.0133333	0.00666667	0	0.0133333	0.01	0	0.666667	0.333333	0	1.01559	1.00178
22110	22110	Tspyl1	16.8	16.68	16.36	21.33	20.8	22.1	18.23	19.27	18.52	20.8	20.41	19.87	27.39	26.38	28.66	22.22	23.59	22.9	611	605	604	780	758	810	699	702	662	621.363	621.822	609.014	755.393	742.914	785.76	670.351	713	684.59	16.6133	18.6733	21.41	20.36	22.9033	27.4767	606.667	687.667	782.667	616.466	689.226
236792	236792	Mmgt1	10.13	8.86	10.09	11.61	12.29	11.68	9.87	10.67	10.58	12.55	10.84	12.25	14.9	15.59	15.15	12.02	13.06	13.08	586	511	593	676	714	681	602	619	602	595.939	525.209	597.923	654.674	699.79	660.62	577.326	628.7	622.543	9.69333	10.3733	11.86	11.88	12.72	15.2133	563.333	607.667	690.333	572.795	609.083
209195	209195	Clic6	0	0	0.02	0	0	0	0	0	0	0	0	0.02	0	0	0	0	0	0	0	0	1	0	0	0	0	0	0	0	0	1.0083	0	0	0	0	0	0	0.00666667	0	0	0.00666667	0	0	0.333333	0	0	1.01559	0
68558	68558	Ankra2	7.3	6.23	6.4	8.55	8.72	9.02	7.98	8.14	8.11	9.04	7.62	7.77	10.97	11.06	11.7	9.73	9.96	10.02	225	191	198	271	265	283	259	253	248	228.816	196.311	199.644	262.451	259.726	274.531	248.385	256.964	256.463	6.64333	8.07667	8.76333	8.14333	9.90333	11.2433	204.667	253.333	273	208.197	254.452
11863	11863	Arnt	43.64	44.73	43.12	42.37	39.27	42.99	42.31	41.11	46.38	54.05	54.72	52.36	54.39	49.81	55.76	51.55	50.32	57.33	2201	2157	2188	2325	2236	2338	2312	2113	2270	2238.33	2216.98	2206.16	2251.65	2191.5	2268.03	2217.24	2146.11	2347.46	43.83	43.2667	41.5433	53.71	53.0667	53.32	2182	2231.67	2299.67	2216.03	2235.98
225027	225027	Srsf7	36.47	35.3	31.73	35.33	35.98	35.89	31.93	28.91	29.49	45.16	43.18	38.54	45.35	45.63	46.55	38.91	35.39	36.46	1202	1165	1059	1139	1156	1178	1089	956	959	1222.39	1197.39	1067.79	1103.07	1132.99	1142.75	1044.37	970.98	991.725	34.5	30.11	35.7333	42.2933	36.92	45.8433	1142	1001.33	1157.67	1159.81	1003.78
209416	209416	Gpkow	8.71	8.96	9.05	8.07	8.46	8.46	8.05	9.27	8.57	10.78	10.96	10.99	10.36	10.72	10.97	9.8	11.35	10.59	433	444	457	404	422	424	422	462	419	440.344	456.346	460.794	391.255	413.601	411.311	404.704	469.239	433.298	8.90667	8.63	8.33	10.91	10.58	10.6833	444.667	434.333	416.667	451.939	435.775
68262	68262	Agpat4	12.67	11.9	11.85	11.92	13.07	12.05	11.45	11.21	10.84	15.69	14.56	14.39	15.31	16.58	15.63	13.96	13.72	13.4	311	291	296	294	319	297	295	274	260	316.275	299.091	298.457	284.725	312.651	288.112	282.909	278.294	268.872	12.14	11.1667	12.3467	14.88	13.6933	15.84	299.333	276.333	303.333	304.678	277.493
56470	56470	Rgs19	44.84	43.07	45.43	42.87	42.66	41.82	44.59	43.82	43.91	55.54	52.68	55.17	55.03	54.11	54.24	54.33	53.64	54.28	835	800	865	801	767	789	860	810	782	849.162	822.244	872.181	775.731	751.735	765.388	824.752	822.693	808.685	44.4467	44.1067	42.45	54.4633	54.0833	54.46	833.333	817.333	785.667	847.006	819.457
408193	408193	Otud6a	0	0	0	0	0	0.1	0	0	0	0	0	0	0	0	0.13	0	0	0	0	0	0	0	0	1	0	0	0	0	0	0	0	0	0.970074	0	0	0	0	0	0.0333333	0	0	0.0433333	0	0	0.333333	0	0
103573	103573	Xpo1	54.53	52.06	51.7	60.76	59.43	61.23	54.27	57.37	55.91	67.54	63.68	62.78	78	75.38	79.42	66.12	70.24	69.12	3844	3654	3695	4307	4208	4344	4030	4054	3874	3909.2	3755.6	3725.67	4171.13	4124.25	4214	3864.83	4117.53	4006.2	52.7633	55.85	60.4733	64.6667	68.4933	77.6	3731	3986	4286.33	3789.18	3993.1
230861	230861	Eif4g3	14.35	13.63	14.35	13.18	13.08	12.66	12.04	12.43	12.7	17.77	16.68	17.43	16.92	16.59	16.41	14.67	15.21	15.7	1321	1246	1356	1250	1259	1191	1181	1145	1152	1343.4	1280.65	1367.26	1210.57	1233.94	1155.36	1132.6	1162.94	1191.31	14.11	12.39	12.9733	17.2933	15.1933	16.64	1307.67	1159.33	1233.33	1328.4	1162.07
216036	216036	Gm4796	0	0.39	0.2	0	0	0	0	0.39	0.41	0	0.48	0.24	0	0	0	0	0.48	0.51	0	2	1	0	0	0	0	1.97	2.02	0	2.05561	1.0083	0	0	0	0	2.03134	3.10237	0.196667	0.266667	0	0.24	0.33	0	1	1.33	0	1.01559	2.00356
211228	211228	Lrrc25	14.5	14.75	16.68	16.17	12.78	14.23	15.67	14.66	14.75	17.96	18.04	20.26	20.76	16.21	18.45	19.1	17.95	18.23	214	217	249	238	187	211	243	216	213	217.629	223.034	251.067	230.492	183.278	204.686	233.04	219.385	220.268	15.31	15.0267	14.3933	18.7533	18.4267	18.4733	226.667	224	212	230.54	224.399
19222	19222	Ptgir	15.18	14.18	14.38	17.25	17.42	16.7	15.78	15.2	16.19	18.8	17.35	17.47	22.15	22.09	21.67	19.23	18.6	20.02	660	644	656	770	803	757	738	669	713	671.194	661.907	661.446	745.708	787.018	734.346	707.752	679.483	737.331	14.58	15.7233	17.1233	17.8733	19.2833	21.97	653.333	706.667	776.667	664.199	708.259
226751	226751	Cdc42bpa	4.86	4.61	4.6	5.55	5.13	5.37	4.74	4.91	4.79	6.02	5.64	5.59	7.13	6.51	6.97	5.78	6.01	5.92	653	630	641	752	694.62	720.89	675	669	643.56	664.075	647.518	646.321	728.276	681.168	699.423	647.334	679.483	665.976	4.69	4.81333	5.35	5.75	5.90333	6.87	641.333	662.52	722.503	652.012	664.181
69871	69871	Ppp1r35	15.27	15.37	20.06	17.55	14.89	16.95	16.92	15.63	16.42	18.91	18.79	24.36	22.54	18.88	21.98	20.61	19.14	20.29	153	157	197	180	148	175	180	157	162	155.595	161.365	198.635	174.321	145.054	169.763	172.622	159.46	167.528	16.9	16.3233	16.4633	20.6867	20.0133	21.1333	169	166.333	167.667	171.635	167.297
194309	194309	Vps37d	0.42	0.37	0.4	0.67	0.69	0.66	0.86	0.6	0.27	0.53	0.45	0.48	0.85	0.88	0.86	1.05	0.73	0.34	8	7	6	13	13	11	15	10	5	8.13568	7.19464	6.04981	12.5899	12.7413	10.6708	14.3852	10.1567	5.17062	0.396667	0.576667	0.673333	0.486667	0.706667	0.863333	7	10	12.3333	7.10916	10.0178
246691	246691	Prok1	0	0	0	0	0	0.02	0	0	0.02	0	0	0	0	0	0.02	0	0	0.02	0	0	0	0	0	1	0	0	1	0	0	0	0	0	0.970074	0	0	1.03412	0	0.00666667	0.00666667	0	0.00666667	0.00666667	0	0.333333	0.333333	0	1.00178
115488379	115488379	Gm6526	0	0	0.02	0	0	0	0.02	0	0	0	0	0.03	0	0	0	0.03	0	0	0	0	1	0	0	0	1	0	0	0	0	1.0083	0	0	0	0.959014	0	0	0.00666667	0.00666667	0	0.01	0.01	0	0.333333	0.333333	0	1.01559	1.00178
140703	140703	Emid1	0	0.05	0	0	0	0	0	0	0	0	0.06	0	0	0	0	0	0	0	0	1	0	0	0	0	0	0	0	0	1.02781	0	0	0	0	0	0	0	0.0166667	0	0	0.02	0	0	0.333333	0	0	1.01559	0
24000	24000	Ptpn21	0.03	0.02	0.02	0.01	0.05	0.02	0.04	0.02	0.05	0.04	0.02	0.03	0.02	0.06	0.03	0.04	0.03	0.06	2	1	2	1	3	2	3	2	3	2.03392	1.02781	2.0166	0.968453	2.94029	1.94015	2.87704	2.03134	3.10237	0.0233333	0.0366667	0.0266667	0.03	0.0433333	0.0366667	1.66667	2.66667	2	2.03119	3.00534
67755	67755	Ddx47	88.94	89.66	89.92	86.94	87.47	89.62	94.47	93.05	93.85	110.15	109.67	109.2	111.61	110.94	116.24	115.11	113.91	116.02	1975	1986	2023	1935	1938	2004	2208	2067	2044	2008.5	2041.22	2039.79	1873.96	1899.43	1944.03	2117.5	2099.39	2113.75	89.5067	93.79	88.01	109.673	115.013	112.93	1994.67	2106.33	1959	2026.11	2110.75
71147	71147	Oxsm	1.6	1.28	1.07	2.46	2.14	2.31	1.55	1.5	1.75	1.98	1.56	1.3	3.16	2.71	3	1.89	1.84	2.16	78	62	55	123	104	116	84	76	84	79.3229	63.7239	55.4566	119.12	101.93	112.529	80.5572	77.1909	86.8664	1.31667	1.6	2.30333	1.61333	1.96333	2.95667	65	81.3333	114.333	66.0136	82.1461
67235	67235	Zkscan14	3.57	4.01	4.18	4.81	4.63	4.94	4.32	3.72	3.81	4.42	4.91	5.07	6.17	5.87	6.41	5.26	4.56	4.71	91	102	108	123	118	127	116	95	95	92.5434	104.836	108.897	119.12	115.652	123.199	111.246	96.4886	98.2418	3.92	3.95	4.79333	4.8	4.84333	6.15	100.333	102	122.667	102.575	102.182
101533	101533	Klk9	0.73	0.28	0.67	0.37	0.28	0.39	0.75	0.31	0.52	0.9	0.34	0.81	0.48	0.36	0.51	0.91	0.38	0.65	13	5	13	5	5	7	14	6	9	13.2205	5.13903	13.1079	4.84226	4.90049	6.79051	13.4262	6.09402	9.30712	0.56	0.526667	0.346667	0.683333	0.646667	0.45	10.3333	9.66667	5.66667	11.1715	10.0178
66422	66422	Dctpp1	154.79	155.31	153.06	147.68	140.98	143.69	172.62	154.43	149.02	191.71	189.97	185.89	189.58	178.81	186.37	210.33	189.05	184.22	779	783	768	726	683	724	904	768	724	792.212	804.772	774.376	703.097	669.407	702.333	866.948	780.034	748.706	154.387	158.69	144.117	189.19	194.533	184.92	776.667	798.667	711	789.117	800.423
14427	14427	Galr1	0	0.03	0.03	0	0	0	0	0	0	0	0.03	0.03	0	0	0	0	0	0	0	1	1	0	0	0	0	0	0	0	1.02781	1.0083	0	0	0	0	0	0	0.02	0	0	0.02	0	0	0.666667	0	0	1.01559	0
245240	245240	9930111J21Rik2	0.93	1.12	1.23	0.87	1.04	0.78	0.86	1.02	0.83	1.15	1.37	1.49	1.12	1.31	1.01	1.05	1.25	1.03	29.61	35.55	39.75	27.94	33.09	24.97	29.09	32.51	26.11	30.5088	37.001	40.3321	27.1167	33.3233	24.2518	28.7704	33.5171	27.9214	1.09333	0.903333	0.896667	1.33667	1.11	1.14667	34.97	29.2367	28.6667	35.5458	30.0534
56229	56229	Thsd1	0.23	0.22	0.19	0.18	0.19	0.24	0.25	0.13	0.15	0.29	0.27	0.23	0.23	0.24	0.31	0.3	0.16	0.19	15	14	14	12	13	16	16	9	9	15.2544	14.3893	14.1162	11.6214	12.7413	15.5212	15.3442	9.14103	9.30712	0.213333	0.176667	0.203333	0.263333	0.216667	0.26	14.3333	11.3333	13.6667	15.2339	12.0214
100043684	100043684	Amy2a4	0	0	0	0	0	0.01	0	0	0	0	0	0	0	0	0.01	0	0	0	0	0	0	0	0	0.33	0	0	0	0	0	0	0	0	0.970074	0	0	0	0	0	0.00333333	0	0	0.00333333	0	0	0.11	0	0
110880	110880	Scn4a	0.01	0	0.01	0	0.01	0	0.01	0.01	0	0.01	0	0.01	0	0.01	0	0.01	0.01	0	1	0	1	0	1	0	1	1	0	1.01696	0	1.0083	0	0.980098	0	0.959014	1.01567	0	0.00666667	0.00666667	0.00333333	0.00666667	0.00666667	0.00333333	0.666667	0.666667	0.333333	1.01559	1.00178
214254	214254	Nudt15	0.3	0.09	0.23	0.16	0.16	0.2	0.3	0.09	0.19	0.37	0.11	0.27	0.2	0.2	0.26	0.37	0.11	0.23	13	4	10	7	7	9	14	4	8	13.2205	4.11122	10.083	6.77917	6.86068	8.73066	13.4262	4.06268	8.27299	0.206667	0.193333	0.173333	0.25	0.236667	0.22	9	8.66667	7.66667	9.14035	9.01603
26445	26445	Psmb2	209.56	210.97	203.56	192.41	188.93	179.91	186.66	179.55	189.47	259.54	258.06	247.2	247.01	239.62	233.35	227.44	219.8	234.22	1726	1740	1688	1570	1529	1492	1610	1475	1521	1755.27	1788.38	1702.01	1520.47	1498.57	1447.35	1544.01	1498.11	1572.9	208.03	185.227	187.083	254.933	227.153	239.993	1718	1535.33	1530.33	1744.79	1538.74
106766	106766	Stap2	0.33	0.29	0.39	0.34	0.37	0.23	0.37	0.46	0.33	0.41	0.36	0.48	0.44	0.47	0.3	0.45	0.56	0.41	11.8	9.01	14.43	12.34	12	8.37	14.13	16.45	11	12.2035	10.2781	15.1245	12.5899	11.7612	8.73066	14.3852	17.2664	11.3754	0.336667	0.386667	0.313333	0.416667	0.473333	0.403333	11.7467	13.86	10.9033	12.1871	14.0249
17381	17381	Mmp12	3.45	4.52	3.96	3.78	2.41	2.79	2.97	2.5	2.91	4.27	5.53	4.81	4.86	3.06	3.62	3.62	3.06	3.6	95	119	105	101	61	72	85	69	72	96.6112	122.309	105.872	97.8137	59.786	69.8453	81.5162	70.0812	74.4569	3.97667	2.79333	2.99333	4.87	3.42667	3.84667	106.333	75.3333	78	108.669	76.1354
72431	72431	Ceacam18	0.06	0.14	0	0	0.15	0	0	0.07	0.07	0.07	0.18	0	0	0.18	0	0	0.09	0.09	1	2	0	0	2	0	0	1	1	1.01696	2.05561	0	0	1.9602	0	0	1.01567	1.03412	0.0666667	0.0466667	0.05	0.0833333	0.06	0.06	1	0.666667	0.666667	1.01559	1.00178
26921	26921	Map4k4	66.63	69.03	66.99	66.09	70.33	66.2	63.48	63.52	66.9	82.51	84.44	81.35	84.84	89.2	85.87	77.35	77.76	82.7	5682	5857	5813	5660	6004	5662	5685	5397	5591	5778.37	6019.86	5861.26	5481.44	5884.51	5492.56	5451.99	5481.57	5781.79	67.55	64.6333	67.54	82.7667	79.27	86.6367	5784	5557.67	5775.33	5874.2	5567.9
59003	59003	Maea	60.4	59.77	58.79	59.9	58.71	55.68	61.31	56.62	58.29	74.81	73.11	71.4	76.9	74.47	72.23	74.7	69.32	72.06	1676	1654	1655	1669	1629	1556	1793	1573	1588	1704.43	1699.99	1668.74	1616.35	1596.58	1509.43	1719.51	1597.65	1642.19	59.6533	58.74	58.0967	73.1067	72.0267	74.5333	1661.67	1651.33	1618	1687.92	1654.94
97827	97827	Exd2	11.65	10.91	10.83	14.46	14.24	14.3	11.48	12.95	12.18	14.43	13.35	13.15	18.57	18.07	18.55	13.99	15.86	15.06	533	498	503	664	650	658	551	594	549	542.04	511.847	507.176	643.053	637.063	638.308	528.417	603.308	567.734	11.13	12.2033	14.3333	13.6433	14.97	18.3967	511.333	564.667	657.333	519.984	566.006
218333	218333	Ice1	7.5	6.96	7.52	9.04	8.84	9.75	6.95	7.87	8.44	9.29	8.51	9.13	11.61	11.21	12.65	8.47	9.63	10.43	847	786	863	1031	1004	1114	829	889	941	861.365	807.855	870.164	998.475	984.018	1080.66	795.022	902.93	973.111	7.32667	7.75333	9.21	8.97667	9.51	11.8233	832	886.333	1049.67	844.975	888.58
329554	329554	Gm826	0.12	0.23	0.12	0.35	0.24	0.12	0	0.12	0	0.14	0.29	0.14	0.45	0.3	0.15	0	0.14	0	1	2	1	3	2	1	0	1	0	1.01696	2.05561	1.0083	2.90536	1.9602	0.970074	0	1.01567	0	0.156667	0.04	0.236667	0.19	0.0466667	0.3	1.33333	0.333333	2	2.03119	1.00178
110789	110789	Adgrv1	0.01	0	0	0	0	0	0	0	0	0.01	0	0	0	0	0	0	0	0	1	0	0	0	0	0	0	0	0	1.01696	0	0	0	0	0	0	0	0	0.00333333	0	0	0.00333333	0	0	0.333333	0	0	1.01559	0
228785	228785	Mylk2	0.42	0.35	0.39	0.12	0.4	0.15	0.28	0.22	0.23	0.52	0.43	0.48	0.16	0.5	0.19	0.35	0.27	0.28	17	14	16	5	16	6	12	9	9	17.2883	14.3893	16.1328	4.84226	15.6816	5.82044	11.5082	9.14103	9.30712	0.386667	0.243333	0.223333	0.476667	0.3	0.283333	15.6667	10	9	16.2495	10.0178
72701	72701	Zfp618	0.03	0	0.02	0.03	0.01	0.02	0.01	0	0.01	0.04	0	0.02	0.04	0.01	0.02	0.01	0	0.01	4	0	2	4	1	2	1	0	1	4.06784	0	2.0166	3.87381	0.980098	1.94015	0.959014	0	1.03412	0.0166667	0.00666667	0.02	0.02	0.00666667	0.0233333	2	0.666667	2.33333	2.03119	1.00178
69519	69519	Rwdd2a	5.44	4.03	4.74	5.14	5.14	5.59	4.5	4.86	5	6.73	4.93	5.76	6.6	6.51	7.26	5.48	5.96	6.19	76	57	68	74	73	80	67	69	70	77.289	58.5849	68.5645	71.6655	71.5471	77.6059	64.2539	70.0812	72.3887	4.73667	4.78667	5.29	5.80667	5.87667	6.79	67	68.6667	75.6667	68.0448	69.1229
69479	69479	1700029J07Rik	0.25	0.66	0.44	0.96	0.83	0.99	0.91	1.21	1.03	0.31	0.81	0.54	1.24	1.05	1.28	1.1	1.48	1.28	6	15	8	19	15	22	16	20	17	6.10176	15.4171	8.06641	18.4006	14.7015	21.3416	15.3442	20.3134	17.5801	0.45	1.05	0.926667	0.553333	1.28667	1.19	9.66667	17.6667	18.6667	10.1559	18.0321
12617	12617	Cenpc1	6.21	6.49	6.21	9.15	7.81	7.73	6.15	5.78	6.2	7.7	7.94	7.54	11.74	9.9	10.03	7.49	7.07	7.66	306.4	326.05	312.5	447.05	379	389.03	323.63	292.63	302.27	312.207	336.092	315.598	433.867	371.457	378.329	310.72	297.591	313.34	6.30333	6.04333	8.23	7.72667	7.40667	10.5567	314.983	306.177	405.027	319.912	307.547
328572	328572	Ep300	4.35	4.38	4.76	6.41	7.08	7.37	4.94	5.14	5.1	5.39	5.36	5.79	8.23	8.98	9.55	6.03	6.29	6.3	556	558.3	620.63	826.47	910.24	949	665.4	659	641.58	565.43	574.543	626.155	800.91	892.869	920.6	638.703	669.326	663.908	4.49667	5.06	6.95333	5.51333	6.20667	8.92	578.31	655.327	895.237	588.029	657.169
100702	100702	Gbp6	4.75	4.55	4.64	3.16	3.5	3.33	4.98	5.03	4.99	5.88	5.57	5.63	4.06	4.44	4.32	6.07	6.16	6.17	288	276.69	287	194	215	205	320.37	307.51	300	292.885	284.702	289.383	187.88	210.721	198.865	307.843	312.826	310.237	4.64667	5	3.33	5.69333	6.13333	4.27333	283.897	309.293	204.667	288.429	310.552
408062	408062	Zfp873	0.8	0.64	1.03	0.83	0.7	0.88	0.75	0.94	1.06	1	0.78	1.25	1.06	0.88	1.14	0.91	1.16	1.31	25	21	32	26	22	29	24	31	35	25.424	21.5839	32.2657	25.1798	21.5621	28.1321	23.0163	31.4858	36.1943	0.823333	0.916667	0.803333	1.01	1.12667	1.02667	26	30	25.6667	26.4055	30.0534
329731	329731	Tafa3	0.11	0.18	0.26	0.4	0.33	0.18	0.19	0.22	0.17	0.13	0.22	0.31	0.51	0.41	0.23	0.23	0.26	0.21	8	13	19	26	21	15	15	14	14	8.13568	13.3615	19.1577	25.1798	20.582	14.5511	14.3852	14.2194	14.4777	0.183333	0.193333	0.303333	0.22	0.233333	0.383333	13.3333	14.3333	20.6667	14.2183	15.0267
12465	12465	Cct5	443.47	438.89	439.71	437.89	442.17	435.26	460.17	453.19	454.08	549.23	536.84	534	562.14	560.81	564.55	560.71	554.79	561.32	10729	10591	10783	10625	10684	10606	11722	10972	10779	10911	10885.5	10872.5	10289.8	10471.4	10288.6	11241.6	11143.9	11146.8	440.69	455.813	438.44	540.023	558.94	562.5	10701	11157.7	10638.3	10867.9	11177.9
56786	56786	Tmem9b	26.38	27.16	26.6	27.04	25.16	25.53	26.6	25.32	26.66	32.67	33.22	32.31	34.71	31.91	33.12	32.41	31	32.95	554	569	566	569	527	540	588	532	549	563.396	584.821	570.699	551.05	516.511	523.84	563.9	540.336	567.734	26.7133	26.1933	25.91	32.7333	32.12	33.2467	563	556.333	545.333	571.78	557.992
13648	13648	Klk1b9	0.12	0	0	0.12	0	0.12	0	0.12	0	0.14	0	0	0.15	0	0.15	0	0.14	0	1	0	0	1	0	1	0	1	0	1.01696	0	0	0.968453	0	0.970074	0	1.01567	0	0.04	0.04	0.08	0.0466667	0.0466667	0.1	0.333333	0.333333	0.666667	1.01559	1.00178
320782	320782	Tmem154	12.9	13.49	14.2	15.02	14.95	14	12.09	10.91	12.22	15.98	16.5	17.24	19.28	18.97	18.16	14.74	13.35	15.11	596	621	666	698	693	652	589	505	555	606.108	638.267	671.529	675.98	679.208	632.488	564.859	512.913	573.939	13.53	11.74	14.6567	16.5733	14.4	18.8033	627.667	549.667	681	637.793	550.98
654821	654821	Gcnt7	0.18	0.24	0.35	0.28	0.2	0.22	0.24	0.27	0.34	0.22	0.29	0.43	0.36	0.26	0.28	0.29	0.33	0.42	18.35	24.47	31.49	25.71	20.94	20.11	25.41	27.51	23.84	19.3222	25.6951	32.2657	25.1798	20.582	20.3715	24.9344	28.4388	24.819	0.256667	0.283333	0.233333	0.313333	0.346667	0.3	24.77	25.5867	22.2533	25.3899	26.0463
66656	66656	Eef1d	283.3	290.31	289.4	285.47	283.28	279.19	307.03	292.07	298.13	350.86	355.1	351.46	366.47	359.29	362.12	374.11	357.54	368.55	3762	3820	3835	3726	3740	3696	4217	3806	3813	3825.8	3926.22	3866.84	3608.45	3665.56	3585.39	4044.16	3865.64	3943.12	287.67	299.077	282.647	352.473	366.733	362.627	3805.67	3945.33	3720.67	3865.35	3953.03
212427	212427	A730008H23Rik	11.07	10.52	9.76	10.91	11.01	10.64	9.19	10.56	10.89	13.71	12.87	11.86	14.01	13.97	13.81	11.19	12.92	13.47	321.32	304.51	287.51	318.08	319.78	311.29	280.9	306.84	310.54	327.461	313.481	290.391	308.936	313.631	302.663	269.483	311.811	321.613	10.45	10.2133	10.8533	12.8133	12.5267	13.93	304.447	299.427	316.383	309.756	300.534
68611	68611	Mrpl28	137.82	135.58	140.39	124.92	130.89	123.25	143.76	135.36	135.11	170.69	165.84	170.49	160.37	166.01	159.85	175.18	165.71	167.01	1596	1568	1640	1440	1498	1435	1747	1563	1528	1623.07	1611.6	1653.61	1394.57	1468.19	1392.06	1675.4	1587.49	1580.14	137.93	138.077	126.353	169.007	169.3	162.077	1601.33	1612.67	1457.67	1626.98	1615.87
19339	19339	Rab3a	19.68	16.7	17.81	14.85	15.67	15.59	17.26	16.57	19.39	24.37	20.42	21.63	19.06	19.87	20.22	21.03	20.28	23.97	316	267	287	237	247	251	289	263	303	321.359	274.424	289.383	229.523	242.084	243.488	277.155	267.121	313.34	18.0633	17.74	15.37	22.14	21.76	19.7167	290	285	245	294.522	285.508
69769	69769	Tnfaip8l2	20.25	20.44	22.64	22.1	20.21	19.9	19.22	17.62	19.32	25.07	25.01	27.5	28.37	25.63	25.81	23.42	21.57	23.88	253	256	288	273	248	252	256	219	238	257.291	263.118	290.391	264.388	243.064	244.459	245.508	222.432	246.122	21.11	18.72	20.7367	25.86	22.9567	26.6033	265.667	237.667	257.667	270.148	238.424
117589	117589	Asb7	1.25	1.37	1.17	1.54	1.89	1.79	1.66	1.47	1.54	1.54	1.68	1.42	1.97	2.4	2.33	2.03	1.8	1.91	87	98	86	111	138	133	128	107	111	88.4755	100.725	86.7139	107.498	135.253	129.02	122.754	108.677	114.788	1.26333	1.55667	1.74	1.54667	1.91333	2.23333	90.3333	115.333	127.333	92.4191	116.207
545474	545474	Scrt2	0	0	0	0	0	0.02	0	0	0	0	0	0	0	0	0.03	0	0	0	0	0	0	0	0	1	0	0	0	0	0	0	0	0	0.970074	0	0	0	0	0	0.00666667	0	0	0.01	0	0	0.333333	0	0
67703	67703	Kirrel3	0.2	0.17	0.16	0.17	0.17	0.19	0.17	0.17	0.17	0.25	0.21	0.19	0.22	0.22	0.25	0.2	0.21	0.21	133.83	116.72	104.22	115.9	117.6	130.79	119.47	116.06	113.54	136.273	120.253	105.872	112.34	115.652	127.08	115.082	118.833	117.89	0.176667	0.17	0.176667	0.216667	0.206667	0.23	118.257	116.357	121.43	120.856	117.208
245865	245865	Spag4	7.67	6.04	6	5.03	6.5	7.17	6.62	6.37	7.42	9.5	7.39	7.29	6.46	8.24	9.3	8.07	7.8	9.18	140	110	111	92	118	132	127	116	133	142.374	113.059	111.921	89.0976	115.652	128.05	121.795	117.818	137.539	6.57	6.80333	6.23333	8.06	8.35	8	120.333	125.333	114	122.887	126.224
75751	75751	Ipo4	39.03	39.18	38.36	41.56	43.45	41.74	44.9	43.87	44.28	48.34	47.92	46.58	53.35	55.11	54.14	54.71	53.7	54.74	2099	2100	2094	2250	2348	2264	2548	2366	2345	2134.6	2158.39	2111.38	2179.02	2301.27	2196.25	2443.57	2403.07	2425.02	38.8567	44.35	42.25	47.6133	54.3833	54.2	2097.67	2419.67	2287.33	2130.72	2424.31
329015	329015	Atg2a	9.22	8.57	9.32	8.54	7.94	8.58	8.7	8.56	8.84	11.42	10.49	11.31	10.96	10.08	11.13	10.6	10.48	10.93	806	765	799	743	697	738	781	757	768	819.67	786.271	805.633	719.56	683.128	715.914	748.99	768.862	794.207	9.03667	8.7	8.35333	11.0733	10.67	10.7233	790	768.667	726	802.32	770.37
74934	74934	Armc4	0	0	0	0.04	0	0.04	0	0.03	0.04	0	0	0	0.05	0	0.05	0	0.04	0.05	0	0	0	1	0	1	0	1	1	0	0	0	0.968453	0	0.970074	0	1.01567	1.03412	0	0.0233333	0.0266667	0	0.03	0.0333333	0	0.666667	0.666667	0	1.00178
209584	209584	Tyw3	0.1	0.13	0.16	0.23	0.18	0.21	0.17	0.21	0.2	0.12	0.16	0.19	0.29	0.22	0.27	0.21	0.25	0.25	6	8.01	10	14	11	13.01	11	13	12	6.10176	9.25025	10.083	13.5583	10.7811	13.581	10.5492	13.2037	12.4095	0.13	0.193333	0.206667	0.156667	0.236667	0.26	8.00333	12	12.67	9.14035	12.0214
216991	216991	Adap2	0	0.02	0.05	0	0.04	0	0	0	0.02	0	0.03	0.06	0	0.06	0	0	0	0.03	0	1	1	0	2	0	0	0	1	0	1.02781	1.0083	0	1.9602	0	0	0	1.03412	0.0233333	0.00666667	0.0133333	0.03	0.01	0.02	0.666667	0.333333	0.666667	1.01559	1.00178
80859	80859	Nfkbiz	36.42	34.48	33.33	37.31	41.82	38.84	32.23	37.11	37.96	45.11	42.17	40.48	47.89	53.04	50.38	39.27	45.43	46.93	1830	1722	1699	1896	2105	1964	1702	1866	1877	1861.04	1769.88	1713.1	1836.19	2063.11	1905.22	1632.24	1895.24	1941.05	34.7433	35.7667	39.3233	42.5867	43.8767	50.4367	1750.33	1815	1988.33	1778.31	1818.23
115489469	115489469	Gm52523	0.38	0.26	0.64	0.26	0.26	0.38	0.37	0.39	0.13	0.48	0.31	0.77	0.33	0.33	0.5	0.45	0.47	0.16	3	2	5	2	2	3	3	3	1	3.05088	2.05561	5.04151	1.93691	1.9602	2.91022	2.87704	3.04701	1.03412	0.426667	0.296667	0.3	0.52	0.36	0.386667	3.33333	2.33333	2.33333	4.06238	3.00534
329154	329154	Ankrd44	2.18	2.21	2.04	3.29	3.22	3.2	2.06	2.3	2.17	2.7	2.7	2.48	4.22	4.08	4.15	2.51	2.82	2.68	223	223	212	351.12	333	336	213	239	213	226.782	229.201	213.76	340.895	326.372	325.945	204.27	242.745	220.268	2.14333	2.17667	3.23667	2.62667	2.67	4.15	219.333	221.667	340.04	223.431	222.395
268935	268935	Scube3	0.03	0.01	0.04	0.03	0	0.06	0.02	0.03	0.02	0.04	0.01	0.05	0.04	0	0.08	0.02	0.04	0.03	3	1	4	3	0	6	2	3	2	3.05088	1.02781	4.03321	2.90536	0	5.82044	1.91803	3.04701	2.06825	0.0266667	0.0233333	0.03	0.0333333	0.03	0.04	2.66667	2.33333	3	3.04678	3.00534
18263	18263	Odc1	520.05	531.21	535.97	451.8	483.82	464.17	511.15	507.45	501.41	644.07	649.77	650.9	580	613.63	602.04	622.83	621.21	619.83	17754	18082	18572	15503	16539	15965	18387	17349	16813	18055.1	18584.8	18726.2	15013.9	16209.8	15487.2	17633.4	17620.9	17386.7	529.077	506.67	466.597	648.247	621.29	598.557	18136	17516.3	16002.3	18418.8	17548.2
67878	67878	Tmem33	6.43	6.32	6.49	8.11	7.94	8.19	7.05	6.66	7	7.96	7.73	7.88	10.41	10.06	10.62	8.59	8.15	8.66	549	546	567	711	693	716	648	576	592	558.311	561.182	571.707	688.57	679.208	694.573	621.441	585.026	612.202	6.41333	6.90333	8.08	7.85667	8.46667	10.3633	554	605.333	706.667	562.639	607.08
17868	17868	Mybpc3	0.02	0.02	0.05	0.02	0.02	0.02	0	0	0.02	0.02	0.02	0.06	0.02	0.02	0.02	0	0	0.02	1	1	3	1	1	1	0	0	1	1.01696	1.02781	3.0249	0.968453	0.980098	0.970074	0	0	1.03412	0.03	0.00666667	0.02	0.0333333	0.00666667	0.02	1.66667	0.333333	1	2.03119	1.00178
224840	224840	Treml4	1.44	1.27	0.68	0.36	0.64	0.53	0.56	0.64	0.51	1.79	1.55	0.82	0.47	0.81	0.69	0.68	0.79	0.63	32	28	16	8	14	12	13	14	11	32.5427	28.7786	16.1328	7.74762	13.7214	11.6409	12.4672	14.2194	11.3754	1.13	0.57	0.51	1.38667	0.7	0.656667	25.3333	12.6667	11.3333	26.4055	13.0232
70508	70508	Bbx	11.52	12.11	11.56	12.03	11.49	12.24	10.82	10.55	11.73	14.27	14.81	14.04	15.44	14.57	15.87	13.18	12.92	14.5	1461	1531	1494	1545	1481	1567	1447	1346	1462	1485.78	1573.57	1506.4	1496.26	1451.52	1520.11	1387.69	1367.09	1511.89	11.73	11.0333	11.92	14.3733	13.5333	15.2933	1495.33	1418.33	1531	1519.33	1421.53
70433	70433	Draxin	0	0.03	0	0	0	0	0	0.01	0.01	0	0.03	0	0	0	0	0	0.02	0.02	0	2	0	0	0	0	0	1	1	0	2.05561	0	0	0	0	0	1.01567	1.03412	0.01	0.00666667	0	0.01	0.0133333	0	0.666667	0.666667	0	1.01559	1.00178
52335	52335	Atxn1l	9.36	9.8	9.68	12.32	12.62	13.12	10.21	10.87	11.03	11.59	11.98	11.76	15.82	16	17.01	12.45	13.3	13.63	1027	1075	1083	1367	1395	1454	1185	1197	1193	1044.42	1104.89	1091.99	1323.87	1367.24	1410.49	1136.43	1215.76	1233.71	9.61333	10.7033	12.6867	11.7767	13.1267	16.2767	1061.67	1191.67	1405.33	1078.56	1194.12
27008	27008	Micall1	8.62	8.53	8.86	8.77	9.16	9.03	9.13	8.94	9.35	10.68	10.44	10.76	11.26	11.62	11.72	11.13	10.95	11.55	843.37	831.44	882.03	866.13	900.39	891.59	942.43	876.32	895.55	858.314	855.134	890.33	839.648	883.068	865.306	904.35	890.742	926.575	8.67	9.14	8.98667	10.6267	11.21	11.5333	852.28	904.767	886.037	866.302	906.612
17476	17476	Mpeg1	21.1	21.71	20.46	21.2	19.4	21.22	19.59	19.25	19.87	26.14	26.56	24.85	27.22	24.6	27.52	23.87	23.56	24.57	1268	1296	1245	1281	1167	1281	1241	1154	1170	1289.51	1332.04	1255.34	1240.59	1143.77	1242.66	1190.14	1172.08	1209.93	21.09	19.57	20.6067	25.85	24	26.4467	1269.67	1188.33	1243	1289.8	1191.12
71914	71914	Antxr2	6.61	5.6	6.47	7.52	7.35	7.49	6.84	6.52	6.42	8.19	6.85	7.86	9.65	9.33	9.71	8.33	7.98	7.93	352	297	350	403	393	402	384	348	336	357.97	305.258	352.906	390.286	385.178	389.97	368.261	353.453	347.466	6.22667	6.59333	7.45333	7.63333	8.08	9.56333	333	356	399.333	338.193	356.634
244595	244595	Ces1a	0	0	0	0	0.05	0	0	0	0	0	0	0	0	0.07	0	0	0	0	0	0	0	0	1	0	0	0	0	0	0	0	0	0.980098	0	0	0	0	0	0	0.0166667	0	0	0.0233333	0	0	0.333333	0	0
66155	66155	Ufc1	59.07	62.81	64.21	56.82	64.55	59.99	65.53	69.8	67.12	73.16	76.82	77.98	72.94	81.87	77.82	79.85	85.45	82.97	612	650	671	585	660	625	712	721	679	622.38	668.074	676.57	566.545	646.864	606.296	682.818	732.298	702.17	62.03	67.4833	60.4533	75.9867	82.7567	77.5433	644.333	704	623.333	655.058	705.254
215378	215378	Brinp3	0	0.03	0	0	0	0	0	0	0	0	0.03	0	0	0	0	0	0	0	0	1	0	0	0	0	0	0	0	0	1.02781	0	0	0	0	0	0	0	0.01	0	0	0.01	0	0	0.333333	0	0	1.01559	0
68734	68734	Ppp4r3a	14.22	15.53	13.77	15.01	14.72	16.1	15.01	14.24	14.07	17.61	19	16.72	19.27	18.67	20.88	18.29	17.43	17.4	933	1016	912	988	971	1061	1033	945	905	948.824	1044.25	919.571	956.831	951.675	1029.25	990.661	959.808	935.882	14.5067	14.44	15.2767	17.7767	17.7067	19.6067	953.667	961	1006.67	968.877	962.712
76742	76742	Snx27	28.17	25.53	26.16	34.11	31.92	32.65	27.89	27.38	28.55	34.89	31.23	31.77	43.79	40.49	42.35	33.98	33.52	35.29	2399	2197	2270.91	2965.77	2727.65	2838.89	2527	2365	2435	2439.69	2258.09	2289.85	2872.43	2673.71	2754.04	2423.43	2402.06	2518.09	26.62	27.94	32.8933	32.63	34.2633	42.21	2288.97	2442.33	2844.1	2324.7	2447.35
381812	381812	Cracr2a	0.71	0.71	0.71	0.59	0.92	0.71	0.97	0.57	0.45	0.88	0.87	0.86	0.75	1.17	0.92	1.18	0.7	0.56	42	49	33	31.99	43	35	49	38	35	42.7123	50.3625	33.274	30.9905	42.1442	33.9526	46.9917	38.5955	36.1943	0.71	0.663333	0.74	0.87	0.813333	0.946667	41.3333	40.6667	36.6633	42.655	41.073
118568345	118568345	LOC118568345	1.94	2.41	0.91	1.59	1.94	2.15	1.33	1.84	2.08	2.4	2.95	1.11	2.04	2.46	2.79	1.62	2.26	2.57	44.23	54.86	21.1	36.31	44.17	49.31	31.84	42.04	46.58	45.7632	56.5293	22.1826	35.8327	44.1044	48.5037	30.6884	43.6738	48.6038	1.75333	1.75	1.89333	2.15333	2.15	2.43	40.0633	40.1533	43.2633	41.6394	41.073
78890	78890	Trmt44	0.75	0.91	1	0.97	1.07	0.85	1.09	0.89	1	0.93	1.11	1.21	1.24	1.36	1.1	1.32	1.08	1.24	35	39	45	41	45	40	51	41	42	35.5936	40.0844	45.3736	39.7066	44.1044	38.8029	48.9097	41.6425	43.4332	0.886667	0.993333	0.963333	1.08333	1.21333	1.23333	39.6667	44.6667	42	40.6238	45.0802
15394	15394	Hoxa1	1.1	1.19	1.19	1.92	1.32	1.58	1.76	1.24	1.12	1.36	1.45	1.44	2.47	1.67	2.05	2.14	1.52	1.39	36	39	39	62	43	51	59	41	36	36.6106	40.0844	39.3238	60.0441	42.1442	49.4738	56.5818	41.6425	37.2285	1.16	1.37333	1.60667	1.41667	1.68333	2.06333	38	45.3333	52	38.5926	46.0819
66797	66797	Cntnap2	0.01	0.01	0	0.01	0	0.03	0	0	0.01	0.01	0.01	0	0.01	0	0.03	0	0	0.01	0.99	0.89	0	1.01	0	1	0	0	0.84	1.01696	1.02781	0	1.93691	0	0.970074	0	0	1.03412	0.00666667	0.00333333	0.0133333	0.00666667	0.00333333	0.0133333	0.626667	0.28	0.67	1.01559	1.00178
68667	68667	Trpm4	2.82	3.11	3.27	2.57	2.85	2.53	2.75	2.99	2.72	3.49	3.8	3.97	3.29	3.61	3.28	3.35	3.65	3.36	165	181	195	152	167	150	171	175	159	167.798	186.033	196.619	147.205	163.676	145.511	163.991	177.742	164.426	3.06667	2.82	2.65	3.75333	3.45333	3.39333	180.333	168.333	156.333	183.823	169.301
668101	668101	Sirpb1b	0.28	0.13	0.07	0.28	0.2	0.13	0.21	0.08	0.11	0.35	0.16	0.08	0.36	0.25	0.17	0.26	0.1	0.14	4.7	2.33	1.2	5.1	3	2.39	3.7	1.1	2	5.0848	3.08342	2.0166	5.81072	2.94029	2.91022	3.83606	2.03134	2.06825	0.16	0.133333	0.203333	0.196667	0.166667	0.26	2.74333	2.26667	3.49667	3.04678	3.00534
217366	217366	Lrrc45	6.97	7.36	7.92	8.15	8.7	7.92	8.12	8.72	8	8.63	9	9.62	10.46	11.03	10.27	9.89	10.68	9.89	229	241	264	269	286	262	281	287	258	232.884	247.701	266.192	260.514	280.308	254.159	269.483	291.497	266.804	7.41667	8.28	8.25667	9.08333	10.1533	10.5867	244.667	275.333	272.333	248.821	276.492
69748	69748	Aldh16a1	8.17	9.52	9.68	10.69	9.64	11.06	9.56	10.61	10.09	10.12	11.64	11.75	13.73	12.22	14.34	11.65	12.98	12.47	281	327	338	370	332	384	347	366	341	285.766	336.092	340.806	358.327	325.392	372.508	332.778	371.735	352.636	9.12333	10.0867	10.4633	11.17	12.3667	13.43	315.333	351.333	362	320.928	352.627
228839	228839	Tgif2	18.11	16.53	18.45	18.11	17.75	18.32	18.05	19.1	18.37	22.43	20.22	22.41	23.25	22.52	23.77	21.99	23.38	22.71	720	658	740	723	704	727	754	764	724	732.211	676.296	746.143	700.191	689.989	705.243	723.096	775.972	748.706	17.6967	18.5067	18.06	21.6867	22.6933	23.18	706	747.333	718	717.01	749.332
67609	67609	4930453N24Rik	21.79	23.13	24.95	16.91	21.05	20.92	19.68	21.15	22.06	26.98	28.29	30.3	21.7	26.7	27.14	23.98	25.89	27.27	367	391	424	304	363	364	348	350	364	373.224	401.872	427.52	294.41	355.775	353.107	333.737	355.484	376.421	23.29	20.9633	19.6267	28.5233	25.7133	25.18	394	354	343.667	400.144	354.631
12168	12168	Bmpr2	8.23	8.22	7.96	10.48	9.32	10.18	8.11	7.9	7.79	10.19	10.06	9.67	13.45	11.83	13.2	9.89	9.67	9.63	1362	1356	1345	1748	1554	1696	1415	1310	1272	1385.1	1393.7	1356.17	1692.86	1523.07	1645.24	1357	1330.53	1315.41	8.13667	7.93333	9.99333	9.97333	9.73	12.8267	1354.33	1332.33	1666	1376.13	1335.37
55927	55927	Hes6	3.95	4.79	4.67	3.89	3.41	4.5	4.19	5.17	4.75	4.9	5.86	5.67	5	4.32	5.83	5.1	6.33	5.88	62	77	74	61	56	71	69	83	74	63.0515	79.141	74.6143	59.0756	54.8855	68.8752	66.172	84.3006	76.5252	4.47	4.70333	3.93333	5.47667	5.77	5.05	71	75.3333	62.6667	72.1072	76.1354
22067	22067	Trpc5	0	0.01	0	0	0.02	0.01	0.01	0.01	0.01	0	0.01	0	0	0.02	0.01	0.01	0.01	0.01	0	1	0	0	2	1	1	1	1	0	1.02781	0	0	1.9602	0.970074	0.959014	1.01567	1.03412	0.00333333	0.01	0.01	0.00333333	0.01	0.01	0.333333	1	1	1.01559	1.00178
228769	228769	Psmf1	18.6	17.53	18.99	19.04	15.84	17.35	18.41	18.4	18.5	23.04	21.44	23.07	24.44	20.09	22.5	22.43	22.53	22.87	902	845	919	914	777	865	952	880	881	917.298	868.496	926.629	885.166	761.536	839.114	912.981	893.789	911.063	18.3733	18.4367	17.41	22.5167	22.61	22.3433	888.667	904.333	852	902.863	906.612
235386	235386	Hykk	0	0	0	0	0.01	0	0	0.01	0	0	0	0	0	0.02	0	0	0.02	0	0	0	0	0	1	0	0	1	0	0	0	0	0	0.980098	0	0	1.01567	0	0	0.00333333	0.00333333	0	0.00666667	0.00666667	0	0.333333	0.333333	0	1.00178
53310	53310	Dlg3	0.94	1.22	1.3	0.8	0.76	0.93	1.07	0.91	0.91	1.16	1.49	1.58	1.03	0.96	1.2	1.3	1.11	1.12	53	75	66	48	42	51	63	49	47	53.8989	77.0854	66.5479	46.4857	41.1641	49.4738	60.4179	49.7678	48.6038	1.15333	0.963333	0.83	1.41	1.17667	1.06333	64.6667	53	47	66.0136	53.0944
21687	21687	Tek	0	0	0.02	0	0	0	0.01	0	0	0	0	0.02	0	0	0	0.02	0	0	0	0	1	0	0	0	1	0	0	0	0	1.0083	0	0	0	0.959014	0	0	0.00666667	0.00333333	0	0.00666667	0.00666667	0	0.333333	0.333333	0	1.01559	1.00178
20648	20648	Snta1	0	0	0	0	0	0	0.03	0	0	0	0	0	0	0	0	0.04	0	0	0	0	0	0	0	0	1	0	0	0	0	0	0	0	0	0.959014	0	0	0	0.01	0	0	0.0133333	0	0	0.333333	0	0	1.00178
114604	114604	Prdm15	2.64	2.62	2.43	3.27	2.71	2.9	2.73	2.43	2.71	3.27	3.21	2.95	4.2	3.44	3.76	3.32	2.98	3.35	234	236	220	294	242	260	256	216	237	237.969	242.562	221.826	284.725	237.184	252.219	245.508	219.385	245.087	2.56333	2.62333	2.96	3.14333	3.21667	3.8	230	236.333	265.333	233.587	237.422
216877	216877	Dhx33	3.16	2.69	2.75	4.07	3.72	4.04	3.18	3.03	3.09	3.91	3.3	3.34	5.23	4.72	5.24	3.88	3.71	3.81	234	199	207	304	277	302	249	225	225	237.969	204.533	208.718	294.41	271.487	292.962	238.794	228.526	232.678	2.86667	3.1	3.94333	3.51667	3.8	5.06333	213.333	233	294.333	217.337	233.415
67075	67075	Magt1	8.43	8.31	8.34	12.26	10.98	10.45	9.62	9.6	8.04	10.44	10.16	10.13	15.73	13.92	13.56	11.73	11.75	9.94	511	503	516	762	679	651	627	584	482	519.667	516.986	520.284	737.961	665.486	631.518	601.302	593.151	498.448	8.36	9.08667	11.23	10.2433	11.14	14.4033	510	564.333	697.333	517.953	566.006
102633424	102633424	Gm31255	0.48	0.48	0.55	0.76	0.66	0.84	0.63	0.55	0.7	0.6	0.59	0.67	0.97	0.83	1.09	0.76	0.67	0.87	134.56	133.33	157.49	214	184.85	237.99	185	154.7	194	137.29	137.726	159.312	207.249	181.318	230.878	177.418	157.429	200.62	0.503333	0.626667	0.753333	0.62	0.766667	0.963333	141.793	177.9	212.28	144.214	178.317
12915	12915	Atf6b	43.32	43.62	47.84	41.66	39.48	42.73	43.78	47.51	43.86	53.65	53.36	58.1	53.48	50.07	55.42	53.35	58.17	54.22	1490	1496	1670	1440	1360	1481	1587	1637	1482	1515.27	1537.6	1683.86	1394.57	1332.93	1436.68	1521.95	1662.65	1532.57	44.9267	45.05	41.29	55.0367	55.2467	52.99	1552	1568.67	1427	1576.2	1571.79
56088	56088	Psmg1	69	70.33	70.79	73.18	75.79	72.34	73.81	73.93	75.4	85.45	86.03	85.97	93.95	96.12	93.83	89.93	90.51	93.2	777	791	804	820	843	819	872	830	829	790.178	812.994	810.675	794.131	826.222	794.49	836.26	843.006	857.289	70.04	74.38	73.77	85.8167	91.2133	94.6333	790.667	843.667	827.333	803.335	845.503
73435	73435	Tex35	0	0	0	0	0	0	0	0	0.27	0	0	0	0	0	0	0	0	0.33	0	0	0	0	0	0	0	0	2	0	0	0	0	0	0	0	0	2.06825	0	0.09	0	0	0.11	0	0	0.666667	0	0	1.00178
105734727	105734727	Gm27021	0	0	0.8	0.27	0.52	0.27	1.31	0.56	0.48	0	0	0.97	0.34	0.66	0.35	1.6	0.68	0.6	0	0	8.62	2.84	5.51	2.93	14.69	5.93	5.04	0	0	9.07471	2.90536	5.88059	2.91022	14.3852	6.09402	6.20475	0.266667	0.783333	0.353333	0.323333	0.96	0.45	2.87333	8.55333	3.76	3.04678	9.01603
75541	75541	Nat8f4	0	0.02	0	0.02	0.05	0	0.08	0.07	0.08	0	0.03	0	0.03	0.06	0	0.09	0.09	0.1	0	1	0	1	2	0	2	3	2	0	1.02781	0	0.968453	1.9602	0	1.91803	3.04701	2.06825	0.00666667	0.0766667	0.0233333	0.01	0.0933333	0.03	0.333333	2.33333	1	1.01559	3.00534
68221	68221	Wfdc15a	0	0	0.4	0	0	0	0.38	0.4	0.41	0	0	0.49	0	0	0	0.47	0.49	0.51	0	0	1	0	0	0	1	1	1	0	0	1.0083	0	0	0	0.959014	1.01567	1.03412	0.133333	0.396667	0	0.163333	0.49	0	0.333333	1	0	1.01559	1.00178
13483	13483	Dpp6	0.05	0	0.02	0.02	0.08	0	0	0.02	0.03	0.06	0	0.02	0.02	0.1	0	0	0.02	0.04	3	0	1	1	5	0	0	1	2	3.05088	0	1.0083	0.968453	4.90049	0	0	1.01567	2.06825	0.0233333	0.0166667	0.0333333	0.0266667	0.02	0.04	1.33333	1	2	2.03119	1.00178
14969	14969	H2-Eb1	0.05	0	0.14	0.05	0	0.05	0.05	0.05	0.2	0.06	0	0.17	0.06	0	0.06	0.06	0.06	0.24	1	0	3	1	0	1	1	1	4	1.01696	0	3.0249	0.968453	0	0.970074	0.959014	1.01567	4.1365	0.0633333	0.1	0.0333333	0.0766667	0.12	0.04	1.33333	2	0.666667	2.03119	2.00356
24069	24069	Sufu	2.06	2.3	2.02	2.62	2.33	3.23	2.39	2.27	2.19	2.55	2.81	2.46	3.36	2.95	4.19	2.92	2.78	2.7	132	147	132	169	150	209	162	146	138	134.239	151.087	133.096	163.668	147.015	202.745	155.36	148.288	142.709	2.12667	2.28333	2.72667	2.60667	2.8	3.5	137	148.667	176	139.136	149.265
270120	270120	Fat3	0.9	0.72	0.59	0.87	0.84	0.76	0.87	0.76	0.8	1.12	0.88	0.72	1.11	1.07	0.99	1.06	0.93	0.99	140	126	110	170	151	150	181	159	152	142.374	129.504	110.913	164.637	147.995	145.511	173.581	161.491	157.187	0.736667	0.81	0.823333	0.906667	0.993333	1.05667	125.333	164	157	127.965	164.292
70989	70989	Jhy	0	0	0	0	0	0.03	0	0	0	0	0	0	0	0	0.04	0	0	0	0	0	0	0	0	1	0	0	0	0	0	0	0	0	0.970074	0	0	0	0	0	0.01	0	0	0.0133333	0	0	0.333333	0	0
14998	14998	H2-DMa	1.02	0.93	0.67	1.12	1.02	0.72	1.06	1.02	1.09	1.26	1.13	0.81	1.43	1.3	0.94	1.29	1.25	1.35	34	30	31	37	33.33	31	37	46	36	34.5766	30.8342	31.2574	35.8327	33.3233	30.0723	35.4835	46.7208	37.2285	0.873333	1.05667	0.953333	1.06667	1.29667	1.22333	31.6667	39.6667	33.7767	32.499	40.0713
22142	22142	Tuba1a	84.1	93.03	91.4	65.45	73.34	69.8	72.02	69.95	73.21	104.15	113.79	111	84.03	93.01	90.53	87.75	85.64	90.5	1646.22	1816.9	1811.6	1282.91	1430.47	1375.62	1483.21	1369.27	1404.69	1674.93	1867.52	1827.04	1242.52	1402.52	1334.82	1423.18	1391.47	1452.94	89.51	71.7267	69.53	109.647	87.9633	89.19	1758.24	1419.06	1363	1786.43	1422.53
233549	233549	Mogat2	4.43	2.92	3.4	4.42	3.73	4.05	2.85	3.45	3.33	5.49	3.57	4.13	5.68	4.72	5.25	3.47	4.22	4.12	99	65	77	99	83	91	67	77	73	100.679	66.8074	77.6392	95.8768	81.3481	88.2767	64.2539	78.2066	75.4911	3.58333	3.21	4.06667	4.39667	3.93667	5.21667	80.3333	72.3333	91	82.2631	73.13
69724	69724	Rnaseh2a	87.71	83.88	83.72	96.86	93.06	86.15	99.68	94.69	99.37	108.63	102.61	101.67	124.34	118.03	111.74	121.46	115.92	122.84	1311	1233	1213	1442	1378	1325	1575	1412	1421	1333.23	1267.28	1223.07	1396.51	1350.57	1285.35	1510.45	1434.13	1469.49	85.1033	97.9133	92.0233	104.303	120.073	118.037	1252.33	1469.33	1381.67	1272.54	1472.62
11666	11666	Abcd1	5.09	5.35	5.85	7.8	7.45	7.86	6.02	6.97	6.94	6.31	6.54	7.1	10.01	9.44	10.2	7.34	8.53	8.58	259	271	302	399	380	403	323	355	347	263.393	278.535	304.507	386.413	372.437	390.94	309.761	360.563	358.841	5.43	6.64333	7.70333	6.65	8.15	9.88333	277.333	341.667	394	282.335	342.609
80752	80752	Fam20c	21.76	18.29	19.64	21.04	21.37	19.75	20.22	16.02	15.8	26.95	22.37	23.86	27.01	27.11	25.61	24.64	19.61	19.53	893	749	818	868	879	817	875	659	637	908.145	769.826	824.791	840.617	861.506	792.55	839.137	669.326	658.737	19.8967	17.3467	20.72	24.3933	21.26	26.5767	820	723.667	854.667	832.787	725.29
14453	14453	Gas2	3.01	2.99	3.3	4.22	3.51	4.55	3.22	3.23	2.87	3.72	3.66	4.01	5.42	4.45	5.9	3.92	3.95	3.55	104	99.26	118	138.83	126	147	120.69	114.96	97.33	105.764	102.781	118.98	134.615	123.492	142.601	116.041	116.802	101.344	3.1	3.10667	4.09333	3.79667	3.80667	5.25667	107.087	110.993	137.277	109.684	111.198
18163	18163	Ctnnd2	3.68	3.09	3.49	4.39	3.91	4.3	3.9	3.82	3.8	4.56	3.79	4.24	5.64	4.96	5.58	4.76	4.68	4.7	297	245	278	348	307	340	324	309	299	302.037	251.812	280.308	337.021	300.89	329.825	310.72	313.842	309.203	3.42	3.84	4.2	4.19667	4.71333	5.39333	273.333	310.667	331.667	278.273	311.554
381077	381077	Ccdc78	0.12	0.12	0	0.1	0	0.1	0.11	0	0.15	0.14	0.14	0	0.13	0	0.13	0.14	0	0.18	2	2	0	2	0	2	2	0	3	2.03392	2.05561	0	1.93691	0	1.94015	1.91803	0	3.10237	0.08	0.0866667	0.0666667	0.0933333	0.106667	0.0866667	1.33333	1.66667	1.33333	2.03119	2.00356
54624	54624	Paf1	51	50.18	52.83	47.23	50.57	46.88	52.49	47.58	49.34	63.17	61.38	64.16	60.63	64.14	60.8	63.96	58.24	60.99	1315.77	1299.75	1387.54	1250.88	1323.73	1235.14	1434.9	1241.48	1254.37	1338.32	1336.15	1399.52	1211.53	1297.65	1199.01	1376.18	1261.46	1297.83	51.3367	49.8033	48.2267	62.9033	61.0633	61.8567	1334.35	1310.25	1269.92	1355.82	1313.34
15953	15953	Ifi47	0.18	0.14	0.09	0.05	0.18	0.23	0.18	0.09	0.24	0.23	0.17	0.11	0.06	0.23	0.3	0.21	0.11	0.29	4	3	2	1	4	5	4	2	5	4.06784	3.08342	2.0166	0.968453	3.92039	4.85037	3.83606	2.03134	5.17062	0.136667	0.17	0.153333	0.17	0.203333	0.196667	3	3.66667	3.33333	3.04678	4.00713
66090	66090	Ypel3	39.24	38.74	41.42	38.95	38.58	38.18	34.42	33.03	34	48.6	47.39	50.3	50	48.93	49.52	41.95	40.43	42.03	402	393	426	393	385	390	369	335	339	408.818	403.928	429.536	380.602	377.338	378.329	353.876	340.249	350.568	39.8	33.8167	38.57	48.7633	41.47	49.4833	407	347.667	389.333	413.347	348.62
667742	667742	Piezo2	0.01	0	0	0	0.01	0	0	0	0	0.01	0	0	0	0.01	0	0	0	0	1	0	0	0	1	0	0	0	0	1.01696	0	0	0	0.980098	0	0	0	0	0.00333333	0	0.00333333	0.00333333	0	0.00333333	0.333333	0	0.333333	1.01559	0
225341	225341	Lims2	23.94	21.11	22.41	21.74	20.74	19.56	22.01	21.15	20.41	29.64	25.82	27.21	27.9	26.31	25.37	26.82	25.89	25.23	516	455	489	470	445	426	497	455	431	524.751	467.652	493.059	455.173	436.143	413.251	476.63	462.13	445.708	22.4867	21.19	20.68	27.5567	25.98	26.5267	486.667	461	447	494.594	461.821
217370	217370	Cybc1	7.87	7.71	8.6	8.33	7.98	8.36	9.6	9.17	8.26	9.75	9.43	10.44	10.69	10.12	10.84	11.7	11.23	10.21	252	246	279	264	255	269	324	291	255	256.274	252.84	281.316	255.671	249.925	260.95	310.72	295.56	263.702	8.06	9.01	8.22333	9.87333	11.0467	10.55	259	290	262.667	263.039	290.517
219131	219131	Phf11a	4.5	3.57	3.99	2.69	3.2	2.17	3.35	4.32	3.47	5.57	4.37	4.84	3.45	4.06	2.82	4.08	5.29	4.29	70.48	55.35	64.41	42.54	50.82	34.15	56.15	67.67	53.99	72.2042	57.5571	65.5396	41.6435	49.985	33.9526	54.6638	69.0655	55.8427	4.02	3.71333	2.68667	4.92667	4.55333	3.44333	63.4133	59.27	42.5033	64.998	60.1069
270118	270118	Maml2	0.32	0.25	0.36	0.33	0.21	0.48	0.3	0.33	0.37	0.4	0.3	0.43	0.43	0.26	0.63	0.37	0.4	0.45	37	33	43	40	29	63	37	41	40	37.6275	33.9176	43.357	38.7381	28.4228	61.1146	35.4835	41.6425	41.365	0.31	0.333333	0.34	0.376667	0.406667	0.44	37.6667	39.3333	44	38.5926	40.0713
67732	67732	Iah1	65.9	68.53	70.51	63.18	66.11	64.44	68.21	63.54	64.68	81.62	83.82	85.63	81.11	83.84	83.59	83.11	77.78	79.96	622	648	670	595	614	615	677	600	596	632.549	666.018	675.562	576.229	601.78	596.595	649.252	609.402	616.338	68.3133	65.4767	64.5767	83.69	80.2833	82.8467	646.667	624.333	608	657.09	626.113
21854	21854	Timm17a	144.84	154.23	145.53	135.43	152.33	142.94	149.43	149.85	146.1	179.38	188.65	176.74	173.86	193.21	185.4	182.09	183.45	180.61	1352	1438	1367	1254	1398	1340	1461	1392	1329	1374.93	1477.98	1378.35	1214.44	1370.18	1299.9	1401.12	1413.81	1374.35	148.2	148.46	143.567	181.59	182.05	184.157	1385.67	1394	1330.67	1407.61	1396.48
14359	14359	Fxr1	68.14	67.93	64.22	74.28	75.94	71.1	70.16	67.18	74.15	84.4	83.09	77.99	95.36	96.31	92.21	85.49	82.25	91.66	1989	1973	1910	2184	2213	2102	2154	1935	2102	2022.73	2027.86	1925.86	2115.1	2168.96	2039.09	2065.72	1965.32	2173.73	66.7633	70.4967	73.7733	81.8267	86.4667	94.6267	1957.33	2063.67	2166.33	1988.53	2067.68
68889	68889	Ubac2	12.55	12.01	12.93	13.29	12.62	12.28	14.48	13.5	12.56	15.55	14.69	15.71	17.06	16	15.93	17.65	16.53	15.53	353	337	369	375	355	348	429	380	347	358.987	346.37	372.063	363.17	347.935	337.586	411.417	385.955	358.841	12.4967	13.5133	12.73	15.3167	16.57	16.33	353	385.333	359.333	358.505	386.688
100503733	100503733	LOC100503733	0	0	0	0.02	0	0	0	0	0	0	0	0	0.03	0	0	0	0	0	0	0	0	0.5	0	0	0	0	0	0	0	0	0.968453	0	0	0	0	0	0	0	0.00666667	0	0	0.01	0	0	0.166667	0	0
17000	17000	Ltbr	14.82	14.32	15.29	12.72	11.97	11.38	13.7	13.07	14.94	18.36	17.52	18.57	16.33	15.18	14.76	16.69	16	18.46	409	393	426	351	331	316	397	361	404	415.937	403.928	429.536	339.927	324.412	306.543	380.728	366.657	417.786	14.81	13.9033	12.0233	18.15	17.05	15.4233	409.333	387.333	332.667	416.394	388.691
73916	73916	Ift57	23	20.68	20.84	21.1	22.32	21.1	20.49	20.88	20.69	28.48	25.29	25.31	27.09	28.31	27.37	24.96	25.56	25.57	782	701	719	721	760	723	734	711	691	795.263	720.492	724.969	698.254	744.874	701.363	703.916	722.141	714.58	21.5067	20.6867	21.5067	26.36	25.3633	27.59	734	712	734.667	745.446	713.268
27279	27279	Tnfrsf12a	18.18	21.78	19.64	18.12	18.71	15.63	17.13	17.18	17.7	22.51	26.64	23.85	23.26	23.72	20.27	20.88	21.03	21.88	181	216	199	177	182	158	179	170	171	184.07	222.006	200.652	171.416	178.378	153.272	171.663	172.664	176.835	19.8667	17.3367	17.4867	24.3333	21.2633	22.4167	198.667	173.333	172.333	202.103	174.31
381062	381062	Ermard	4.24	4.34	4.98	5.04	5.37	4.67	3.54	3.96	3.95	5.25	5.3	6.05	6.47	6.81	6.06	4.31	4.85	4.88	169.4	170.51	182.83	191.64	198.22	180.18	135.82	151.64	147.24	172.883	175.755	184.519	185.943	195.039	175.583	130.426	154.382	153.05	4.52	3.81667	5.02667	5.53333	4.68	6.44667	174.247	144.9	190.013	177.729	145.258
226101	226101	Myof	28.68	28.06	28.34	31.46	31.6	31.89	28.54	29.12	30.61	35.52	34.32	34.42	40.39	40.08	41.36	34.77	35.65	37.84	2968	2896	2987	3289	3293	3329	3118	3027	3120	3018.34	2976.53	3011.8	3185.24	3227.46	3229.37	2990.2	3074.43	3226.47	28.36	29.4233	31.65	34.7533	36.0867	40.61	2950.33	3088.33	3303.67	2997.02	3094.5
385658	385658	Nxpe3	5.94	5.27	4.78	7.36	5.65	7.07	6.02	5.52	5.8	7.36	6.45	5.81	9.45	7.16	9.17	7.34	6.76	7.17	333	297	281.99	401	307	402	342	307	322	338.648	305.258	284.341	388.349	300.89	389.97	327.983	311.811	332.988	5.33	5.78	6.69333	6.54	7.09	8.59333	303.997	323.667	370	308.741	324.577
19072	19072	Prep	20.88	19.97	20.99	21.89	21.81	20.76	21.8	21.25	21.02	25.85	24.42	25.5	28.1	27.67	26.92	26.56	26.01	25.98	1252	1163	1237	1289	1296	1255	1357	1216	1215	1273.23	1195.34	1247.27	1248.34	1270.21	1217.44	1301.38	1235.05	1256.46	20.6133	21.3567	21.4867	25.2567	26.1833	27.5633	1217.33	1262.67	1280	1236.99	1265.25
76295	76295	Atp11b	10.31	10.86	10.18	13.23	12.12	12.48	10.02	10.34	10.64	12.77	13.29	12.36	16.98	15.38	16.19	12.21	12.65	13.16	721	759	716	922	850	878	732	720	735	733.228	780.104	721.944	892.913	833.083	851.725	701.998	731.282	760.081	10.45	10.3333	12.61	12.8067	12.6733	16.1833	732	729	883.333	743.415	730.299
100534273	100534273	Fer1l5	0	0	0	0.02	0	0	0	0	0	0	0	0	0.02	0	0	0	0	0	0	0	0	1	0	0	0	0	0	0	0	0	0.968453	0	0	0	0	0	0	0	0.00666667	0	0	0.00666667	0	0	0.333333	0	0
18120	18120	Mrpl49	28.11	27.86	26.61	26.12	28.46	25.94	34.62	31.39	27.72	34.82	34.07	32.31	33.53	36.1	33.65	42.18	38.42	34.27	608	601	583	566	614	565	788	679	588	618.312	617.711	587.84	548.144	601.78	548.092	755.703	689.64	608.065	27.5267	31.2433	26.84	33.7333	38.29	34.4267	597.333	685	581.667	607.325	686.22
67958	67958	U2surp	12.84	12.54	13.1	12.94	13.5	14.23	12.23	12.29	12.93	15.91	15.33	15.91	16.62	17.12	18.46	14.9	15.05	15.99	1440	1395	1487	1460	1520	1605	1442	1381	1426	1464.42	1433.79	1499.34	1413.94	1489.75	1556.97	1382.9	1402.64	1474.66	12.8267	12.4833	13.5567	15.7167	15.3133	17.4	1440.67	1416.33	1528.33	1463.47	1419.52
70088	70088	Meaf6	3.79	3.49	4.24	3.39	3.59	3.74	3.68	3.95	3.83	4.69	4.27	5.15	4.36	4.55	4.85	4.49	4.84	4.73	239	221	274	218	228	240	247	252	239	243.053	227.145	276.275	211.123	223.462	232.818	236.876	255.949	247.156	3.84	3.82	3.57333	4.70333	4.68667	4.58667	244.667	246	228.667	248.821	246.438
50524	50524	Sall2	0.03	0.04	0.01	0.03	0.01	0.09	0.03	0.12	0.1	0.04	0.05	0.02	0.04	0.02	0.11	0.03	0.14	0.13	2	3	1	2	1	6	2	8	7	2.03392	3.08342	1.0083	1.93691	0.980098	5.82044	1.91803	8.12536	7.23887	0.0266667	0.0833333	0.0433333	0.0366667	0.1	0.0566667	2	5.66667	3	2.03119	6.01069
278507	278507	Wfikkn2	0.19	0.15	0.17	0.15	0.21	0.21	0.06	0.21	0.28	0.24	0.18	0.2	0.19	0.27	0.27	0.07	0.26	0.35	9	7	8	7	11	10	3	10	15	9.15264	7.19464	8.06641	6.77917	10.7811	9.70074	2.87704	10.1567	15.5119	0.17	0.183333	0.19	0.206667	0.226667	0.243333	8	9.33333	9.33333	8.12475	10.0178
381113	381113	Cdkl4	0.39	0.43	0.45	0.66	0.62	0.58	0.45	0.5	0.46	0.48	0.52	0.54	0.84	0.78	0.75	0.55	0.61	0.57	15	17	18	26	24	23	19	20	18	15.2544	17.4727	18.1494	25.1798	23.5223	22.3117	18.2213	20.3134	18.6142	0.423333	0.47	0.62	0.513333	0.576667	0.79	16.6667	19	24.3333	17.2651	19.0338
110821	110821	Pcca	18.52	16.73	16.87	20.74	20.83	21.15	20.61	20.25	18.72	22.94	20.47	20.49	26.62	26.41	27.43	25.11	24.79	23.15	647	583	598	728	729	745	759	709	643	657.973	599.211	602.964	705.033	714.491	722.705	727.891	720.11	664.942	17.3733	19.86	20.9067	21.3	24.35	26.82	609.333	703.667	734	619.513	705.254
100737	100737	Dcun1d4	2.23	1.9	1.83	1.88	1.76	1.78	1.68	1.71	2.02	2.77	2.33	2.23	2.42	2.23	2.31	2.05	2.09	2.49	157	133	134	120	121	121	112	118	138	159.663	136.698	135.112	116.214	118.592	117.379	107.41	119.849	142.709	1.98667	1.80333	1.80667	2.44333	2.21	2.32	141.333	122.667	120.667	144.214	123.219
236727	236727	Slc9a7	0	0	0	0.01	0.02	0.01	0.02	0.01	0.01	0	0	0	0.01	0.03	0.02	0.02	0.01	0.01	0	0	0	1	2	2	1	1	1	0	0	0	0.968453	1.9602	1.94015	0.959014	1.01567	1.03412	0	0.0133333	0.0133333	0	0.0133333	0.02	0	1	1.66667	0	1.00178
50912	50912	Exosc10	32.45	34.46	35.33	33.47	34.62	33.35	34.85	32.92	33.68	40.19	42.15	42.9	42.97	43.9	43.25	42.47	40.3	41.63	1231	1303	1361	1276	1316	1276	1394	1251	1256	1251.88	1339.23	1372.3	1235.75	1289.81	1237.81	1336.87	1270.6	1298.86	34.08	33.8167	33.8133	41.7467	41.4667	43.3733	1298.33	1300.33	1289.33	1319.26	1303.32
56437	56437	Rrad	0.21	0.48	0.42	0.59	0.53	0.53	0.3	0.43	0.27	0.26	0.59	0.51	0.75	0.68	0.69	0.37	0.52	0.34	4	9	8	11	10	10	6	8	5	4.06784	9.25025	8.06641	10.653	9.80098	9.70074	5.75408	8.12536	5.17062	0.37	0.333333	0.55	0.453333	0.41	0.706667	7	6.33333	10.3333	7.10916	7.01247
72503	72503	2610507B11Rik	67.66	63.84	65.51	70.89	72.01	70.17	69.04	69.32	71.44	83.79	78.09	79.55	91.01	91.33	91.01	84.12	84.87	88.31	7377	6938	7260	7791	7889	7717	7946	7587	7659	7502.12	7130.92	7320.27	7545.21	7731.99	7486.06	7620.32	7705.89	7920.36	65.67	69.9333	71.0233	80.4767	85.7667	91.1167	7191.67	7730.67	7799	7304.15	7744.77
12984	12984	Csf2rb2	6.31	7.99	7.07	5.87	6.91	6.86	6.64	7.44	6.21	7.81	9.77	8.58	7.53	8.77	8.9	8.09	9.11	7.68	418.11	536.98	477.12	395.88	461.4	466.76	472.52	493.93	408.43	426.106	551.932	481.968	383.507	452.805	453.024	453.614	501.741	422.957	7.12333	6.76333	6.54667	8.72	8.29333	8.4	477.403	458.293	441.347	485.454	459.818
320365	320365	Fry	0.58	0.41	0.45	0.69	0.59	0.65	0.59	0.58	0.55	0.72	0.5	0.54	0.88	0.75	0.84	0.71	0.7	0.68	92	65	72	110	94	103	98	92	86	93.5603	66.8074	72.5977	106.53	92.1292	99.9176	93.9834	93.4416	88.9347	0.48	0.573333	0.643333	0.586667	0.696667	0.823333	76.3333	92	102.333	78.2008	92.1639
27219	27219	Sgk2	0	0.03	0	0	0	0	0	0	0.02	0	0.04	0	0	0	0	0	0	0.03	0	1	0	0	0	0	0	0	1	0	1.02781	0	0	0	0	0	0	1.03412	0.01	0.00666667	0	0.0133333	0.01	0	0.333333	0.333333	0	1.01559	1.00178
380959	380959	Alg10b	13.89	13.28	12.86	12.31	12.92	13.72	11.73	13.32	14.03	17.21	16.25	15.62	15.81	16.39	17.8	14.3	16.31	17.34	723	689	680	645	675	720	644	695	718	735.262	708.158	685.645	624.652	661.566	698.453	617.605	705.891	742.501	13.3433	13.0267	12.9833	16.36	15.9833	16.6667	697.333	685.667	680	708.885	687.222
637873	637873	Vmn2r61	0	0	0	0	0	0	0	0	0.03	0	0	0	0	0	0	0	0	0.04	0	0	0	0	0	0	0	0	1	0	0	0	0	0	0	0	0	1.03412	0	0.01	0	0	0.0133333	0	0	0.333333	0	0	1.00178
212439	212439	AA986860	0.03	0.03	0	0.13	0.11	0.08	0.13	0.06	0.03	0.03	0.03	0	0.16	0.14	0.11	0.16	0.07	0.04	1	1	0	5	4	3	5	2	1	1.01696	1.02781	0	4.84226	3.92039	2.91022	4.79507	2.03134	1.03412	0.02	0.0733333	0.106667	0.02	0.09	0.136667	0.666667	2.66667	4	1.01559	3.00534
109212	109212	Pimreg	30.85	28.33	30.66	33.93	35.98	33.38	33.67	31.11	30.82	38.21	34.66	37.23	43.55	45.64	43.29	41.03	38.08	38.1	503	472	519	563	584	564	580	519	487	511.531	485.124	523.309	545.239	572.377	547.121	556.228	527.133	503.618	29.9467	31.8667	34.43	36.7	39.07	44.16	498	528.667	570.333	505.766	529.942
621628	621628	Cldn20	0.18	0.18	0	0.38	0.19	0	0.18	0	0	0.23	0.23	0	0.48	0.24	0	0.22	0	0	1	1	0	2	1	0	1	0	0	1.01696	1.02781	0	1.93691	0.980098	0	0.959014	0	0	0.12	0.06	0.19	0.153333	0.0733333	0.24	0.666667	0.333333	1	1.01559	1.00178
211550	211550	Tifa	5.9	5.06	5.44	6.75	6.71	6.53	5.35	4.78	5.83	7.31	6.19	6.61	8.66	8.5	8.47	6.52	5.86	7.21	165	148	161	195	197	189	167	144	165	167.798	152.115	162.337	188.848	193.079	183.344	160.155	146.256	170.63	5.46667	5.32	6.66333	6.70333	6.53	8.54333	158	158.667	193.667	160.464	159.283
[truncated: 14,291 more rows]
[truncated: 1 more columns]
